# Supplementary material for: Transcriptomic Insights into the Association of IL-1 Signaling with the Senescence-Associated Secretory Phenotype in Human Fibroblasts
Source: Genes (Basel). 2026 Apr 29;17(5):527. doi: 10.3390/genes17050527 (PMC13205888; doi:10.3390/genes17050527)
Supplement: Supplementary file 1 [file genes-17-00527-s001.zip]

Archive with 10 entries (7 files):
- supplementary_tables/
- supplementary_tables/Supplementary_Table_S1_Full_DEG_PD64_vs_PD26.xlsx
- supplementary_tables/Supplementary_Table_S2_Curated_SASP_Genes.xlsx
- supplementary_tables/Supplementary_Table_S3_IL1_NFKB_SASP_Correlations.xlsx
- supplementary_tables/Supplementary_Table_S4_Curated_Pathway_Gene_Sets.xlsx
- supplementary_tables/Supplementary_Table_S5_Curated_Pathway_Enrichment_Results.xlsx
- data/
- data/GSE63577_exVivo_counts_RPKMs_II.xls/
- data/GSE63577_exVivo_counts_RPKMs_II.xls/GSE63577_exVivo_counts_RPKMs_II.xls
- data/sample_metadata.txt
