# Supplementary material for: Transcriptomic Insights into the Association of IL-1 Signaling with the Senescence-Associated Secretory Phenotype in Human Fibroblasts
Source: Genes (Basel). 2026 Apr 29;17(5):527. doi: 10.3390/genes17050527 (PMC13205888; doi:10.3390/genes17050527)
Supplement: Supplementary file 1 [file genes-17-00527-s001.zip › supplementary_tables/Supplementary_Table_S1_Full_DEG_PD64_vs_PD26.xlsx]

## Sheet: Sheet1
Gene	log2FC_PD64_vs_PD26	p_value	FDR_BH	Mean_RPKM_PD26	Mean_RPKM_PD64
TNIK	-1.80502	5.02696e-09		6.63602	1.18526
SLC31A1	-0.721715	2.76328e-08		18.432	10.7831
CPXM2	3.75926	7.57584e-08		0.470698	18.9157
PTGFRN	-2.24289	1.09399e-07		5.81307	0.439388
EFHD1	2.7985	1.98172e-07		0.457983	9.14441
RASGRP1	-1.96175	2.04998e-07		5.71789	0.724545
FHL1	-2.88822	2.12741e-07		301.22	39.8263
ID2	1.65426	2.26994e-07		16.5623	54.2811
CORIN	3.22828	2.4955e-07		0.939917	17.177
DHX15	-0.567397	2.71335e-07		23.0093	15.2022
APBA2	-0.677858	2.90505e-07		0.689654	0.0561904
CSNK2A2	0.159786	3.38817e-07		10.0284	11.3201
BANK1	0.952579	4.04244e-07		0.0217516	0.977391
SAMD12	1.0483	4.12897e-07		1.38568	3.93386
B4GALT2	0.332465	4.18821e-07		13.2722	16.9711
ITGA2	-1.95398	4.59907e-07		8.74787	1.51574
SLITRK1	1.09922	5.27211e-07		0.147106	1.45763
IRS2	1.41793	5.28527e-07		5.70445	16.9153
TMTC1	1.76082	5.71801e-07		10.5389	38.1011
RPLP0	-0.37074	5.77753e-07		303.458	234.464
MCM4	-0.970344	5.85115e-07		5.89254	2.51793
RP11-202P11.1	0.424496	7.11173e-07		0.33168	0.787261
AURKA	-2.28659	7.2928e-07		10.2592	1.30804
UBL4B	4.2328	7.96297e-07		1.85032	52.6115
CDCP1	-1.87868	8.09266e-07		3.25659	0.15742
LOXL1	-1.1218	8.16343e-07		59.2594	26.6915
PHF17	-0.658087	8.85673e-07		5.32139	3.00592
B3GALT2	2.62226	9.02528e-07		1.09074	11.8758
BACE2	1.40554	9.15941e-07		4.97	14.8147
IPO5	0.371624	9.51941e-07		30.1314	39.2782
CDC42EP3	1.43887	1.00336e-06		24.1868	67.2879
TBX4	-3.45789	1.00351e-06		12.4082	0.220397
RAP1GAP	0.71174	1.05434e-06		0.0828067	0.773365
TTPAL	-0.531252	1.09383e-06		10.9702	7.28282
PNMA2	-1.35234	1.14033e-06		4.53787	1.16881
MICAL2	-1.45014	1.20809e-06		14.6965	4.74425
KALRN	0.481327	1.25914e-06		0.0747635	0.50039
CA12	-2.09417	1.27776e-06		5.03378	0.413215
FZD7	0.773383	1.28287e-06		27.5354	47.7737
PRKG1	1.2325	1.34328e-06		3.20363	8.877
LIMD1	-0.57386	1.36649e-06		2.98294	1.67582
SPTLC3	-0.451515	1.40146e-06		0.439611	0.0527548
UBE2E3	0.374638	1.46022e-06		17.3661	22.812
QSOX1	-0.916469	1.50569e-06		139.326	73.3468
TMEM173	0.9922	1.58879e-06		15.0495	30.9246
KIAA1609	-0.606163	1.7149e-06		8.59473	5.30327
FARP1	0.45452	1.72722e-06		44.3202	61.104
CXCR7	1.69379	1.78208e-06		6.55408	23.4414
AMIGO2	2.62998	1.85066e-06		10.311	69.0402
RP4-773N10.6	4.25347	2.01412e-06		2.10509	58.2214
TWIST1	1.06143	2.0503e-06		16.8936	36.3433
LHX9	-2.61018	2.08563e-06		5.25069	0.0237725
ERAP2	1.40305	2.17851e-06		1.13523	4.64683
RP11-383H13.1	-1.11853	2.21727e-06		1.91274	0.341435
FAM110B	1.29398	2.22472e-06		1.83499	5.95109
AKAP6	2.6273	2.28148e-06		0.352901	7.36189
TNFRSF21	-2.06222	2.30956e-06		7.95803	1.14505
RPS5	-0.509512	2.33087e-06		545.343	382.788
PRDM8	1.29935	2.41127e-06		1.6848	5.60802
SHOX	-1.52267	2.42442e-06		2.32166	0.156187
MEST	-2.35408	2.46165e-06		26.0306	4.28734
CHST2	1.48971	2.55108e-06		3.66317	12.0942
ZFPM2	-2.0306	2.55211e-06		3.51823	0.105888
EPAS1	0.774438	2.68014e-06		82.9798	142.652
AHR	0.721065	2.69422e-06		8.80493	15.1621
EEF2K	-0.933837	2.74287e-06		5.6838	2.49864
CGREF1	-1.69955	2.82716e-06		3.48294	0.380405
PTGS1	-1.676	2.83708e-06		50.1097	14.9939
RAD21	0.817844	2.85254e-06		21.4488	38.5715
RAB11FIP2	3.33391	2.87585e-06		5.33961	62.9094
NOL6	-0.821507	2.879e-06		12.5232	6.65197
OMD	1.0816	2.90117e-06		0.0776124	1.28054
XPR1	0.59501	2.99601e-06		2.98749	5.02292
C16orf45	0.731046	3.09905e-06		14.0164	23.9245
VCAN	2.17229	3.10744e-06		1.04801	8.22842
HLA-B	-0.330233	3.13495e-06		109.346	86.7705
CTHRC1	-2.10985	3.25612e-06		31.7837	6.59343
ZADH2	-0.492487	3.26761e-06		8.42507	5.69944
MMP2	0.993727	3.4325e-06		256.643	512.023
CDCA7	-0.911653	3.44884e-06		1.22014	0.18024
ATP2B4	-0.909718	3.60626e-06		130.141	68.8021
KCNN2	2.16228	3.60879e-06		0.480432	5.62586
VSIG1	-0.38916	3.6789e-06		0.470508	0.12283
PRRX1	-1.00779	3.69887e-06		27.1116	12.98
FAM198B	1.45838	3.73907e-06		6.93787	20.8164
ROR2	-1.71068	3.78636e-06		6.35021	1.2455
OLFM4	-2.1545	3.83863e-06		3.90704	0.101889
CENPI	-0.531424	3.90278e-06		1.34531	0.622673
HOXC10	1.94212	4.07652e-06		1.51402	8.66308
ABHD5	-0.702328	4.10691e-06		11.3243	6.57443
GNG2	-1.35826	4.16447e-06		2.4625	0.350375
GPC1	0.790598	4.17016e-06		38.6678	67.6144
LMO7	0.361668	4.29616e-06		41.6053	53.7444
ACE	0.907023	4.39611e-06		2.41082	5.39628
TNFRSF1B	-0.574814	4.40844e-06		0.779959	0.194996
TSPAN3	1.20787	4.45209e-06		24.0636	56.8901
ACPP	-0.692975	4.45682e-06		0.720169	0.0640484
DUSP4	-1.70146	4.51983e-06		3.88719	0.502373
LPXN	-1.73599	4.52453e-06		14.2938	3.59232
PTPRN2	0.506169	4.5332e-06		0.177705	0.672639
IDE	0.331058	4.58601e-06		6.09798	7.92887
TACC1	0.773074	4.59788e-06		8.8564	15.8445
CHPF	0.815308	4.6033e-06		46.4483	82.4893
PSD4	-0.7061	4.67974e-06		1.51879	0.543923
ADAM19	-0.375799	4.85962e-06		21.516	16.3528
ANTXR2	1.00674	4.88101e-06		8.74275	18.5752
EPHA4	-0.826595	5.36221e-06		7.59479	3.84638
GLCCI1	1.05871	5.44775e-06		3.11422	7.56933
ANKRD13A	-0.859278	5.57438e-06		68.799	37.4745
SGMS1	0.829269	5.65329e-06		8.95455	16.6862
INHBA	0.765959	5.7233e-06		2.03465	4.16016
ZWINT	-1.4363	5.87614e-06		6.21701	1.66721
DSP	-0.424723	5.91576e-06		6.28424	4.42661
GJA5	1.92502	5.97418e-06		0.238323	3.70379
SGCE	0.673112	6.04774e-06		27.7921	44.9075
ABCF3	-0.511972	6.06866e-06		10.6582	7.17559
NDC80	-1.55044	6.09103e-06		3.60275	0.571231
IGFBP5	-2.35461	6.09577e-06		1149.11	223.986
WBP1L	0.519086	6.12539e-06		16.5468	24.1453
JAZF1	1.1675	6.18686e-06		6.68869	16.2689
SCHIP1	0.254814	6.27476e-06		0.805758	1.15459
FTLP2	1.20585	6.2912e-06		25.5918	60.3483
SLC6A17	2.11749	6.38327e-06		0.565819	5.79762
ADAMTS12	-0.924748	6.49402e-06		13.5129	6.64559
BDH1	-0.412694	6.50635e-06		0.5499	0.164295
ITPRIPL1	-0.586045	6.61203e-06		0.729057	0.151849
PITRM1	-0.43847	6.7615e-06		18.9367	13.7119
MEG9	-0.674544	6.7977e-06		3.689	1.9379
WFDC1	1.36618	6.83534e-06		2.00246	6.74042
FHL2	-1.08175	6.8882e-06		42.4634	19.5368
KRT17	-0.230107	7.03078e-06		0.17741	0.0038297
PARP3	0.35895	7.10832e-06		9.70643	12.731
PTPRK	0.815411	7.14102e-06		19.0847	34.3457
ACTG2	-2.35001	7.30931e-06		9.11	0.981837
CPXM1	-3.09102	7.4088e-06		11.1647	0.427443
SLC3A2	1.1438	7.65446e-06		24.2528	54.8069
VAMP4	1.05152	7.66366e-06		9.91893	21.6296
RYBP	0.642704	7.88457e-06		11.3258	18.2429
LMBRD1	0.900403	7.90511e-06		9.14627	17.9405
GLT8D1	0.385893	7.98669e-06		16.9384	22.4392
GALNTL4	-1.72781	8.092e-06		3.65828	0.406054
GCAT	-1.139	8.2823e-06		8.56515	3.34318
ADAMTS5	2.15553	8.28732e-06		5.80133	29.3165
CTNNAL1	-1.23853	8.41469e-06		62.9454	26.1025
PRCP	0.749617	8.42821e-06		9.52227	16.6927
PDPN	1.52959	8.53796e-06		0.484187	3.28386
HHEX	-0.915867	8.84689e-06		3.08694	1.16639
PPAPDC3	1.62663	9.03736e-06		0.655328	4.11254
TRBC2	-5.03203	9.07142e-06		56.3585	0.756894
NEDD4L	-1.26424	9.27658e-06		3.24916	0.769347
MARCKS	0.730871	9.30907e-06		60.5043	101.068
NUDT12	-0.793559	9.75233e-06		3.07598	1.35151
APOL2	-0.433533	9.77258e-06		19.6477	14.2885
EPHB2	-1.19553	9.82887e-06		4.54473	1.421
KIF13B	-0.84018	9.87881e-06		1.20455	0.231316
HSP90AB3P	-0.520761	9.94234e-06		23.5255	16.0938
PLXNA2	0.343895	1.02444e-05		0.337525	0.697553
CD274	-0.76212	1.03048e-05		2.07481	0.813126
GRIA3	2.33576	1.03851e-05		3.85203	23.4968
UBAC2	0.560411	1.07894e-05		11.9815	18.1431
ANLN	-2.25129	1.07916e-05		9.65078	1.23617
JAM2	3.22757	1.08247e-05		0.743448	15.3405
MST1R	0.847975	1.08866e-05		0.191783	1.14536
DSEL	0.881271	1.09866e-05		17.6539	33.3638
CTSD	0.863833	1.10386e-05		47.5628	87.3864
HSPA12A	0.697549	1.10555e-05		1.76641	3.48613
MARCKSL1	-1.21362	1.11685e-05		15.0977	5.93986
TTF2	-0.445574	1.11781e-05		2.29671	1.42081
IKBKE	-0.672342	1.12235e-05		6.53078	3.72519
MBOAT2	0.645626	1.13532e-05		2.73446	4.8424
TRAF3	-0.161548	1.13868e-05		6.40592	5.62138
KLF5	0.95513	1.16659e-05		5.71678	12.0211
GJA3	-0.280803	1.19831e-05		0.235462	0.0169609
XDH	-0.931205	1.21148e-05		1.20799	0.158024
RACGAP1	-0.985854	1.21868e-05		5.96968	2.51887
ZNF334	-0.86344	1.22019e-05		2.10874	0.708725
KDSR	0.402966	1.23568e-05		11.2896	15.2492
LIF	1.47267	1.24788e-05		11.2207	32.9264
SKIL	0.590541	1.25121e-05		3.67727	6.04343
ADRA2A	1.20676	1.25133e-05		0.253546	1.894
RPL7L1	-0.228824	1.25262e-05		14.3543	12.1022
ANTXR1	1.36621	1.2796e-05		34.9503	91.6614
ISLR	2.73846	1.28501e-05		3.38758	28.31
MAN1A1	1.37746	1.28872e-05		8.46724	23.5977
GART	-0.728059	1.29333e-05		10.2263	5.778
LGALS3BP	-1.04812	1.29703e-05		59.6731	28.3396
NLRC5	-0.630208	1.30523e-05		3.2243	1.72938
CSRNP3	0.315191	1.31337e-05		0.0408903	0.295047
RPL4	-0.424299	1.32989e-05		190.939	142.031
TSHZ3	-0.690425	1.33569e-05		7.94386	4.54225
VEGFC	-0.777342	1.33823e-05		25.7466	14.6061
PARD3B	0.826276	1.34618e-05		6.48427	12.2709
COPA	-0.401718	1.34832e-05		67.6875	50.9923
ATP10D	-0.600567	1.35518e-05		9.79896	6.12224
IRF2BPL	0.511874	1.35585e-05		17.9891	26.0776
MKI67	-1.94863	1.35961e-05		4.0913	0.318402
THBS1	0.949503	1.36491e-05		632.261	1221.95
STAT6	-0.344237	1.37412e-05		37.2681	29.1452
LAYN	0.570777	1.38206e-05		59.2546	88.4964
NTF3	0.851598	1.38211e-05		6.31	12.1907
BEX1	-3.83546	1.38653e-05		131.178	8.23874
RFTN1	-0.634913	1.38943e-05		20.5452	12.874
CASS4	-0.565723	1.42145e-05		0.60045	0.0813402
DOK6	0.688067	1.42417e-05		0.0403548	0.676257
AC126118.1	0.756296	1.42594e-05		6.20894	11.1779
GIT2	-0.656542	1.42765e-05		5.11457	2.87929
DPYSL4	-1.45183	1.43675e-05		3.7915	0.751997
HAPLN3	2.35656	1.43816e-05		1.82631	13.4629
SPRY1	1.56056	1.44023e-05		1.08706	5.15585
SEMA3D	2.34394	1.45909e-05		2.38098	16.1758
INCENP	-0.567802	1.4669e-05		3.82622	2.25604
C1orf115	-3.87255	1.47847e-05		24.0928	0.713635
CCPG1	1.0581	1.48277e-05		1.65173	4.52045
ACADVL	-0.77819	1.5131e-05		117.391	68.0401
WLS	-1.21627	1.51758e-05		39.729	16.5277
NUPR1	0.879486	1.52077e-05		58.7917	108.989
HLA-DPA1	-0.951457	1.52862e-05		1.27299	0.175397
TOMM34	-0.900967	1.53712e-05		34.2274	17.8673
CMTM3	0.68771	1.53957e-05		9.08782	15.2475
MRPS6	0.867696	1.56226e-05		4.3603	8.78012
CRABP2	1.12079	1.56693e-05		170.385	371.673
ITGA7	-1.8562	1.56822e-05		18.726	4.44937
SOX6	0.638364	1.61126e-05		0.276036	0.986334
EPS8L2	-0.278035	1.63576e-05		16.4451	13.3873
TOX	1.78738	1.63587e-05		1.22427	6.68054
ITGB5	0.365513	1.64968e-05		17.0745	22.2863
DLC1	0.362953	1.67161e-05		20.7549	26.9777
C3orf72	1.40046	1.67481e-05		0.550702	3.09493
MACROD2	0.771206	1.68085e-05		0.274679	1.17569
ANKH	0.752368	1.68793e-05		5.11291	9.29694
TBX2	-1.05998	1.69662e-05		14.8606	6.60607
SMAD3	-0.668692	1.70313e-05		24.0067	14.7318
ARHGAP22	-0.567023	1.71658e-05		3.38474	1.95958
AHCY	-0.787013	1.75355e-05		42.3598	24.1308
ALX3	1.65252	1.76806e-05		0.110934	2.49412
SEMA5A	1.60725	1.77733e-05		16.5698	52.5508
TBC1D24	-0.116794	1.77924e-05		2.5589	2.28214
PDK1	-1.21894	1.7946e-05		11.2426	4.25875
NAV1	-0.866177	1.81217e-05		10.7455	5.44307
CHRDL1	-2.65596	1.84573e-05		7.55944	0.356642
CCDC102B	1.4456	1.86732e-05		0.478026	3.02685
RP4-536B24.2	1.12378	1.89431e-05		0.136679	1.47711
RAPGEF2	0.79277	1.90188e-05		5.28272	9.88433
IGFBP3	2.02919	1.93997e-05		131.932	542.013
IRAK2	-0.510391	1.94044e-05		1.15664	0.514099
IER5	0.808875	1.94194e-05		33.4513	59.3601
S1PR1	1.29194	1.94931e-05		1.80407	5.86414
KLF9	0.670588	1.96683e-05		11.5177	18.9263
RNF130	0.63901	1.99454e-05		4.39746	7.40583
KAZN	0.746133	2.01096e-05		0.67606	1.81153
LUC7L	-0.0940787	2.0196e-05		6.34926	5.88532
CNDP2	-0.470884	2.02874e-05		11.341	7.90459
COL18A1	0.702357	2.04416e-05		13.653	22.8408
SLC48A1	0.740577	2.05102e-05		3.6404	6.75351
SLC17A9	-1.24299	2.05672e-05		18.0611	7.05094
FAM171B	0.642828	2.08154e-05		3.01933	5.27555
TRPM4	0.474149	2.08471e-05		9.61326	13.7423
CIT	-0.925737	2.09323e-05		1.53057	0.331942
CDC42EP2	0.990961	2.09909e-05		25.5301	51.7203
ADCY9	0.988328	2.10361e-05		11.7681	24.3348
CABLES1	-1.62507	2.12463e-05		3.22581	0.37027
BPGM	1.03757	2.14884e-05		10.9813	23.5988
C1QTNF1	-1.47736	2.17161e-05		19.5299	6.37246
SLC6A15	-0.380237	2.20954e-05		0.326229	0.018934
TUFT1	0.990958	2.23832e-05		9.29134	19.457
BDNF	1.46895	2.24311e-05		7.68841	23.0576
SPARC	0.697965	2.29175e-05		617.097	1001.78
PLOD1	-0.601206	2.32047e-05		107.756	70.6963
LETM1	-0.417626	2.33426e-05		6.3822	4.52691
RP11-1H8.3	-0.485437	2.33533e-05		3.46355	2.18819
RPLP0P6	-0.327329	2.37404e-05		279.508	222.563
BICC1	-0.212518	2.38432e-05		25.3432	21.7348
ADARB1	-1.14967	2.38936e-05		8.17054	3.13439
SPOCK1	0.870242	2.4034e-05		49.8835	92.0029
LGR4	-0.437809	2.40776e-05		4.96186	3.40146
SYTL2	-1.6647	2.40905e-05		13.1574	3.46351
CTPS1	-1.17722	2.42022e-05		9.21027	3.51591
ADAMTSL5	0.867166	2.42473e-05		8.97594	17.1954
PPFIA4	-1.06829	2.45424e-05		2.42479	0.632855
DHDDS	-0.370017	2.49088e-05		9.92654	7.45466
AFAP1	-0.996463	2.50518e-05		31.4135	15.2495
PARP1	-0.829162	2.51906e-05		17.6772	9.51242
NFKB2	-0.530172	2.52075e-05		13.3866	8.96243
GALNTL2	-0.927224	2.58933e-05		2.35143	0.762506
DNAJC11	-0.482105	2.59235e-05		8.30811	5.66368
SERPINE1	-1.00306	2.59242e-05		802.347	399.845
URB1	-0.664212	2.62321e-05		5.68049	3.21533
CHRM2	1.43168	2.62899e-05		4.63403	14.1926
RAB9B	-0.473139	2.66502e-05		1.51691	0.813089
SPATS2	-0.600478	2.68025e-05		6.20792	3.75377
PCBP3	-1.28755	2.68435e-05		3.77157	0.955025
KCNMA1	-0.588858	2.69094e-05		6.56108	4.02681
SH3BGRL2	1.19321	2.70027e-05		0.550426	2.5463
SLC6A6	-1.65518	2.73769e-05		18.9038	5.31657
ROBO3	-0.812599	2.76431e-05		2.751	1.13544
C1orf198	1.33091	2.78122e-05		40.9603	104.579
HMGB3	0.517783	2.79488e-05		3.84302	5.93441
ERBB3	-0.976422	2.81627e-05		2.0681	0.559594
SNX13	0.217974	2.82795e-05		3.0638	3.72664
NFIB	-1.53827	2.86572e-05		2.64848	0.255892
P4HB	-0.559689	2.87364e-05		295.44	200.121
LAMB1	-0.7983	2.88393e-05		76.5941	43.6216
CLDN11	-2.99545	2.88786e-05		36.8834	3.75654
HIBADH	0.740343	2.90278e-05		32.3935	54.7853
ECE1	-0.975829	2.93631e-05		85.8666	43.1768
PBX1	0.486084	2.93835e-05		6.74052	9.84223
PISD	-0.815687	2.98194e-05		12.2351	6.52008
FAM174B	-2.73466	2.98314e-05		6.59647	0.140789
ALS2CR11	0.383738	2.99686e-05		0.0757508	0.403528
MAP4K3	0.259604	3.00074e-05		9.31826	11.3523
UROD	-0.409574	3.00887e-05		29.5401	21.9928
CHDH	2.14195	3.01347e-05		1.00916	7.87272
TMEM41B	0.727547	3.01496e-05		9.57036	16.5047
RPL37	-0.435617	3.02767e-05		56.355	41.4072
FZD4	-0.89523	3.03402e-05		8.75527	4.24601
HS3ST3B1	1.05506	3.04704e-05		3.56754	8.49282
PLCXD3	-0.31108	3.05695e-05		0.262339	0.0174788
RP11-474D14.2	-1.10967	3.06111e-05		2.74266	0.733852
LAMC2	0.685438	3.08394e-05		0.475929	1.37383
SYPL2	1.56369	3.08772e-05		27.3084	82.6487
CSNK1A1	-0.24517	3.10274e-05		25.5254	21.38
ITIH3	0.69982	3.11414e-05		0.156438	0.878477
BST2	-0.466263	3.11961e-05		0.448978	0.0488192
NCAPD2	-0.609639	3.13122e-05		8.32876	5.11358
SERTAD2	0.56751	3.19176e-05		6.99072	10.8428
USP4	-0.176264	3.19443e-05		11.2394	9.83182
TMEM25	-0.49272	3.22343e-05		4.94636	3.22623
AKT3	0.558325	3.22668e-05		9.41927	14.3429
KLF7	1.07151	3.24685e-05		6.62085	15.0184
SVIL	-1.50256	3.25757e-05		15.7632	4.91895
FAH	-0.645223	3.2735e-05		5.86579	3.39001
ADAMTSL1	1.82995	3.27668e-05		1.40105	7.54086
HOXA9	0.509135	3.2786e-05		0.380776	0.965172
DAZAP2	0.202262	3.28982e-05		30.5661	35.3171
GEMIN4	-0.563382	3.32126e-05		6.9167	4.35776
CACNB3	-0.290282	3.33524e-05		6.67003	5.27208
SND1	-0.587934	3.33953e-05		57.1506	37.6854
FKBP10	-0.534568	3.34512e-05		174.929	120.461
TANC1	-0.634019	3.35707e-05		3.99623	2.21957
FBLIM1	-0.556181	3.37515e-05		40.8717	27.4774
ARL5B	0.664875	3.40381e-05		4.23384	7.29749
MAP3K11	-0.347575	3.44593e-05		3.46162	2.50651
RP11-25K19.1	1.26561	3.47811e-05		0.592317	2.82893
CD36	0.589621	3.48551e-05		0.135251	0.70851
ID1	2.59197	3.52434e-05		8.88961	58.5475
CASP10	-0.50299	3.53056e-05		0.627536	0.148526
ANXA11	-0.468439	3.53133e-05		38.1998	27.3303
PACSIN2	-0.620745	3.5596e-05		15.0695	9.4508
CCDC152	-1.01021	3.5677e-05		1.21808	0.100968
CAPN2	-0.427525	3.56957e-05		85.9025	63.6161
GPR37	0.940474	3.59246e-05		0.075771	1.06435
KRBOX1	-0.947728	3.63364e-05		1.00933	0.0419647
BAZ1A	-0.469361	3.64295e-05		5.79779	3.90975
WNT5A	0.470894	3.65887e-05		198.421	275.376
RP11-448G15.3	0.642807	3.66997e-05		2.88265	5.06221
COLEC12	1.04169	3.69182e-05		83.9826	173.973
KRT18	-2.90364	3.69285e-05		8.32315	0.244792
TPTEP1	0.871928	3.70999e-05		0.0962349	1.00589
RP11-361F15.2	1.02267	3.72638e-05		2.15831	5.41666
NR2F2	-1.07249	3.74377e-05		28.2341	12.9048
GBP1	-0.499741	3.74464e-05		19.852	13.7473
TIMP2	0.439535	3.79179e-05		227.92	309.45
ZFYVE28	0.62098	3.79408e-05		0.937045	1.979
LYPD6B	1.25447	3.80588e-05		0.112367	1.6549
RP9	0.3454	3.86544e-05		4.60939	6.12656
ERAL1	-0.352013	3.88409e-05		16.2404	12.5082
SERTAD4	0.601274	3.91887e-05		2.58066	4.43213
EFNA5	-0.860125	3.94469e-05		1.56299	0.411989
EIF2AK4	-0.314541	3.95767e-05		14.403	11.3859
IER3	1.59722	3.96046e-05		47.7693	146.637
AARD	2.68079	3.96442e-05		0.649286	9.58035
ATL1	0.670498	3.97758e-05		1.12564	2.38283
STXBP2	-2.85606	3.9855e-05		9.43783	0.442804
FAM105A	1.71497	4.00349e-05		0.796283	4.89239
PPAP2C	-1.78639	4.00625e-05		3.54219	0.31584
RPS4Y1	-0.306096	4.01272e-05		155.575	125.64
VAT1L	-1.163	4.0154e-05		1.50408	0.11857
RP11-366L20.2	-0.549333	4.04249e-05		0.93263	0.320655
RP5-899B16.1	1.50526	4.0482e-05		0.390583	2.94871
SBDS	0.563376	4.05033e-05		66.156	98.2375
RP11-293B20.1	-0.305397	4.06492e-05		1.09077	0.691868
SFRP4	1.02298	4.07017e-05		0.272824	1.58715
UGGT1	-0.450487	4.09075e-05		15.3669	10.9765
TPBG	-0.29267	4.1083e-05		25.8439	20.9156
FTLP3	1.04341	4.10888e-05		189.727	391.99
SDC2	0.951312	4.11621e-05		16.3021	32.4492
MAP2	-0.85715	4.11768e-05		4.66473	2.12772
RPL19	-0.308516	4.12731e-05		738.694	596.288
LMO4	0.760243	4.15585e-05		8.28329	14.7243
CDH11	0.993509	4.15887e-05		36.9575	74.587
SMO	-0.641505	4.17264e-05		2.76812	1.41581
SPOCD1	-1.27412	4.17499e-05		22.4744	8.71015
PRELP	2.72713	4.18395e-05		6.66419	49.6658
FLNA	-0.868754	4.23525e-05		463.51	253.427
CCDC144A	-0.577813	4.24666e-05		0.877641	0.25805
ENPP4	1.74866	4.24736e-05		0.949863	5.55414
CLU	-2.12014	4.26822e-05		15.7539	2.85769
CDK5RAP3	-0.437286	4.29223e-05		40.2614	29.4735
PPP1R10	-0.459636	4.32204e-05		9.12908	6.36557
MCF2L	0.053421	4.3758e-05		0.0133065	0.0515317
MOK	-1.06291	4.39134e-05		2.55233	0.700612
NALCN	0.656954	4.41393e-05		0.545924	1.43783
SESN3	-1.25177	4.48423e-05		3.43831	0.863076
CD81	0.350258	4.49042e-05		91.1067	116.418
PPP2R1A	-0.439367	4.49224e-05		56.269	41.2311
PHLDB2	-0.679379	4.49956e-05		8.72893	5.07562
VARS	-0.806907	4.50165e-05		15.5638	8.46958
SPESP1	1.95611	4.51218e-05		0.0115003	2.92693
AC013461.1	-0.283764	4.5661e-05		12.7721	10.3132
ZNRF2	1.04455	4.56686e-05		0.785324	2.68376
MGAT5	0.812978	4.58327e-05		14.2927	25.8615
ANXA1	0.845203	4.60484e-05		142.989	257.694
GAPDH	-0.636657	4.62281e-05		1039.6	668.239
EXO1	-0.532601	4.63336e-05		0.854121	0.281767
EDNRA	2.04606	4.63411e-05		0.87606	6.73844
CYP4V2	0.28582	4.63464e-05		1.71709	2.31234
SIPA1L2	0.511001	4.64497e-05		1.94377	3.19472
RAP1GAP2	-1.27695	4.65032e-05		3.79318	0.978929
LURAP1L	1.53228	4.66747e-05		3.49689	12.0158
GNB2L1	-0.407727	4.68866e-05		168.553	126.816
FAM108B1	0.801557	4.69722e-05		4.34679	8.31772
SPIRE2	-0.218262	4.70771e-05		0.71321	0.472655
EIF4A1	-0.597119	4.70973e-05		160.252	105.594
CTSC	-0.919165	4.72429e-05		40.6926	21.0532
PTPLAD2	0.444463	4.73613e-05		7.27032	10.2549
BCS1L	-0.464961	4.74176e-05		4.54155	3.01478
DIRAS2	0.209819	4.75182e-05		0.0152357	0.174149
RNF139	0.27965	4.75479e-05		13.3285	16.3931
ZNF286B	-0.222573	4.75982e-05		1.03327	0.742565
EFNB2	0.723814	4.81331e-05		6.39548	11.2155
CLIP4	0.249702	4.84591e-05		14.8646	17.8622
LOX	-0.73795	4.85428e-05		361.295	216.242
KLHL23	-0.612983	4.86552e-05		0.990441	0.301291
AC010507.5	0.809929	4.87263e-05		0.528331	1.6798
VEPH1	-0.910082	4.90841e-05		3.84157	1.57702
POLDIP2	-0.369698	4.9209e-05		39.6883	30.4892
SF3B3	-0.500519	4.94966e-05		14.4794	9.94102
CILP	-0.585471	4.96787e-05		0.720643	0.14657
CCL8	-0.269891	5.03181e-05		0.214149	0.00698821
HNRNPA1	-0.547705	5.04254e-05		32.274	21.7639
ATP8B1	-0.839269	5.04364e-05		67.8825	37.4946
CTD-2119F7.2	-0.616997	5.09962e-05		15.2445	9.59068
MAP4	-0.444573	5.10174e-05		52.4219	38.2563
HES4	1.78616	5.10566e-05		1.44177	7.41308
GINS4	-1.19881	5.11684e-05		2.73542	0.62662
MTHFD1L	0.503132	5.13236e-05		26.5557	38.0573
PDXDC1	-0.295394	5.14334e-05		14.7167	11.8066
ZNF594	-0.657051	5.16841e-05		1.8125	0.78337
FOXE1	2.25547	5.19266e-05		0.105208	4.28
CDK14	0.429759	5.25509e-05		5.37922	7.59319
RP11-178A10.1	-0.872451	5.28439e-05		9.92423	4.96779
RPL11	-0.402855	5.29012e-05		331.297	250.348
RSL1D1	-0.438136	5.29351e-05		51.0974	37.4541
CTD-2541J13.1	1.15469	5.34369e-05		2.59567	7.00877
SLC2A13	0.481478	5.36596e-05		0.427331	0.992947
FLNC	-0.866564	5.40091e-05		159.163	86.8476
MYH9	-0.581165	5.40826e-05		262.679	175.251
GK	-0.585754	5.41042e-05		3.79076	2.19242
KIF20A	-2.07647	5.41131e-05		5.55364	0.555986
PFAS	-0.612974	5.42851e-05		4.51764	2.60744
PHLDB3	-0.679339	5.45297e-05		6.12909	3.45145
TIMP3	0.715595	5.46931e-05		247.552	407.216
NCDN	-0.334776	5.5814e-05		10.9762	8.49577
BIRC5	-2.04134	5.58308e-05		6.45118	0.808889
SFXN1	-0.47262	5.66304e-05		9.2501	6.38732
LYPLA2	-0.40436	5.66601e-05		20.0783	14.9267
ZNF185	-0.714602	5.67019e-05		1.81209	0.713901
MBP	-0.474598	5.6798e-05		2.11213	1.23968
SULF1	0.72613	5.76618e-05		274.558	454.807
MAGED4B	-0.326898	5.77494e-05		8.15198	6.2962
NID2	-1.46267	5.79026e-05		115.418	41.2188
RPL32	-0.384419	5.79173e-05		93.6758	71.5266
LXN	-1.70891	5.80605e-05		53.4405	15.6662
NUP188	-0.507401	5.81848e-05		8.44285	5.64238
PHF15	-0.661271	5.81997e-05		4.63221	2.56085
FOXL2	1.79889	5.82568e-05		0.418555	3.93062
RPS3	-0.551608	5.8285e-05		145.846	99.1774
FGF9	1.80941	5.83285e-05		0.0538381	2.69535
GDF5	-0.590291	5.83409e-05		4.63374	2.74233
HNRNPH1	-0.216361	5.84175e-05		33.6931	28.8614
CALR	-0.988796	5.84697e-05		992.959	499.757
MKX	1.54161	5.89507e-05		18.9242	56.9904
RAC2	-0.718447	5.9047e-05		6.04838	3.28436
TFDP1	-0.322074	5.93067e-05		36.1306	28.7006
NRP2	0.915642	5.98033e-05		0.787438	2.37179
ATP2C1	-0.190235	5.9808e-05		20.4879	17.8332
COL16A1	1.23555	5.9811e-05		21.3738	51.699
KHSRP	-0.468237	6.04136e-05		37.9114	27.1261
SNTA1	0.619581	6.0596e-05		7.66088	12.3061
NAV2	-1.19135	6.06937e-05		6.751	2.39564
PTTG1	-1.50511	6.08299e-05		5.82742	1.40345
TMEM204	1.50871	6.08379e-05		1.55386	6.26294
LIG1	-0.74758	6.09145e-05		3.62567	1.75476
HOXA11	0.761659	6.12448e-05		7.94757	14.1728
PSMD3	-0.55112	6.12618e-05		27.6986	18.5846
STRA6	1.40995	6.12751e-05		2.1163	7.28666
RP11-504P24.4	0.356611	6.14828e-05		1.38877	2.05852
TRAK1	0.535019	6.16962e-05		10.4489	15.5876
EIF4EBP2	0.397708	6.18984e-05		14.948	20.0112
ATP5G2	-0.364022	6.21242e-05		31.0642	23.9131
AGA	-0.755402	6.21326e-05		28.1921	16.2963
CORO6	-0.461642	6.2207e-05		4.49431	2.98994
COL12A1	1.09051	6.26136e-05		193.309	412.911
DAG1	0.319981	6.27399e-05		29.5626	37.1503
STK17B	-0.576627	6.29457e-05		11.7091	7.52159
STEAP1B	-1.47634	6.30728e-05		4.34098	0.918511
UCP2	-0.773637	6.3269e-05		1.90491	0.698842
TMEM2	-0.630434	6.33988e-05		16.6965	10.4332
RP11-456J20.1	-0.173601	6.34323e-05		0.137914	0.00891616
SORT1	0.519762	6.40694e-05		15.1807	22.2
LPGAT1	0.373526	6.41795e-05		7.47855	9.98441
NABP1	-0.911781	6.43776e-05		35.6613	18.4914
ARHGEF9	0.578864	6.45617e-05		5.82535	9.19398
GPI	-0.698572	6.46417e-05		37.0468	22.4451
DPYSL2	-0.361622	6.46496e-05		26.6981	20.5579
BCR	-0.381518	6.4729e-05		4.73524	3.40274
KIAA1462	1.38387	6.4861e-05		0.821093	3.75124
DENND2A	-2.61574	6.52742e-05		12.1955	1.1534
CHPT1	0.840469	6.52875e-05		3.11888	6.37687
PCDHB2	2.03568	6.54071e-05		0.0505132	3.30915
TSPAN4	0.377544	6.54082e-05		18.6896	24.5797
ROBO2	2.68337	6.54448e-05		0.0936869	6.02762
BUB1	-1.23045	6.58907e-05		1.96723	0.26523
SLC24A6	0.689165	6.60225e-05		3.00422	5.45629
LEP	-1.86051	6.62359e-05		6.19346	0.978894
PARD6G	0.644029	6.6405e-05		0.605279	1.50826
NREP	1.26849	6.69688e-05		14.2403	35.7244
LYPD6	2.14722	6.72421e-05		0.863363	7.26781
EPB41L1	0.63861	6.74085e-05		4.67158	7.83099
STK10	-0.623383	6.74431e-05		8.49955	5.16577
SH3RF2	-0.209057	6.74528e-05		0.236539	0.0697467
KRT8	-1.08269	6.78277e-05		1.449	0.156148
RPS6KA4	-0.304106	6.79841e-05		13.9012	11.0694
UBL3	0.960704	6.79934e-05		15.8629	31.828
AJUBA	0.580806	6.83384e-05		18.2027	27.7222
DOCK10	-0.64883	6.83857e-05		5.70016	3.27397
WISP1	0.673389	6.85047e-05		0.0881048	0.735059
RPSAP52	-1.11561	6.86373e-05		2.98935	0.841371
GBP2	-1.1295	6.88337e-05		2.29186	0.504017
KIAA1211	0.607196	6.90019e-05		0.0145627	0.545447
XPO7	-0.195339	6.97218e-05		12.4958	10.787
LRRC2	-0.790971	6.98299e-05		3.93618	1.85352
ST6GAL1	-0.383805	6.99222e-05		0.486356	0.139118
TMEM246	0.55524	7.00104e-05		6.55671	10.1031
RNF112	0.838533	7.00829e-05		0.222675	1.186
CILP2	-0.319589	7.0232e-05		0.593235	0.276621
FKBP9L	0.689486	7.0445e-05		36.8565	60.0625
GYPC	1.03593	7.04726e-05		11.7075	25.0634
RP11-1299A16.3	-0.672817	7.05335e-05		0.977957	0.240545
WNK4	-2.15592	7.09266e-05		6.68273	0.722002
CNST	0.448049	7.09412e-05		12.1234	16.9042
FMN2	-0.269091	7.13037e-05		14.6152	11.9584
GPNMB	1.27912	7.13729e-05		38.5578	95.0614
ESPL1	-0.562271	7.17433e-05		0.84123	0.247094
RP11-1100L3.8	1.43751	7.17906e-05		3.62008	11.5087
RP11-18F14.2	1.14626	7.18295e-05		0.333589	1.95031
VIT	1.85588	7.22907e-05		1.59692	8.41223
RP11-603J24.7	-0.542598	7.27119e-05		17.1052	11.4312
ANXA6	-0.486565	7.27529e-05		111.312	79.1597
CRYAB	0.574886	7.31015e-05		17.5454	26.6236
ZYX	-0.565737	7.34677e-05		182.108	122.694
LRP3	0.625381	7.35204e-05		5.90643	9.65463
PDCD1LG2	-1.32788	7.36376e-05		31.2135	11.841
CKAP2L	-0.983301	7.38053e-05		1.37698	0.201886
ARFIP2	-0.359759	7.39994e-05		15.4138	11.7908
LONRF2	-0.175352	7.40803e-05		0.150645	0.0189509
INPP5D	-0.283917	7.45348e-05		0.291989	0.0611898
FANCA	-0.559015	7.48064e-05		0.781803	0.209306
SERINC1	0.545084	7.48748e-05		92.7062	135.74
NME1	-0.725452	7.4916e-05		8.49334	4.74095
GRIK2	1.02469	7.50532e-05		3.84468	8.85269
DLGAP5	-1.7546	7.50704e-05		3.3904	0.299769
NUP155	-0.245206	7.52698e-05		2.92009	2.3073
SLC25A22	-0.994515	7.57066e-05		7.50438	3.26694
CPNE8	1.25153	7.58419e-05		0.118319	1.6642
CTA-221G9.10	0.826799	7.59242e-05		0.142992	1.02748
SNX24	-0.390882	7.6091e-05		5.36464	3.8543
TMEM154	-0.558969	7.6147e-05		1.10151	0.426636
TMEM47	1.12101	7.68931e-05		57.9477	127.153
PRKDC	-0.512232	7.70145e-05		18.3425	12.563
RHOBTB3	0.915379	7.70366e-05		83.9636	159.212
EEF1A2	-1.52265	7.72844e-05		33.5273	11.0251
PPAP2A	0.647686	7.762e-05		8.6121	14.0606
PCDH18	0.896802	7.77949e-05		19.9882	38.0677
PLAUR	-0.653506	7.80095e-05		28.3731	17.6719
SPHK1	-1.56821	7.85517e-05		16.9499	5.04713
RAB27A	-0.409909	7.92931e-05		3.6368	2.4901
AC009166.5	-0.627055	7.95103e-05		0.572105	0.0180947
RP11-87M1.1	-0.351408	7.96299e-05		65.5582	51.1717
NRIP1	-0.404148	7.97561e-05		7.27672	5.2544
TYMS	-1.44715	8.02408e-05		16.9748	5.59249
ARL10	-0.728791	8.03159e-05		3.02317	1.42775
ANKRD50	0.461419	8.03225e-05		5.37999	7.78411
NOC2L	-0.531267	8.04524e-05		12.536	8.36648
PCDHGA8	1.40542	8.0523e-05		0.123248	1.97708
TCEB3	-0.348352	8.09047e-05		11.3464	8.69809
ALDH4A1	-0.597094	8.10088e-05		5.45964	3.26994
APOL1	-1.28267	8.15394e-05		5.15136	1.53003
SUMF1	0.347377	8.15604e-05		7.48659	9.79755
CD68	-0.687491	8.19359e-05		31.8538	19.3992
TRIO	-0.749093	8.26992e-05		24.8096	14.3596
CIRH1A	-0.507354	8.31565e-05		7.64558	5.0828
NAV3	0.722326	8.34118e-05		8.99613	15.4955
SUPT16H	-0.310741	8.345e-05		19.9506	15.8913
RABGGTB	-0.25344	8.36401e-05		11.2122	9.24452
GPR137B	0.491436	8.36614e-05		7.82936	11.4122
C17orf53	-0.507865	8.39849e-05		0.968467	0.384379
NES	-1.7625	8.41968e-05		61.1893	17.3185
RASSF1	-0.482602	8.43255e-05		12.6475	8.76655
LTK	-1.72448	8.47257e-05		2.67	0.109894
CHTOP	-0.12909	8.47316e-05		7.15936	6.46094
PRKRIR	0.19838	8.49866e-05		2.94288	3.52411
NDNF	-3.45158	8.50851e-05		10.2741	0.0292132
ZFHX2	0.551368	8.57841e-05		0.57552	1.30861
CASP1	-0.582413	8.58656e-05		4.37188	2.58719
EDC3	-0.325684	8.64187e-05		6.73833	5.17468
MEIS1	0.747797	8.68468e-05		6.25035	11.1724
TRBJ2-2	-2.04749	8.70078e-05		3.13459	0
ANGPT1	0.537724	8.72145e-05		7.91371	11.9414
FOXM1	-1.30681	8.73444e-05		3.8432	0.956235
FSTL1	0.563467	8.7747e-05		402.923	595.845
ITGA5	-0.418143	8.79936e-05		70.9381	52.8342
SLC41A2	0.403113	8.82884e-05		2.58382	3.73936
SEC61A1	-0.320861	8.84694e-05		156.457	125.061
GBA	-0.278438	8.86808e-05		24.1623	19.7454
SH3TC1	-0.0794034	8.90662e-05		0.0810281	0.0231359
TNFSF4	1.17488	8.93786e-05		0.599726	2.61031
CCT3	-0.738331	8.95324e-05		68.4856	40.6599
CSK	-0.394993	8.97253e-05		9.15756	6.72431
ARMC4	0.85692	9.00537e-05		2.6462	5.60589
LBH	1.88858	9.01004e-05		14.4126	56.0973
KCNK15	1.07349	9.01393e-05		2.81867	7.03614
NIPSNAP1	-0.669554	9.01465e-05		26.147	16.0706
TRHDE-AS1	-0.882848	9.01876e-05		4.46741	1.96433
LOXL1-AS1	-0.50259	9.02484e-05		4.4476	2.84471
ABCC9	0.817596	9.03524e-05		2.03922	4.35507
TTLL7	-0.401644	9.14607e-05		1.92576	1.21489
UNC5B	1.854	9.16297e-05		4.66191	19.4839
KIFC1	-1.50389	9.2154e-05		2.89807	0.374927
HOXC6	0.744753	9.22128e-05		0.469687	1.46239
SHF	0.641416	9.22888e-05		1.03158	2.16909
SLC5A3	0.816522	9.29182e-05		3.88132	7.59785
COL4A6	-0.292936	9.32092e-05		0.292294	0.0547818
ADCY4	1.02354	9.37039e-05		4.68906	10.5686
DOCK2	-0.540699	9.38349e-05		1.31444	0.590837
COL8A2	0.90985	9.40678e-05		7.53417	15.0403
CCNYL1	-0.402337	9.40714e-05		10.923	8.02087
HOTAIR	1.88314	9.41633e-05		1.83182	9.4548
EPB41L3	0.927179	9.48255e-05		2.08412	4.86292
FAM129B	-0.52087	9.48417e-05		160.916	111.854
CPEB2	0.645204	9.51848e-05		7.11692	11.6923
CTD-2008A1.2	-0.61888	9.51979e-05		1.98672	0.945003
CEBPD	0.172536	9.53803e-05		33.2993	37.6569
FHOD1	-0.635945	9.63636e-05		5.82163	3.38904
HMMR	-1.0545	9.64248e-05		1.45999	0.184904
GAS1	1.61511	9.66926e-05		15.1047	48.299
SLC7A5	2.38415	9.69881e-05		23.2659	125.626
ZIC1	-0.978677	9.71357e-05		0.984348	0.00682446
SLC38A5	1.0563	9.73866e-05		0.282037	1.66746
SLC30A1	0.383181	9.76436e-05		9.57989	12.7977
RP4-555D20.2	-1.44795	9.82869e-05		8.97153	2.65626
RGS5	-0.89367	9.85174e-05		1.10764	0.134694
EMX2	0.267802	9.85618e-05		0.27967	0.540647
APH1A	0.151194	9.88621e-05		27.2253	30.3436
RRM2	-2.18815	9.90558e-05		7.25828	0.809482
C14orf118	-0.249247	9.90688e-05		3.13305	2.47726
KIAA1199	-1.04522	9.92795e-05		971.471	470.39
ATP9A	-0.239416	9.93176e-05		12.1506	10.1397
MLPH	-0.990371	9.94044e-05		2.901	0.962705
ST3GAL5	0.621003	9.95828e-05		1.74926	3.22821
ADRB2	1.33432	9.98031e-05		0.90728	3.80865
RPS11	-0.317255	9.99961e-05		999.918	802.308
HOXA10	0.686345	0.000100087		4.24692	7.4417
SHCBP1	-1.53607	0.00010023		3.11402	0.417527
C1orf27	0.199999	0.000100238		5.66058	6.65085
FAM107B	-0.406258	0.000100366		4.73616	3.32868
EEF1B2P3	-0.569632	0.000100642		37.2302	24.7567
MAGED1	-0.28967	0.00010085		81.4229	66.4309
NOB1	-0.633646	0.000101585		19.899	12.4681
OGDH	-0.317469	0.000102972		16.6697	13.1797
PTPRD	2.00718	0.000102992		0.0430034	3.19382
UCK2	-0.453516	0.000103194		8.83052	6.17835
POLR3H	-0.493068	0.000103454		7.55066	5.07532
CLK1	0.56309	0.000104427		5.29543	8.29985
CPA4	-1.40035	0.000104503		37.6484	13.6552
TBC1D4	-0.647211	0.000104522		6.48236	3.77709
CASP3	-0.856623	0.000104693		21.7279	11.547
TMEM119	1.21172	0.000104757		37.8162	88.9368
DAB2	0.54995	0.000105051		62.7	92.2721
ZNF521	0.892471	0.000105671		4.44667	9.11443
NF1P1	-0.0586904	0.0001058		0.0758971	0.0330052
CXXC5	0.511689	0.000106057		11.7455	17.1702
UNC45A	-0.307109	0.000106618		12.8345	10.1815
CHST7	-1.15041	0.000106725		6.68893	2.46422
MPI	-0.408348	0.000106944		5.56997	3.9507
TNFAIP8	0.671122	0.000107163		3.945	6.87565
EZH2	-0.648094	0.000107345		2.40628	1.1733
FAM19A5	-1.14772	0.000107648		1.30527	0.0402525
RP11-341G5.3	-2.13969	0.000108029		5.20779	0.409814
PPIF	-0.940703	0.000108108		29.8475	15.0761
CLIC3	-0.626704	0.000109073		3.51775	1.92555
ELN	2.88726	0.000109334		2.23965	23.0364
CTSH	-0.412698	0.000109692		1.11396	0.588091
EML6	0.314979	0.0001097		0.0562112	0.313982
SNHG1	-1.15152	0.000109767		7.82617	2.97157
SUSD5	-1.03272	0.000110118		1.24583	0.0973961
SNX32	-0.688991	0.000110432		1.4182	0.500268
NOLC1	-0.644035	0.000111168		16.0027	9.87838
KIF20B	-0.787706	0.000111233		2.2384	0.875989
NHS	-0.83937	0.000111404		2.97862	1.2232
FAM83D	-1.35828	0.000112144		2.79816	0.480788
EIF3D	-0.276562	0.000113591		54.7029	44.9871
XRCC1	-0.29646	0.000113948		9.35754	7.43395
HEPH	-1.64553	0.000114252		5.55113	1.09651
KIRREL3	-0.933016	0.000114517		11.8675	5.74127
HSPB7	1.74291	0.000114757		5.34964	20.2856
NAA40	-0.33509	0.000114769		7.85122	6.01703
PTMA	-0.750928	0.000114807		78.3452	46.1363
ZNF574	-0.334974	0.000115085		3.03516	2.1992
PRPSAP2	-0.231823	0.000115086		4.74161	3.88935
DHTKD1	-0.454931	0.000115327		3.80914	2.50884
GLRX	-0.656286	0.000115585		10.8692	6.53063
FOXF2	0.976644	0.000115733		14.2445	29.0106
VASN	0.626704	0.000116189		61.4474	95.4363
B4GALNT4	-0.749223	0.000116408		2.02632	0.800304
SMURF2	-0.815551	0.000117055		42.7664	23.8756
ARHGAP29	-0.595389	0.000117458		23.358	15.1246
EIF4G1	-0.373098	0.000117758		68.6378	52.7677
SEC14L6	-0.184301	0.000117865		0.254654	0.104185
GLIS3	-0.827899	0.000118078		3.7234	1.66003
EMC1	-0.475066	0.000118366		13.1373	9.17092
FAM66C	0.263934	0.000118369		1.34944	1.82118
DHFR	-0.761916	0.000118754		5.48412	2.82376
DPY19L4	0.536469	0.000118852		5.14308	7.91102
PGK1	-0.904737	0.000118887		130.302	69.1389
ARAP3	-0.396355	0.000119074		4.85721	3.44995
CTB-63M22.1	-0.413944	0.000119139		352.581	264.376
CSRP2	1.66919	0.000119299		5.07015	18.3206
FBXO41	-1.00719	0.000119575		2.49736	0.740823
TOP2A	-1.99338	0.000119615		9.60723	1.65871
ASL	-0.568415	0.000119621		4.837	2.93681
LIFR	-0.742147	0.000119852		3.432	1.64999
CTC-463N11.3	-0.794273	0.000119893		12.3907	6.72099
SAMD9	0.823144	0.000119947		3.78376	7.46635
VDR	0.745141	0.000120393		10.089	17.586
FBL	-0.785987	0.000120591		49.9016	28.5118
TIMELESS	-0.669931	0.000120715		3.57288	1.87474
FAM155A	0.815541	0.000120931		0.0614637	0.867704
PARVB	-0.514674	0.000120934		10.1974	6.83864
SCD5	-1.23396	0.000121231		14.5193	5.60287
EFHD2	-0.430449	0.000121587		16.1754	11.7457
ESM1	-0.532274	0.000122896		1.13746	0.477869
TRIP6	-0.653829	0.000123753		51.0543	32.0884
EEFSEC	-0.227963	0.000123773		3.63567	2.95817
GMPPA	-0.507121	0.000124133		10.6238	7.17914
SDC1	-0.756182	0.000125246		26.5883	15.3377
PREB	-0.971947	0.000125338		19.7437	9.57204
STOM	0.392706	0.000125378		81.5498	107.371
ZFP36	2.17687	0.000125651		76.6522	349.515
UACA	-1.33966	0.000125891		35.6666	13.4922
PLEKHA7	0.348719	0.000125951		0.0199931	0.298961
PIK3IP1	1.11137	0.000126229		3.9081	9.60869
CDK1	-1.21204	0.000126302		2.18817	0.376563
HOXA-AS2	0.148667	0.000126396		0.0844861	0.20219
DRAM1	0.687067	0.00012649		98.5075	159.168
ITGA1	0.972371	0.000126792		3.68867	8.19666
UBE2R2	0.321125	0.000126968		21.4158	27.0027
APOBEC3B	-1.15396	0.000128018		1.90674	0.305358
HSPD1	-0.816424	0.000128917		31.5829	17.5015
TRPC6	1.79623	0.000129332		3.12356	13.3278
UTP14A	-0.343218	0.000129564		5.89314	4.43351
RP11-14C22.4	-1.07239	0.000129728		3.38563	1.08573
ESYT1	-0.500481	0.000130111		42.7879	29.9552
BEGAIN	-0.151962	0.00013027		0.18687	0.0682148
CD46	0.341359	0.00013049		28.5258	36.4057
MCC	0.708697	0.000131782		2.30072	4.3933
SENP6	0.351125	0.000132905		7.2845	9.56743
CFHR1	1.74865	0.000133078		0.687981	4.68159
RP11-798K23.5	-0.870754	0.000133157		2.97109	1.17077
C6orf141	-0.494349	0.000133268		0.600015	0.135951
HES1	2.949	0.00013357		1.51021	18.4227
MSC	-1.4812	0.000133754		3.53013	0.624341
CCND2	1.94984	0.000133864		2.39792	12.1491
TP53INP1	0.692037	0.000134196		7.71917	13.0871
TAX1BP1	0.488515	0.000134381		36.0556	50.995
CDK12	-0.23124	0.000134714		7.74538	6.45015
SETX	-0.280749	0.000135067		11.3985	9.20557
UBR2	-0.177693	0.00013544		8.66842	7.5481
LRP5	0.799429	0.000136622		3.40098	6.65764
PSMB8	-0.511499	0.000136812		16.0659	10.9699
CELSR2	-0.431119	0.000137292		1.12768	0.578016
EIF1B	0.601051	0.00013739		17.7491	27.4437
CLDN1	-0.458628	0.000137857		0.509665	0.0985468
PHC2	-0.275922	0.000137891		21.4842	17.571
C1orf21	-0.411324	0.00013826		4.56747	3.18673
VCP	-0.353623	0.000138641		76.6413	59.7625
SCARB2	-0.168229	0.000138742		46.9104	41.6369
SERPINB6	-0.428557	0.000138762		30.4505	22.3677
HSP90AB2P	-0.460676	0.000139456		15.9811	11.3396
CTTN	-0.194573	0.000139586		81.1106	70.7514
PKM	-0.736055	0.000139733		308.246	184.657
DLK2	-0.540398	0.000140003		3.69248	2.22699
LAMB3	-0.595295	0.000140329		2.09009	1.0457
NASP	-0.503116	0.000140411		6.11201	4.01774
CHAF1A	-0.765859	0.000140894		4.21004	2.06359
FAT1	0.638439	0.000141519		33.2964	52.3955
SPECC1	-1.17035	0.000142398		2.09779	0.376722
TSHZ1	-0.795068	0.000142939		16.0114	8.80067
ARRDC4	1.0836	0.000143305		17.1007	37.3857
SNHG14	-0.425169	0.000144065		2.24251	1.4148
UQCRC2	-0.41233	0.000145041		27.603	20.4909
PCED1B	1.5449	0.000145103		1.37034	5.90885
TRIM28	-0.544401	0.000145287		65.9247	44.8816
CSPG4	0.913336	0.000145546		5.07042	10.4276
GAS2L3	-0.515549	0.000146008		1.17163	0.518903
ST3GAL1	-0.42705	0.00014616		8.0465	5.72904
TXNRD1	-0.959239	0.00014619		175.669	89.9128
POC1A	-0.535401	0.000147269		2.73571	1.57761
FKBP11	-0.75613	0.000147413		5.99293	3.14114
TACSTD2	1.74909	0.000147483		0.415128	3.7635
BLVRA	-0.597234	0.000147625		20.6468	13.3066
SLC16A2	-0.484721	0.000148076		38.1186	26.9579
NTNG1	0.639271	0.000148974		0.249949	0.947274
EPDR1	1.29262	0.000149554		6.87955	18.288
BZW2	-1.0232	0.000149847		17.798	8.25467
MCL1	0.947252	0.000150343		82.5205	160.113
KIAA0947	-0.191519	0.000150496		6.34021	5.42767
SEC63	0.218891	0.000151035		20.7016	24.2576
PLEK2	-1.14863	0.000151119		1.67734	0.208565
CD99L2	0.304148	0.000151603		19.7488	24.6197
SDF2L1	-0.961037	0.000151723		12.7836	6.07681
LRRC32	1.22527	0.000152006		2.27567	6.65482
LCLAT1	0.985986	0.000152454		2.59354	6.12161
RP11-195E2.1	-0.622586	0.000153031		0.55997	0.0129781
CYB561	0.435059	0.000154277		6.73935	9.46447
JAK1	-0.332353	0.000155378		45.1959	35.6908
PDCD11	-0.711131	0.000155507		8.28855	4.6755
PDE1A	0.705934	0.000155618		0.32385	1.15943
SMARCD2	-0.271338	0.000155726		21.4686	17.6168
GPATCH4	-0.563479	0.000155908		8.47441	5.41201
ECI1	0.410985	0.000155941		8.67183	11.8585
TNFSF18	0.783351	0.000156388		0.153784	0.985232
LIMS2	0.705581	0.000157013		9.96172	16.8781
F2RL1	-0.59055	0.000157428		0.802704	0.197037
NEGR1	1.10175	0.000158311		7.32743	16.8594
FBXL19	-0.447209	0.000159114		5.43118	3.71718
PXN	-0.568049	0.000159181		23.3832	15.4466
KITLG	-0.618723	0.00015967		20.9907	13.3246
STEAP2	-0.611469	0.000159703		3.44954	1.91287
PODNL1	0.922164	0.000160442		4.41201	9.25825
NF2	-0.708408	0.000160927		13.6946	7.99316
BMS1	-0.508145	0.000161313		12.0089	8.14617
SBF2	0.505004	0.000162246		2.48293	3.94202
PHB2	-0.273001	0.000163624		53.6003	44.186
SAV1	0.926324	0.000164379		9.17455	18.3408
ATIC	-0.402393	0.000164524		20.5117	15.2751
PDIA6	-0.948633	0.000164577		78.1218	40.0134
EIF2S3	-0.355438	0.000164895		37.9225	29.4222
EIF1	0.608016	0.000165033		147.604	225.478
MT1L	-1.35311	0.000165221		9.46766	3.09463
FAM212B	-0.900433	0.00016551		2.31418	0.774847
CCNB1	-1.85381	0.000166713		11.6316	2.48766
CRELD2	-0.392913	0.000166713		6.59401	4.78348
RP11-156E6.1	0.528677	0.000167234		1.25641	2.25467
RPS25	-0.549459	0.00016787		198.18	135.078
SLC2A6	-0.488438	0.000168035		6.28137	4.19088
SNTB1	0.464971	0.000168191		5.84547	8.44984
HELLS	-0.435114	0.000169092		0.837325	0.358801
NR4A2	3.35065	0.000169377		0.450394	13.868
SSBP2	0.284693	0.000170606		2.5019	3.266
TK1	-2.56299	0.000171309		16.9177	2.01995
MLX	-0.425901	0.000171352		13.6779	9.92696
EIF3I	-0.475816	0.000171999		108.311	77.5978
TRHDE	-0.403885	0.000172475		13.8328	10.2109
IL6	1.42275	0.000172675		14.7513	41.283
LINC00511	-0.638547	0.000173434		1.44812	0.572786
STMN1	-1.16383	0.000173468		15.5828	6.40549
FAT4	0.649178	0.000174142		4.85531	8.18037
LEPROT	0.791662	0.000174367		31.546	55.3613
RPS12	-0.44695	0.000174802		489.807	359.007
GADD45B	1.31675	0.000175264		20.134	51.6389
ANKRD27	-0.306683	0.000175375		7.88511	6.18391
SH3BP5L	-0.568615	0.000175595		8.13584	5.15908
GATA2	-1.53413	0.00017569		16.0296	4.88394
CES1	-0.327903	0.000175966		0.308657	0.0425584
SIRPB1	-0.472915	0.000176497		1.70729	0.950404
RFWD3	-0.505491	0.000176874		6.76264	4.46814
GALNT14	-0.445779	0.000177344		0.384058	0.0162201
STXBP1	0.121156	0.000177468		11.5876	12.6905
USP44	-0.719688	0.000177957		4.19302	2.15437
NT5DC1	-0.364572	0.000178452		5.5098	4.05604
TNFRSF1A	0.391856	0.000179241		38.2296	50.4674
ADPRM	0.382268	0.000179257		4.59589	6.29416
PIK3C3	-0.291525	0.000179455		7.26599	5.75399
ETV4	-0.777701	0.000179573		3.12413	1.40651
WNT5B	-0.655277	0.000180297		44.8823	28.1409
RPL35P1	-0.553039	0.000180328		12.5129	8.20933
MTMR10	0.313772	0.000180477		5.20996	6.71851
RPL23P8	-0.374814	0.000180706		71.4435	54.8715
LIN7A	0.841975	0.000180717		1.54264	3.55848
ATP5A1	-0.497795	0.000180788		122.632	86.5684
C5orf62	0.530821	0.000181183		26.3132	38.4678
DRD4	0.18543	0.000181654		0.121389	0.275215
SIRPA	-0.736175	0.000182974		31.6114	18.5842
ADH5	0.201752	0.0001833		59.763	68.8848
MOSPD2	0.445573	0.00018419		6.46054	9.1598
BAALC	0.890803	0.000184454		0.50541	1.79279
SOD2	-0.842417	0.000184478		41.1366	22.4896
HAUS6	-0.368871	0.000185003		3.32544	2.34954
CCDC50	0.241275	0.000185634		12.6968	15.1907
UBQLN4	-0.451148	0.000186091		8.85335	6.20825
CDC25B	-0.363867	0.0001865		19.0446	14.575
GJA1	0.931117	0.000187167		127.907	244.868
ACTR1A	-0.193358	0.000188114		31.6868	27.5867
TPRA1	0.304145	0.000189417		10.0527	12.6458
UBA1	-0.421531	0.000189536		54.7238	40.6015
CTSK	1.69752	0.000189553		50.877	167.498
SLC40A1	-2.31592	0.000189654		12.6356	1.7451
PPP1R15B	0.47487	0.000189767		12.3474	17.5525
NDUFS1	-0.318386	0.000190203		14.8636	11.7221
AC097374.2	-0.581412	0.000190387		1.11477	0.413229
IDH2	-0.613618	0.000190435		81.4555	52.9026
ICMT	0.190603	0.000190562		26.1765	30.0142
NADSYN1	-0.255973	0.000190853		6.1379	4.9774
RP11-114M1.1	0.748945	0.000192436		0.782886	1.99581
S100A16	-0.332775	0.000193217		80.0015	63.315
KIDINS220	0.254191	0.000193609		10.0057	12.1256
CNRIP1	0.364611	0.000193935		7.65812	10.1467
SNX22	-0.276696	0.000194698		0.804037	0.489143
HNRNPUL1	-0.252473	0.000194727		49.8494	41.6874
RGS4	-3.76882	0.000194805		24.6761	0.889817
KLF4	1.66125	0.00019515		10.5597	35.5228
PBX3	0.896517	0.000195191		4.61289	9.44564
CPNE4	0.164238	0.000196474		0.0415839	0.167187
CDKN2B	0.709011	0.00019672		2.20708	4.24319
EIF6	-0.603715	0.000196861		45.1533	29.3641
NAT10	-0.505077	0.000197161		10.1531	6.8594
PRNP	-0.47453	0.000197863		139	99.7689
TSPAN14	-0.658859	0.000198432		7.08944	4.12217
FLRT3	0.697431	0.000198692		0.439357	1.33332
CALM3	-0.531836	0.00019912		167	115.178
SMARCC1	-0.342901	0.000199125		12.0338	9.27703
SLC2A4RG	0.393192	0.000199729		11.1549	14.9629
MOV10	-0.637841	0.000199839		11.1483	6.80915
MRPS12	-0.562039	0.000200374		14.6515	9.59991
HEBP1	0.199418	0.000200546		19.0442	22.0149
SEMA6A	1.74661	0.000200819		0.134295	2.80803
C11orf96	2.16914	0.000201478		0.469305	5.62867
PCDHGA12	0.602155	0.000201694		3.6026	5.98491
C5orf65	-0.929859	0.000201699		1.48875	0.307106
MAOA	0.645036	0.000201843		1.28909	2.57926
SCLT1	-0.21375	0.000203436		1.34776	1.02448
C17orf76-AS1	-0.422771	0.000204435		92.6306	68.8506
AMPD2	-0.526439	0.000204484		11.509	7.68301
KIAA0922	-0.713056	0.00020482		9.07558	5.14762
QSER1	-0.229614	0.000205712		6.22722	5.16405
DDX27	-0.335605	0.000205738		8.2083	6.29667
TMEM185AP1	0.208424	0.00020583		2.48381	3.02527
WWC1	-0.950252	0.000205839		1.34605	0.21403
TRIP12	-0.300253	0.00020674		30.1769	24.3201
LINC00657	0.426762	0.000206812		76.3337	102.947
XRCC6	-0.41426	0.000207122		77.9008	58.2134
ABLIM3	-0.227975	0.000207678		9.88114	8.2908
ECHDC3	-0.578387	0.00020929		3.61841	2.09333
ADAMTS8	-1.24464	0.000209438		1.40612	0.0151165
EOGT	-0.475823	0.000209693		10.4496	7.23168
BCL11A	-0.112512	0.000209923		0.0913265	0.00944269
HEATR1	-0.438768	0.000209947		7.51575	5.28226
ACAN	1.77049	0.000210197		2.98568	12.6278
RHPN2	-0.637749	0.000210326		2.62104	1.32763
LTBP2	0.856097	0.000210404		15.2714	28.4487
FAM65C	-1.6045	0.000210436		3.65001	0.526709
JPH2	0.442218	0.00021047		3.14441	4.63174
SNAP25	-0.552841	0.000211197		0.807506	0.232387
CEP70	-0.542737	0.000211322		3.25504	1.92137
CYP39A1	0.677273	0.000211411		0.265722	1.02346
SHROOM1	-0.334583	0.000211711		3.23452	2.35777
TINAGL1	-0.220168	0.000212033		12.1979	10.3299
EPHB6	-1.71915	0.000212271		13.9292	3.54084
FILIP1	-0.261624	0.000212703		0.249276	0.0421298
AKAP11	-0.201814	0.00021301		9.73453	8.3334
WWC2	0.47956	0.000214123		9.83399	14.1085
NCAPH	-1.10858	0.000214631		1.53058	0.172581
UBXN2A	0.209824	0.000214748		3.45141	4.14832
MLF1IP	-1.12621	0.000214889		2.40303	0.560354
ZNF608	-1.06767	0.000214934		2.81037	0.817643
HEATR5A	0.384188	0.000215381		5.72733	7.78092
KIAA1524	-0.710962	0.00021542		2.22847	0.972122
EEF1D	-0.356835	0.000215446		20.5223	15.8073
LGALS1	-0.60334	0.000215796		1793.21	1179.7
AKR1C2	-0.974226	0.000215994		1.96967	0.512636
PPP1R14A	3.30764	0.000216161		2.89805	37.5219
GBF1	-0.415323	0.000218371		25.7134	19.0335
DUSP6	0.785776	0.000218388		18.8444	33.2077
TMEM158	-2.26649	0.000218838		14.4058	2.2067
ACSS1	-0.566271	0.000219536		1.32723	0.571505
MN1	0.82449	0.000219735		1.37465	3.20732
FAM120A	-0.379554	0.000219829		34.4585	26.2551
AP1B1	-0.715085	0.00021994		16.9245	9.91583
ZSCAN30	-0.283507	0.000220402		6.16023	4.88313
SKAP2	0.686249	0.000221089		3.05894	5.53329
MYBL2	-1.69654	0.000221303		3.29808	0.325825
KCNS1	-1.07152	0.000221574		1.57628	0.225186
PTCHD4	0.596433	0.000222359		0.524374	1.30426
DIP2B	-0.505407	0.000222558		5.84337	3.82157
RPL12	-0.509875	0.000223505		62.4904	43.5839
TUBA4A	-0.51908	0.000224436		4.46835	2.8154
ZDHHC23	-0.45418	0.000225612		1.28336	0.666888
PRMT5	-0.62067	0.000226066		12.9504	8.07458
RP11-736K20.5	-0.625962	0.000226157		2.62867	1.35079
AC016683.6	-0.337575	0.000226247		9.35914	7.19755
FAM48A	-0.183312	0.000226304		4.89587	4.19232
DUSP1	1.22418	0.000226305		158.343	371.515
DISC1	0.293409	0.000226596		0.280317	0.569012
NUAK1	0.549176	0.000226791		6.87794	10.5295
SEPT7P3	0.231317	0.000227267		19.7954	23.4108
SLC5A12	0.107526	0.000227568		0.0128733	0.0912475
SHC3	-1.4485	0.000227938		2.38348	0.24071
SDCCAG3	-0.404626	0.000228047		10.562	7.73324
TTC9C	-0.40103	0.000229561		8.69624	6.34398
ADAMTS15	-2.0324	0.000229967		6.82222	0.917117
ABCF2	-0.389994	0.000230722		20.3506	15.2932
TAOK2	-0.489722	0.000230856		10.3529	7.08378
TPI1	-1.03029	0.000231493		248.071	120.868
GFM2	-0.509268	0.000231571		9.22262	6.18336
UBE2Q1	0.154887	0.000231892		18.5989	20.8199
STMN3	1.63399	0.000232297		0.435792	3.45222
CHMP1B	0.482576	0.00023247		17.9443	25.4675
ZNF384	-0.276708	0.000232501		8.82952	7.11446
TUBA1B	-0.997557	0.00023293		33.6251	16.3317
STIM2	-0.318498	0.000233067		3.08979	2.27944
CCL2	-1.22182	0.00023317		257.949	110.144
PAPSS2	-1.22417	0.000233271		85.1267	35.8987
ACTN1	-0.379539	0.000233295		120.173	92.1339
NEDD9	0.992073	0.000233408		1.99671	4.96155
PPP4R4	1.16837	0.000233431		0.212229	1.72708
PDE3B	-0.349697	0.000234188		0.332448	0.0455471
ADPRHL1	0.798614	0.000234648		0.401785	1.43872
HMOX2	-0.358365	0.00023467		14.8108	11.3342
GRID1	0.326188	0.000236131		0.0397921	0.303484
PCDHGB2	0.745517	0.000237586		1.00262	2.35893
CARD10	-0.615464	0.000237728		1.71316	0.771127
PPIEL	-0.657453	0.000238264		0.775963	0.126309
ENPEP	-0.249669	0.000238619		0.463803	0.231245
PRUNE2	-0.958375	0.000238713		2.60858	0.856521
MBD2	0.217436	0.000239328		12.2655	14.4233
CTGF	0.983478	0.000239742		280.089	554.592
GSTP1	-0.45955	0.000239763		124.801	90.4692
PMEPA1	0.809749	0.000240335		0.846384	2.23569
NID1	-0.948401	0.000240571		72.0457	36.8779
PLD5	-0.705825	0.000240577		0.952695	0.197425
TBL2	-0.13491	0.000240896		10.5347	9.50512
HMGA1P1	-0.83483	0.00024139		4.28776	1.964
IFITM2	0.325856	0.000242871		138.831	174.252
DOK5	1.41663	0.000242885		0.377671	2.68162
IMPDH2	-0.748897	0.000242986		55.0286	32.3365
ORAI3	0.523741	0.000243155		5.04678	7.69173
JAM3	0.266121	0.000243277		11.1148	13.5696
AL132709.5	-0.591811	0.000243423		1.30945	0.532696
ITPR3	-0.683623	0.000243495		15.1796	9.0742
ETFB	-0.448895	0.000243842		35.1304	25.4652
EPS8	-0.944455	0.000244027		11.8198	5.66563
IFI16	-0.500798	0.000244122		26.824	18.6675
CDK6	0.272205	0.000244136		8.32483	10.2616
DANCR	-0.58505	0.000244216		9.37696	5.91937
HPCAL1	-0.68708	0.000244625		5.08019	2.77513
EXTL3	0.539154	0.000245826		6.39228	9.74419
KIAA0101	-1.45409	0.000246568		3.00843	0.460755
DMD	-0.237235	0.000247361		0.298561	0.10162
MECOM	0.739626	0.000247374		0.819305	2.03886
AC003986.6	0.431323	0.000247378		0.256271	0.694189
FLT1	0.926824	0.000247416		4.27182	9.02794
ZNF217	0.369759	0.000248273		6.25531	8.37468
FAR1	0.390645	0.000248585		12.6201	16.8541
SAMD9L	0.573179	0.000248818		3.81019	6.15514
HSPA5	-0.824599	0.000249069		241.791	136.145
PRAGMIN	0.517219	0.000249571		5.00235	7.59025
PIAS3	-0.22551	0.000250113		13.0577	11.0235
GDAP1	-0.640306	0.00025027		1.42938	0.559112
GPC6	2.29271	0.000250276		1.90319	13.2491
FTL	1.02176	0.000250773		2152.53	4373.51
PUS7L	-0.482782	0.000251376		3.19802	2.00459
AASS	-0.446785	0.000251479		4.53278	3.05864
DCBLD2	-0.558291	0.000251782		19.2145	12.7298
FAM172A	0.576305	0.000251806		6.18483	9.71038
LAMP1	0.234962	0.000253915		81.0801	95.5953
MFAP3L	0.326698	0.000253958		0.474908	0.849841
SLC30A4	0.548876	0.000253991		2.70844	4.42414
TMEM147	0.328876	0.000254463		32.4253	40.9804
NUDT16	-0.331274	0.000254794		8.55735	6.59708
ENTPD6	-0.683118	0.000254977		9.13735	5.31561
LARS	-0.258543	0.000255204		17.9119	14.8089
NBEA	0.681475	0.000255536		4.62129	8.01231
FANCI	-0.5836	0.000255824		2.54479	1.36478
SLC25A43	0.19405	0.000255939		12.8463	14.8396
FAM228A	-0.961166	0.000256257		1.27048	0.166928
CCDC84	0.332125	0.000256724		2.30362	3.15855
COL4A1	-0.767684	0.000258538		29.4983	16.921
ATAD3B	-0.539347	0.000258542		3.60361	2.16839
ITPR2	-0.508734	0.000258765		1.83613	0.993664
CYS1	1.26381	0.000258874		0.89008	3.54303
PHTF2	0.626228	0.000259118		9.55018	15.2883
PAK2	-0.355696	0.000259629		23.6085	18.2311
ANKRD18B	-0.323544	0.000262511		0.361558	0.0881124
TPP1	0.556143	0.000263031		33.0039	49.0088
ADAMTSL4	0.469132	0.000263222		22.5085	31.547
RBMS3	0.510558	0.00026324		2.38134	3.81793
RAB3B	-0.753434	0.000263408		41.2982	24.1005
FAM3C	0.647594	0.000264256		37.2715	58.9353
GABARAP	0.215346	0.000264306		134.477	156.289
NNMT	0.339438	0.000264459		72.1507	91.5623
KIF6	0.34359	0.000264894		0.19359	0.514425
PPIB	-0.680215	0.000266043		106.239	65.9437
PLCE1	1.19265	0.000266056		1.36541	4.40242
MRGPRF	-0.330076	0.000266188		34.8155	27.4905
ADPGK	-0.24338	0.00026619		12.7903	10.6497
CTD-3064H18.4	-0.32035	0.000266491		0.513282	0.211994
STK36	-0.462332	0.000267374		7.09056	4.87284
GSPT1	-0.409564	0.000267941		19.7625	14.6332
DESI1	-0.414195	0.000268787		11.2876	8.22012
FLRT2	1.02235	0.000270734		4.75559	10.7009
LYNX1	1.0583	0.000270819		6.51851	14.6714
SEMA6D	0.616558	0.000270827		1.82252	3.32881
KIAA1009	0.744897	0.000271208		1.73381	3.57951
MOGS	-0.228381	0.000271305		20.2949	17.1764
LRP8	-0.89659	0.000271321		2.55419	0.909859
LDHB	-0.574271	0.000271572		133.248	89.1459
RP11-792D21.2	1.12574	0.000271992		0.575894	2.44109
POLR1C	-0.462765	0.000272759		5.88312	3.99409
NOP58	-0.428539	0.000274162		13.3449	9.66002
ARF1	-0.276426	0.000274187		122.409	100.888
MFSD2A	-0.369772	0.000274754		0.847373	0.429624
RP11-80H5.7	-0.200305	0.000275359		0.148947	0
RBM24	0.543314	0.00027569		1.77167	3.03879
EMILIN2	-0.695311	0.000276235		13.3223	7.84331
TMEM87A	0.368652	0.00027664		7.70543	10.2411
RHBDF2	-0.946386	0.000276737		4.2257	1.71062
RP11-475C16.1	-0.275486	0.000277275		316.848	261.613
NUSAP1	-1.66797	0.000277519		5.48448	1.036
GABRB3	0.738983	0.000277525		0.0329197	0.724243
RCC2	-0.11066	0.000277577		11.8223	10.8755
CXCL6	-0.107271	0.000277787		0.0821198	0.00458334
STEAP4	0.384059	0.000278557		0.153621	0.505433
GPRC5B	-1.33635	0.000278714		3.48915	0.779675
TPX2	-1.66023	0.000279441		10.5653	2.65867
RPL39	-0.313082	0.000279937		112.561	90.4119
ZNF277	0.345266	0.00028001		3.3406	4.5137
OLR1	1.44345	0.000280051		3.44399	11.0935
DNMT1	-1.02764	0.000280223		17.2314	7.93769
ANK1	-0.547325	0.000281275		4.2064	2.56222
ASPM	-0.358587	0.000282935		2.73832	1.91535
TGFBR1	0.807099	0.000283009		22.5873	40.2658
BTN3A1	-0.412352	0.000283057		5.22863	3.67973
CLINT1	-0.342893	0.000283134		18.9046	14.6955
ARHGEF35	-0.663497	0.00028336		2.70351	1.33897
FBXL7	0.878084	0.000283711		10.7356	20.5828
DYRK2	0.414825	0.00028414		3.13461	4.51278
GAA	0.72259	0.000284467		14.9838	25.3796
PLCB1	0.42821	0.000285513		1.47641	2.33254
C7orf29	-0.447786	0.000285829		0.974122	0.447147
FEZ1	0.345208	0.000286114		5.04977	6.68548
CYB5R3	0.290824	0.000286714		80.9274	99.218
HTR1B	-0.774854	0.000286792		1.01869	0.180032
FAM45A	0.377144	0.000287102		9.06483	12.0704
FSCN1	-0.49918	0.000287132		40.946	28.6752
CUEDC2	-0.343074	0.000287139		33.6927	26.353
ADAM15	-0.257539	0.000287225		12.5678	10.3496
EIF4A1P2	-0.75725	0.000287335		10.5336	5.82643
SUCLG2P2	-0.283008	0.000287381		3.4737	2.67704
TPST1	-0.419453	0.000287468		18.3026	13.4318
PPP1R15A	0.760461	0.000288192		53.5341	91.4046
ZNF598	-0.46994	0.000289261		11.2886	7.87301
RP11-159G9.5	-0.432737	0.000289609		3.80102	2.55635
ARMCX5	-0.219619	0.000289855		2.66278	2.1455
ATP1B1	0.966699	0.000289998		12.7355	25.8628
EDA2R	-0.466251	0.000290348		19.577	13.8923
CALD1	0.55053	0.000290467		178.18	261.472
PPP1R14C	0.905133	0.000290475		0.61039	2.01659
RPS21	-0.653859	0.000290533		162.518	102.927
BNC2	-0.459307	0.000291266		5.84977	3.98125
RP11-834C11.4	1.69616	0.000291379		2.69119	10.949
CECR1	-1.07543	0.000291868		4.50481	1.61465
STX4	-0.349365	0.000292063		13.3655	10.2753
PRPS2	-0.633712	0.000293351		8.53346	5.14533
CCDC69	1.01533	0.000293497		1.14234	3.33342
FAM20C	-0.933101	0.00029395		35.7132	18.2345
RBM19	-0.499333	0.000295758		7.48352	5.00282
FKBP5	-0.716151	0.00029602		1.22818	0.356025
PRPS1	-1.08413	0.000296775		55.9073	25.8688
TEK	0.399634	0.000297059		0.241546	0.637969
ARSA	0.403557	0.000297063		17.9191	24.0246
FBN2	3.11327	0.000297774		26.1024	234.361
PLAC8	0.566438	0.0002987		0.238176	0.833828
ABCA9	0.708446	0.000299037		0.346576	1.20118
AR	-0.422518	0.000300177		5.39883	3.77356
PLCD3	0.689742	0.000300373		10.2786	17.1994
DNAJB1	0.451812	0.000300816		37.5782	51.7568
FIBIN	0.539537	0.000301415		6.29322	9.59849
FNDC3B	0.243756	0.000301903		20.8157	24.8307
ATP5B	-0.495346	0.000302914		211.893	150.052
SEL1L3	-0.478795	0.000303164		5.69698	3.80503
CAP2	0.66102	0.000303198		10.3739	16.9875
PIGV	0.413686	0.000303237		3.65352	5.19809
EYA1	-0.723887	0.000303428		0.946862	0.178254
HMGA2	-1.47021	0.000303547		11.2793	3.43639
ZMYND11	0.356731	0.000304485		7.35265	9.69668
AC093627.10	-0.255661	0.000305114		0.247587	0.0449295
POLE2	-0.515871	0.000305439		0.629319	0.139743
SIAH1	0.423479	0.000305482		1.09205	1.8058
RP11-461F16.4	1.13266	0.000305535		0.0974817	1.40908
ATP8A2	0.106654	0.000306625		0.0808092	0.163745
PGM3	-0.174956	0.000307263		12.0109	10.525
GYG2	-0.77829	0.000307985		5.4663	2.76842
MSN	-0.701632	0.000308148		196.581	120.457
C1GALT1C1	0.549187	0.000308152		29.5965	43.7826
DOCK3	0.199242	0.000308215		0.127528	0.294554
PGF	0.857025	0.000308224		3.68351	7.4875
PIK3C2A	-0.491101	0.000309503		14.7183	10.1812
RAB20	-1.16951	0.000311305		1.90497	0.289891
INTS6	-0.28908	0.000311975		4.1944	3.25131
APP	0.794209	0.000312072		247.385	429.958
hsa-mir-3654	-0.412216	0.000314087		278.376	208.96
RP11-887P2.3	-0.739782	0.000314212		35.1245	20.6251
TH1L	-0.413089	0.000314948		9.9814	7.24806
SLC35F5	0.73247	0.000315169		11.0574	19.0378
VEZF1	0.448478	0.000315327		15.4369	21.4322
SEMA7A	-0.854358	0.000315778		35.1306	18.9711
IGF2BP3	0.511815	0.000316657		1.11158	2.01101
TMED3	-0.188096	0.000319037		36.6295	32.0299
AAK1	-0.510163	0.000319119		2.96095	1.78121
TLK1	0.272137	0.000319411		7.24766	8.95919
ARSJ	-0.934536	0.000319771		17.2792	8.55639
DDB1	-0.638685	0.000320029		38.0067	24.0574
GNA11	-0.412677	0.000320818		28.5533	21.202
DNAH11	-0.176567	0.00032092		0.152262	0.0195096
TSTA3	-0.551175	0.000322119		12.0238	7.88667
ATXN7L2	0.791012	0.000323605		5.5885	10.3938
SCARA3	-1.8223	0.000323631		9.91727	2.09429
MTMR4	-0.586921	0.000324551		8.90274	5.59437
P4HA2	-0.33682	0.0003254		18.4629	14.4094
LIPE	-0.832489	0.000325556		1.53523	0.422803
TNFRSF10C	-0.881781	0.000325713		5.16027	2.34374
HSP90AB1	-0.4904	0.000326375		267.931	190.398
GPR126	0.775153	0.000326893		2.2724	4.60208
CFH	1.88292	0.000327564		3.5116	15.6242
LPCAT1	-0.415925	0.000327715		8.25352	5.93494
DTX4	0.899515	0.000327986		2.56008	5.63679
MVP	-0.501657	0.000331042		54.3709	38.0996
XPC	-0.867194	0.000331572		24.1361	12.785
C2orf69	0.16064	0.000332705		3.96132	4.54563
CS	-0.355051	0.000333445		19.1231	14.7313
TBC1D10B	-0.219211	0.000333905		8.56706	7.21874
POLR1A	-0.418066	0.000334826		6.68027	4.74905
AC109642.1	0.11611	0.000334863		0.0160586	0.101213
GYS1	-0.780373	0.000335063		37.5154	21.4335
AC145291.1	-0.759946	0.000335121		6.81815	3.61437
CLN6	-0.621785	0.000335502		3.00949	1.6052
NMT2	-0.404215	0.000336769		8.85389	6.44719
GALNT6	-1.37075	0.000337094		13.9586	4.78068
C12orf68	0.457103	0.000337536		0.339306	0.838506
RPS6KA1	-0.406987	0.000338019		0.614859	0.217826
EBF3	1.22238	0.00033861		0.581673	2.69354
RWDD1	0.340068	0.000338843		8.34407	10.8281
DROSHA	-0.208979	0.000339155		8.92284	7.58505
MARCH10	-0.561042	0.000339653		0.749178	0.185447
UVRAG	0.294243	0.000339726		3.59009	4.62845
HSBP1L1	0.858105	0.000340439		10.0351	18.9941
CASC4	0.546363	0.000341301		13.4413	20.0961
LSAMP	1.32636	0.000341313		0.216697	2.05492
TEX2	0.172236	0.000341971		16.5139	18.7344
FRY	0.57683	0.000342974		5.42497	8.58055
FSD1	-0.664617	0.000343314		6.13074	3.497
RP11-152F13.4	-0.0304359	0.000343505		0.14947	0.125473
F2R	-0.363037	0.000343509		26.1462	20.1051
STAMBPL1	-0.8309	0.000343801		4.66588	2.18332
SERPINB10	0.328994	0.000343929		0.0632384	0.3357
ITGA3	-1.12093	0.000345068		35.3028	15.682
CYFIP1	-0.245483	0.000345147		18.8538	15.7482
NOP16	-0.591554	0.000345435		4.70879	2.78939
XXbac-B461K10.4	-0.458163	0.000345728		3.37238	2.18215
GPR155	0.231864	0.000346381		1.82563	2.31844
GABRA5	0.73925	0.000346461		0.0145742	0.693987
RPL27A	-0.260289	0.000346532		79.4247	66.1461
PLTP	-1.0021	0.000347968		17.9388	8.46453
AKAP2	-0.162692	0.000349168		0.234826	0.103167
USP22	-0.209731	0.000349354		38.3562	33.0304
C10orf57	0.346707	0.000349949		4.89027	6.49071
JUNB	1.6879	0.000350075		98.7151	319.629
ADRM1	-0.243308	0.000350328		23.787	19.9402
G3BP1	-0.336011	0.000350426		13.448	10.447
PLSCR4	0.72423	0.000350986		9.87863	16.9662
ITSN1	-0.211799	0.000351162		4.75085	3.96582
BGN	-1.19975	0.000351409		181.07	78.2193
CKS1B	-0.582111	0.000351823		3.97437	2.32189
LY6K	-1.23351	0.0003526		4.10742	1.17158
UBE2C	-1.52797	0.00035348		3.51454	0.564587
PCDHB4	0.28453	0.000354472		0.0394001	0.265905
CMIP	-0.310275	0.000355482		4.28705	3.26421
USP32P1	-0.335567	0.000355593		0.680511	0.331688
AKR1C1	-0.843502	0.000355686		2.24831	0.809031
TPD52	-0.157617	0.000356455		0.182983	0.0605752
FAM108C1	-1.06549	0.00035695		10.9363	4.70844
PODXL2	-0.818814	0.000357257		1.09028	0.184412
LINC00578	1.40861	0.000357352		2.2255	7.57858
TEX264	0.208731	0.000357625		5.15195	6.10933
ATRAID	0.301466	0.000360568		25.3916	31.5276
RP11-350E12.5	-0.312185	0.000361385		1.75023	1.21522
NUF2	-1.05506	0.000361672		1.53564	0.219693
CERS2	0.302469	0.00036217		16.5764	20.6779
CCZ1	0.300294	0.000363792		5.74224	7.30172
MCM7	-0.93758	0.000363903		10.1405	4.81529
RP11-82L18.4	-1.01963	0.000363921		1.49591	0.230762
OSBPL10	0.573999	0.000364216		0.752922	1.60939
RP11-7G12.2	-0.416857	0.00036432		3.78321	2.58235
TPRN	-0.226949	0.000364921		1.68559	1.29459
ATP2A3	-0.682735	0.000365297		7.67803	4.40873
PHF10	0.420007	0.000366144		6.31627	8.78716
COTL1	-1.03297	0.000366368		39.6368	18.8797
ARID4A	0.511944	0.000366507		4.02931	6.16979
RP11-457M11.5	0.332183	0.000368278		0.637831	1.06212
MAFIPL	-1.03668	0.000370055		7.94366	3.36281
MCM8	-0.519616	0.000370127		2.63079	1.53333
PER3	0.510026	0.000370257		1.27093	2.23476
NRGN	-0.64021	0.000370348		0.63233	0.0469969
DDOST	-0.341582	0.000370763		107.03	84.2486
IL4R	-0.876734	0.000370979		6.12351	2.87797
SLC35C1	-0.163917	0.000371218		9.96022	8.78332
TRAP1	-0.681388	0.000371277		20.5536	12.4447
MLEC	-0.496151	0.000371528		31.8169	22.272
POC1B	0.402129	0.000371889		1.84812	2.76307
ERCC3	-0.204401	0.000372925		8.05159	6.85619
SEPT9	-0.392632	0.000374456		57.5023	43.5701
PRMT1	-0.641213	0.000374592		22.669	14.1707
ACSS3	0.578238	0.000376413		2.50621	4.23563
RP11-75C9.1	0.525819	0.000376604		0.0448707	0.50397
TRIM2	0.351857	0.000378042		6.11645	8.08104
UPF3B	-0.505376	0.000378201		5.26624	3.41436
C12orf29	-0.325303	0.000378388		2.09702	1.47162
PSAP	0.351994	0.000378421		378.158	482.942
IRF2BP2	0.803338	0.000380199		4.53288	8.65667
ADM	0.350626	0.000380633		225.898	288.356
HSD3B7	0.66728	0.000380698		2.91512	5.21639
MRTO4	-0.546077	0.000380884		11.5006	7.56146
S1PR3	-0.482839	0.00038127		18.4722	12.933
CSTF1	-0.5086	0.000381283		10.8393	7.32068
MPP1	-0.719111	0.000381596		2.79484	1.30618
CYBRD1	0.887955	0.000382798		105.114	195.234
CR769776.4	-0.191984	0.00038318		0.237657	0.0834804
F3	-0.959137	0.000384289		166.13	85.0008
PSMD2	-0.776953	0.000384384		62.4623	36.0172
SYT16	-0.669144	0.000385457		0.822963	0.145902
ZNF689	0.223764	0.0003863		1.52752	1.9517
TTI1	-0.228614	0.000386519		5.32481	4.39765
SWAP70	0.370447	0.000387124		16.8063	22.0223
RP11-144L1.8	-0.521145	0.000387737		7.82847	5.15025
KBTBD2	0.253956	0.000388638		7.75507	9.44075
ORC1	-0.402945	0.000388751		0.672063	0.264597
RP11-48O20.4	0.979904	0.0003894		7.02738	14.818
LAMA2	1.34885	0.00038943		11.6116	31.1807
TRPC4AP	-0.315245	0.000389623		45.3741	36.2695
RPL8	-0.616591	0.000389772		461.253	300.377
RRP12	-0.358395	0.000390115		3.65016	2.62713
GRAMD1B	-0.593915	0.000390394		2.35299	1.22195
KRT18P10	-0.517392	0.000391203		0.441441	0.00684703
KIAA1217	-0.661291	0.000391401		0.91583	0.211065
CTC-298B17.1	0.823212	0.000392514		14.3788	26.2229
TNIP1	-0.555081	0.000393478		24.2621	16.192
DFFA	-0.378614	0.000393697		8.99251	6.68713
NOSIP	-0.404107	0.000394126		24.6737	18.4043
PIEZO2	1.67632	0.000394802		0.523287	3.8786
CNOT2	0.195332	0.000395377		4.2403	4.99998
GPX4	0.327226	0.000396351		178.354	223.993
DIXDC1	0.679811	0.000396788		4.50637	7.81756
AMOTL2	0.383493	0.000399567		72.5858	94.9781
CNTN3	0.502848	0.000399617		5.77114	8.59348
RP11-368D24__A.1	-0.600041	0.000400949		0.639304	0.0812158
AIM1	-1.48769	0.000401486		6.61842	1.71849
POLR3A	-0.461735	0.000402371		4.58349	3.05483
PTPN21	0.245544	0.000402693		7.01218	8.49905
KIF17	-0.404468	0.000402759		1.6211	0.979944
WIPF1	0.290136	0.000402977		4.59532	5.84131
FAM64A	-1.83518	0.000403384		3.76949	0.335052
FH	-0.367681	0.000404712		33.3392	25.6103
PLCB3	-0.50046	0.000404798		12.0301	8.20853
CARD16	-1.02858	0.000405016		2.09816	0.520135
SEC14L2	-0.975504	0.000407285		3.01689	1.04346
POU2F2	-0.56996	0.000409071		1.83001	0.90686
TMEM136	-0.242495	0.000410993		4.32417	3.50067
SERTAD3	0.561986	0.000411905		14.0717	21.2438
KRT7	0.585169	0.000412188		17.9402	27.4103
AKD1	0.221659	0.000412199		0.502852	0.752399
LRRC15	1.07328	0.000412699		5.13549	11.8963
FZD1	1.15573	0.000412808		3.58711	9.23089
SLC1A3	1.33557	0.000413081		0.25006	2.15751
STC1	-1.23386	0.000413218		21.6888	8.66096
TPCN1	0.477103	0.000414635		5.98379	8.71878
ABCA6	0.412596	0.000415486		0.279733	0.703716
MYOCD	-1.52364	0.000415527		3.94188	0.717387
FKBP9	0.66208	0.000416084		80.3986	127.845
GPC4	0.533549	0.000416249		0.673918	1.42229
NR4A1	1.80902	0.000417373		12.6134	46.8394
MRPL49	-0.398445	0.000418645		13.2029	9.77651
ATF3	2.02088	0.000419077		4.24613	20.3602
DNASE1L1	0.528825	0.000419348		1.53532	2.65891
KCNH1	1.09935	0.00041962		0.158204	1.48357
NFE2	-0.48856	0.000419927		1.36151	0.683231
TMEM177	-0.433778	0.000419957		2.0165	1.23344
APRT	-0.519645	0.000420191		33.4583	23.043
ZNF638	-0.334488	0.000420198		9.47768	7.30857
RP11-480A16.1	-0.404547	0.000421362		2.46719	1.61923
TNFAIP8L1	-0.376323	0.000421463		1.5926	0.997639
AMMECR1	-0.521165	0.000421768		5.27161	3.36946
EIF5AP4	-0.647543	0.000421897		25.2959	15.7795
RPL14	-0.429098	0.000422392		127.741	94.6099
ARHGAP23	0.431824	0.000424425		23.3494	31.847
PPP6R1	-0.408319	0.000425093		25.6812	19.1074
ATAD1	0.410359	0.000426036		9.39457	12.8124
TDP1	-0.427314	0.000426707		2.6087	1.68313
SEPT7	0.353879	0.000426828		28.4435	36.6278
SEMA4B	-0.548642	0.000427614		5.51109	3.45284
LMTK3	-0.52883	0.000428489		1.34172	0.623565
C1orf109	-0.300427	0.000429435		3.9609	3.0287
KLHL17	-0.23794	0.000429463		3.89913	3.15419
GDNF	0.951678	0.000429587		1.78928	4.39056
IGIP	0.607937	0.00043139		4.3506	7.15215
SGCD	1.09636	0.000431707		8.08377	18.4023
MRPS2	-0.356697	0.000432143		8.74519	6.61129
FMO5	0.200656	0.000434414		0.356779	0.559266
C10orf54	0.75888	0.00043465		61.8135	105.357
RHBDD2	0.366084	0.000435028		10.2539	13.5065
CYLD	-0.418128	0.000435471		6.90864	4.91786
G6PD	-0.591568	0.000436494		37.492	24.5522
KIFC3	-0.396823	0.000437681		6.30954	4.55223
TOP1	-0.491136	0.000437832		27.5359	19.299
SPPL3	0.256216	0.000438075		6.62344	8.1056
MFSD11	0.453305	0.000438134		6.50076	9.26756
ZFP36L1	1.05166	0.000438533		43.8237	91.8251
PLEKHN1	-0.398989	0.000438932		1.0827	0.57923
TSPAN13	-0.8011	0.000439395		7.36432	3.80378
PFKL	-0.525593	0.000439556		21.7907	14.8289
C20orf43	-0.607674	0.000440743		36.5458	23.649
C16orf59	-0.335399	0.000441707		0.771231	0.403988
EDC4	-0.412339	0.000442181		13.912	10.203
SF3B2	-0.287365	0.00044243		19.25	15.5913
RNF181	-0.4849	0.000442699		40.8804	28.9182
PSG1	-1.80748	0.000442896		22.8492	5.79523
PSAT1	0.709101	0.000443251		50.0992	82.5803
EARS2	-0.47919	0.000445062		5.38821	3.58334
PDGFA	0.860995	0.000445525		2.25461	4.90675
HARS	-0.421609	0.000445704		9.60257	6.91423
COX7A1	-2.71696	0.000445738		19.1862	2.0768
RBM28	-0.531587	0.000445796		10.0124	6.61596
SSR2	-0.263415	0.000445802		25.4259	21.0157
PRC1	-1.46708	0.000445941		5.65486	1.40168
HOMER3	-0.471018	0.000446184		25.6344	18.2159
CADM4	-0.789727	0.00044689		3.2302	1.44641
C15orf59	1.55661	0.000447964		2.68337	9.80536
DNMBP	-0.697148	0.000447971		6.62	3.7012
SIN3B	-0.502157	0.000448045		18.2879	12.622
ZDHHC3	0.239516	0.000449895		11.294	13.5133
TBX15	0.883819	0.000450112		3.07782	6.51941
TRIP13	-1.24412	0.000450602		2.97585	0.676801
UBE2T	-0.924843	0.000450873		5.20142	2.26912
OCLN	-0.414832	0.000451096		0.565048	0.173816
IL1R1	-1.27717	0.000451402		54.7255	21.9645
ARMC6	-0.533603	0.000453757		7.51668	4.88207
EDN1	-0.773451	0.000453789		18.2701	10.2766
SLC8A1	0.778378	0.000454353		6.77425	12.3433
SPAG9	-0.297159	0.000455671		9.83981	7.82281
HADHA	-0.24911	0.000456101		51.0194	42.7701
SFRP1	-2.40638	0.000456134		163.182	30.092
RP11-179H18.2	0.488295	0.00045623		3.72602	5.62838
TTC9	1.54098	0.00045652		0.20662	2.51321
GOLGA4	-0.204919	0.000457577		23.1102	19.9177
PCDH10	3.33993	0.000458008		0.192572	11.1352
PPP1CA	-0.536097	0.000458094		33.6833	22.9113
LAMA4	-0.56915	0.000458825		95.8489	64.2539
BX842568.1	0.485262	0.000460128		7.26886	10.5731
HRH1	-0.8285	0.000460384		3.37323	1.46233
LYST	-0.333796	0.000460832		3.10844	2.26015
QPRT	1.64004	0.000461076		6.58012	22.6014
IL32	-1.07699	0.000461493		5.12746	1.90198
TEX10	-0.242423	0.000461861		5.02215	4.09047
EPT1	-0.370946	0.000461926		4.51934	3.26791
PLIN2	-0.373156	0.000461987		18.4513	14.0201
CCZ1B	0.349547	0.000462238		4.52946	6.04607
RP11-889L3.1	-0.302069	0.000462485		74.2247	60.0078
RCN3	-0.434812	0.00046357		104.561	77.0991
LRRC8C	-0.515484	0.000465716		1.25089	0.575059
PSPC1	-0.419001	0.000465929		10.9107	7.9074
SNORD17	-1.33816	0.000466365		2.78772	0.496691
CEP55	-1.76842	0.000466813		4.3265	0.557872
TRAF7	-0.367769	0.00046753		22.7017	17.37
ZNF710	-0.493418	0.000469134		4.319	2.77877
CYTH3	0.365262	0.000469224		19.7344	25.7091
EHD3	-0.870405	0.000470028		34.7383	18.5439
GPX1	0.414415	0.000470153		70.4354	94.212
RNA5SP290	1.61153	0.000470396		0.323528	3.04855
NEIL3	-0.795826	0.000470701		1.38895	0.375724
NIN	-0.340378	0.000471004		4.68463	3.48936
RP9P	0.576177	0.000473105		8.96172	13.8573
FTSJ3	-0.658239	0.000473164		20.0883	12.3586
MPC1	0.405061	0.000473272		5.81816	8.02727
SLC20A2	0.598735	0.000473369		18.093	27.9222
DCAF13	-0.23871	0.000474019		6.37827	5.25347
TRAPPC1	-0.340902	0.000476767		123.855	97.5797
NYNRIN	0.518608	0.000477416		8.66307	12.8423
CASD1	0.327247	0.000478228		2.98968	4.00561
CDC6	-1.10303	0.000478437		2.57806	0.663889
ZNF407	-0.197919	0.000479067		2.12824	1.72726
MT1E	0.933763	0.000480386		4.25953	9.05687
RIOK3	0.23381	0.000480993		19.2627	22.8279
FBLN5	0.737542	0.000482146		89.324	149.647
PSG8	-0.69737	0.00048308		2.43254	1.11802
RP11-46C20.1	0.911411	0.000483185		0.104086	1.07804
POLQ	-0.492418	0.000483527		0.541858	0.0961938
EFTUD2	-0.546868	0.00048423		17.8253	11.8869
GRIA1	1.14586	0.000484437		2.64994	7.08528
DGAT2	-0.117646	0.000484613		0.112334	0.0252292
ENAH	-0.629904	0.000484859		22.8992	14.4508
PSRC1	-0.736596	0.000484861		2.43868	1.06501
FYCO1	-0.549105	0.000486616		14.5691	9.64331
PANX1	-0.404636	0.000486936		18.5309	13.7569
RPL14P1	-0.38715	0.000487074		150.81	115.068
GNS	0.322125	0.000487271		46.322	58.1553
QRICH1	-0.1434	0.00048731		12.301	11.0423
SSSCA1	-0.414978	0.000488777		6.51699	4.63686
PPT1	-0.610453	0.000490048		20.7963	13.2826
BAZ1B	-0.170625	0.000490072		18.5728	16.389
RP4-773N10.4	0.400617	0.000490644		1.84646	2.7569
ZNF518B	-0.273385	0.000492138		3.56635	2.77793
RTN3	0.220829	0.00049238		23.8546	27.9672
NOP14	-0.435193	0.000492398		11.4249	8.1913
CABIN1	-0.41218	0.000492535		8.20088	5.9131
CDK10	-0.26212	0.000493577		6.49055	5.24563
TCTN1	0.476574	0.00049423		2.81089	4.30159
TRPS1	0.485665	0.000494887		2.25949	3.56296
TRIM16L	-0.729571	0.000495292		6.81285	3.70918
SLC35A2	-0.29375	0.000495814		10.201	8.13711
PLCXD1	-0.751206	0.000499747		3.1446	1.46093
FAM176B	0.419487	0.0004999		27.0728	36.5483
UPF1	-0.468835	0.000499931		19.3081	13.6767
DDX23	-0.509066	0.000499987		17.7083	12.1429
GALNT5	0.691074	0.000500014		20.3557	33.4648
MEG8	-0.579862	0.000500601		1.45087	0.640352
WDR76	-0.582559	0.000501062		1.446	0.633154
SLC25A27	1.02821	0.000502086		2.92814	7.00175
CD40	0.230492	0.000503266		2.11883	2.65929
MAB21L1	0.617253	0.00050328		24.9712	38.8249
RP11-424C20.2	-1.04074	0.000504028		2.58054	0.741935
SMAD7	0.62996	0.000505525		2.97106	5.14323
MORN4	0.361214	0.000506802		2.80983	3.89427
HMGA1	-1.01266	0.000507381		150.868	74.3495
EIF3CL	-0.332587	0.000507979		43.1731	34.0821
COPG1	-0.453355	0.000510172		67.4055	48.9508
MCM3	-0.767	0.000510874		9.31445	5.05703
SC22CB-1E7.1	-0.45937	0.00051182		43.4907	31.3522
RP1-170O19.14	1.14849	0.000511928		0.543352	2.41604
ABCE1	-0.421981	0.000512727		12.3089	8.93532
PITPNB	-0.346366	0.000513047		14.8507	11.4664
EBPL	-0.61682	0.00051339		10.7345	6.65042
EPB41L4B	-0.131448	0.000514973		0.120969	0.0233636
FAM84B	-0.462852	0.000516573		0.680028	0.218854
COG4	-0.313164	0.000516734		12.2927	9.69971
NEK7	-0.827867	0.000516841		94.8223	53.0067
CUL7	-0.525509	0.000517742		15.7624	10.6487
TCF21	-0.202388	0.000517755		0.157574	0.00607113
CPQ	0.760316	0.00051829		12.0086	21.0235
ZBTB38	-0.580572	0.000519447		17.6298	11.4596
PLXNC1	-1.35131	0.000519739		7.88312	2.47734
TARBP2	-0.37092	0.000520351		5.11989	3.73211
FAM208B	-0.409376	0.000520686		9.90805	7.21213
PLIN3	-0.583923	0.000522783		124.036	82.3839
KCNB1	0.616437	0.000523238		0.156296	0.771891
RNF180	-0.321695	0.000523806		0.344233	0.0756906
KLF8	0.331848	0.000523959		0.553218	0.954701
PITX2	0.880756	0.000524329		0.0359574	0.908033
SLC35B3	0.275065	0.000526737		14.871	18.2057
SPSB1	-0.56401	0.000527343		4.97034	3.03974
STEAP1	-0.781816	0.00052793		11.484	6.26405
RNF149	0.279505	0.000528618		8.6825	10.7519
TRIM21	-0.438297	0.000529053		10.1218	7.20958
ARV1	-0.1801	0.000529242		8.20698	7.12624
HSPA2	-0.391418	0.000530079		34.4523	26.0318
ZMYM4	-0.359824	0.000530572		13.5994	10.3751
NEK10	-0.620807	0.000530981		0.871999	0.217689
RPL13A	-0.363693	0.000531005		235.544	182.811
CEBPG	0.384711	0.000531389		8.15395	10.9502
PLAT	-1.05786	0.000533778		9.22401	3.9073
GDPD5	1.39166	0.000533979		2.11677	7.1837
RP11-184E9.1	0.936846	0.000534243		0.329694	1.54428
RNF168	-0.229249	0.000536775		3.88169	3.16446
CREB3L2	-0.577558	0.000537167		17.512	11.4032
TRAM1	0.890471	0.000537947		141.222	262.768
LIG3	-0.199818	0.000537982		2.45278	2.00611
AL162151.3	-0.671085	0.000538745		302.415	189.488
CAPN5	-0.404952	0.00054024		6.00087	4.28696
F2RL2	0.932538	0.000540596		15.3005	30.1261
GPR125	-0.455133	0.000542085		3.49783	2.28077
C2orf43	0.158466	0.000544019		4.83013	5.50714
CLCF1	-0.745404	0.000544208		11.4781	6.44081
UNC13B	-0.167562	0.000544651		7.7897	6.82572
KBTBD11	1.43833	0.000544669		0.263993	2.43188
SMARCA4	-0.477724	0.000545396		17.2858	12.1338
IL17RB	2.85611	0.000545838		0.969788	13.3043
KCNS3	1.07217	0.000546338		2.55857	6.47348
FANCM	-0.214585	0.000546445		0.885012	0.6244
MACF1	-0.400087	0.000546931		16.6593	12.385
HILPDA	-0.524698	0.000547194		3.10252	1.85154
TLR4	-0.636988	0.000547402		3.73452	2.04306
C10orf32	0.534086	0.000547555		5.71816	8.7302
NET1	-1.01985	0.0005477		10.717	4.78595
PSMB9	-0.486233	0.00054776		3.13915	1.95409
FNTA	0.138614	0.000548045		3.42793	3.87458
TGIF1	0.599134	0.000549002		5.55288	8.93067
PPP3CB	0.226878	0.000549446		11.9068	14.1052
PRKG2	-0.859707	0.000550189		1.98232	0.643087
C1orf226	-0.394744	0.000550961		1.48797	0.892781
OXR1	0.358632	0.000551555		4.38482	5.90335
UNC93B1	0.259554	0.000552224		4.48042	5.56102
TJP1	0.265427	0.000553048		12.4613	15.1818
DMXL2	-0.267478	0.000553714		2.91406	2.25166
ISCU	0.526735	0.000554046		19.6762	28.796
CAPN1	-0.341973	0.000555231		26.9132	21.0253
AURKB	-1.58411	0.000557816		3.67499	0.554509
PA2G4P4	-0.396152	0.000558041		1.95005	1.24213
SGPP1	0.463091	0.000558529		8.98315	12.7598
MSRB3	0.217847	0.000558908		39.3802	45.964
DCAF4	-0.650741	0.000559376		3.50103	1.86628
UBTD2	0.218725	0.000560429		10.5621	12.4542
MARCH8	0.274528	0.000560939		5.52632	6.89357
RP11-490H24.5	-0.808404	0.000561129		32.2028	17.9739
AP1M1	-0.51784	0.000562399		35.3256	24.3788
GSDMD	-0.339749	0.000563517		8.90451	6.82639
ALDOC	-0.717006	0.000564675		15.6659	9.13458
RASSF2	0.537916	0.000566627		5.81567	8.89911
SNHG16	-0.354531	0.00056688		17.8409	13.7357
SUPT5H	-0.393349	0.000568028		43.0596	32.5404
MMS19	-0.457694	0.000568113		12.9392	9.15103
PALM	0.730215	0.000569219		2.5042	4.81165
SH3BP1	-0.308546	0.00056977		1.79851	1.2599
SECISBP2L	-0.267869	0.000571093		14.5439	11.9107
GPR137	0.347267	0.000571641		5.89755	7.77383
SETDB2	0.505124	0.000572283		3.21997	4.9898
CD44	-0.241835	0.000576455		64.6209	54.4968
KATNAL1	0.22744	0.000576646		6.2711	7.51219
EIF4A3	-0.360474	0.000577536		34.508	26.6545
MYBL1	0.409011	0.000577572		2.12406	3.14832
ETHE1	-0.521959	0.000577766		93.0467	64.5159
WNT16	0.358698	0.000577788		0.0642748	0.364883
PSMG4	-0.283263	0.000578084		1.28298	0.875821
PFKFB4	-0.485023	0.000578586		1.80447	1.0037
DLG1	0.186401	0.000578713		7.31243	8.45907
TIFA	-0.190053	0.000579062		2.36153	1.94674
MBOAT7	-0.604387	0.000579134		30.0218	19.3984
PCDH7	2.50489	0.000580668		0.169767	5.65618
RCOR1	-0.326826	0.00058159		8.34053	6.44755
SNRNP40	-0.248716	0.000584404		5.83844	4.75509
CACHD1	0.357408	0.000584831		2.68799	3.72503
NPLOC4	-0.230115	0.000585726		18.015	15.2108
ZNF3	-0.25477	0.000586333		3.65576	2.90206
AP000640.8	-0.473071	0.000586429		1.32105	0.672117
KIAA1598	-0.820417	0.000587661		3.82356	1.72983
ACYP2	0.323442	0.000587764		1.59649	2.24875
PTGDS	1.94233	0.000589491		5.73868	25.0144
GHR	0.38508	0.000589973		0.313296	0.714777
CYB5D1	-0.210658	0.00059041		5.97653	5.02855
SBDSP1	0.639232	0.000590611		27.3321	43.1038
LUC7L2	-0.233028	0.000590651		16.9537	14.2769
RP11-121C2.2	0.273999	0.000591636		0.704121	1.06068
FOLR1	0.228981	0.000591644		0.0629823	0.245831
SHOX2	0.399456	0.000593492		8.03278	10.9124
ARL4A	0.446103	0.000594051		1.19215	1.98586
PUS1	-0.504019	0.000595283		4.33296	2.75994
PPM1H	0.333394	0.000596113		0.190256	0.499901
ID3	1.33866	0.000596263		15.5253	40.8259
PSMD13	-0.37828	0.00059639		18.3078	13.8572
STX11	1.01976	0.000597399		1.62818	4.32938
EPB41	-0.390433	0.0005976		4.44708	3.15478
AC027612.6	-0.652967	0.00059844		6.67189	3.87644
LRIG3	0.81901	0.000598996		7.21671	13.5031
DDX41	-0.429146	0.000599489		11.0606	7.95555
PER1	1.38647	0.000599904		3.19558	9.98689
SLC14A1	-0.630129	0.00060132		0.762535	0.138277
PCDHGA11	0.93606	0.000601713		0.764033	2.37871
HOXA13	0.989914	0.000601751		3.78414	8.50529
AC005035.1	0.329071	0.000602167		18.8937	23.9915
ATP11B	0.350979	0.000602671		10.4386	13.5873
PDSS1	-0.194009	0.000602956		1.43797	1.13113
ZMIZ1	0.458452	0.000602988		8.33382	11.8288
TGFB2	0.539326	0.000605773		0.177837	0.711284
CAB39L	0.580439	0.00060632		3.05328	5.05925
METTL7B	-0.688462	0.000606824		0.691191	0.0490478
KB-1732A1.1	0.453848	0.000608321		0.205239	0.650445
CDCA2	-1.0535	0.000609607		1.80522	0.349785
AK2	-0.466744	0.000609659		17.817	12.6127
MCM5	-0.92703	0.000609881		3.51762	1.37872
SFT2D2	-0.493757	0.000610033		7.06	4.72547
ABCC1	-0.483181	0.000610259		30.1525	21.289
MSI2	-0.394805	0.000610331		4.37036	3.08449
PVRL3	0.299106	0.000610448		10.0773	12.6293
ALDH18A1	-0.387676	0.000611461		31.4124	23.7766
GTF3C2	-0.188405	0.00061274		6.29982	5.4063
KCNE4	0.982598	0.000613119		1.29506	3.54068
BX004987.4	-0.352286	0.000613351		0.500397	0.175159
ADSL	-0.451267	0.00061391		9.24209	6.49054
PSG7	-0.91803	0.000614712		1.36006	0.250213
CDKN2C	0.9371	0.000614944		5.73565	11.9026
MYBBP1A	-0.758331	0.000615192		9.31474	5.10256
KIF5A	-0.707285	0.000615967		1.08919	0.279832
NR1D1	0.716423	0.000616251		2.37024	4.53762
IMP3	-0.43488	0.000616475		9.88233	7.04822
RP11-234A1.1	-0.506664	0.000616579		103.752	72.7484
PLCB4	0.595654	0.000617199		7.52574	11.8897
CEP192	-0.29973	0.000617616		2.78009	2.07085
ANKRD29	-0.728119	0.000618261		14.3722	8.27429
NUP98	-0.240833	0.000619448		12.2722	10.2319
CBL	-0.342058	0.000620023		5.40102	4.05039
FABP5P7	-0.720288	0.000620096		1.60377	0.580704
AOX1	-0.775864	0.000621595		9.13766	4.91892
GANAB	-0.461087	0.00062186		126.405	91.5671
ZNF516	-0.355298	0.000622007		7.10487	5.33475
CSNK1G3	0.40953	0.000623015		8.01472	10.9754
TRBJ2-3	-5.28174	0.000623183		51.8209	0.384032
C16orf74	0.687545	0.000623426		0.468658	1.36411
ASAH1	0.766788	0.0006237		16.0616	28.0391
PLK4	-0.520803	0.000624621		0.829861	0.275009
GNL3	-0.391909	0.0006254		21.832	16.4037
RRBP1	-0.39	0.00062542		94.356	71.784
CTXN1	0.877691	0.000626036		2.69689	5.79134
RP11-78H18.2	-0.207376	0.000626078		0.388324	0.202438
SLC38A4	1.00599	0.000626571		2.17792	5.37984
SURF6	-0.277015	0.0006274		10.6914	8.64968
BTF3L4	0.184556	0.000627622		7.67437	8.85848
SLC7A11-AS1	0.208696	0.000628331		0.0936143	0.263754
ACVR2A	0.468768	0.000628735		0.920246	1.657
COL15A1	1.30046	0.000629624		21.6125	54.8212
CSF2RB	0.536694	0.000630441		0.0690593	0.551356
MAPK13	-0.385518	0.000631005		6.53946	4.77247
RALY	-0.571896	0.000631714		37.0969	24.6179
TLN1	-0.339111	0.000632096		117.896	92.9867
PSME1	-0.388973	0.000632213		56.6419	43.0275
DLD	-0.320592	0.000632244		19.7407	15.6084
BUB3	-0.742738	0.000632546		34.7952	20.4072
PTGS2	-0.682782	0.000633858		36.8521	22.5934
WSCD1	-0.715235	0.000638028		1.00592	0.221291
NOP56	-0.697741	0.00063823		15.1155	8.94178
PCDHGB7	0.838723	0.000638891		1.83684	4.07059
NCOR1	-0.272421	0.000640357		11.9558	9.72576
AC095067.1	0.300144	0.000641654		0.179286	0.451858
MAGED2	-0.280704	0.000642228		77.8231	63.8934
TMEM171	-0.932681	0.00064257		4.09623	1.67291
ZNF844	0.232445	0.000642751		1.25667	1.65137
OCIAD2	-0.439756	0.000642757		8.30305	5.86003
GCH1	-1.0056	0.000643956		2.99426	0.987864
DIAPH1	-0.269333	0.000644835		13.7708	11.2545
NOC3L	-0.523494	0.000646007		6.90976	4.50062
SYS1	0.291349	0.000646795		3.56682	4.58863
NACA	-0.362798	0.000646897		45.1505	34.8913
TP53	-0.48019	0.000647088		13.0054	9.03793
PLA2G16	-0.963672	0.000647619		4.20227	1.66807
CDIPT	0.363821	0.000648218		29.3304	38.0368
C3	-1.19667	0.000649176		17.4175	7.03538
PLA2G12A	0.371925	0.000649428		6.78741	9.07941
TTK	-0.816455	0.000650758		1.07378	0.176719
TAGLN2	-0.4146	0.000650835		131.158	98.1258
SHPK	-0.393218	0.000651159		3.9918	2.80132
DDX39A	-0.527435	0.000651705		12.5958	8.43605
HSPE1	-0.453618	0.000652646		11.9072	8.4258
RP11-495P10.9	1.0812	0.00065267		0.24242	1.63108
C7orf69	0.930353	0.000653039		1.49855	3.76707
RPL23	-0.333385	0.000654576		181.107	143.521
GTF2IRD2	0.215953	0.000655231		1.8688	2.33186
UBR5	-0.37943	0.000656072		14.1833	10.6704
EEA1	-0.21091	0.000656282		14.0703	12.0205
KCNS2	-1.09693	0.000658644		1.65212	0.23866
RBPMS2	0.259114	0.000659398		0.110036	0.328308
PRDM1	0.59494	0.000659738		1.63862	2.98503
SMARCE1	-0.123287	0.000660883		11.0117	10.0278
PHF1	0.203415	0.00066158		15.4363	17.9248
FAM115C	-0.689671	0.00066167		2.00962	0.867021
RP11-600F24.7	0.355858	0.000662662		0.531592	0.960384
ZNF229	-0.27391	0.000663774		4.10927	3.22597
PPP1R3C	0.457253	0.000665323		15.9072	22.2081
IKBKB	-0.333434	0.000667331		6.23121	4.73987
CORO1C	-0.357612	0.000668003		79.0411	61.4718
RCOR2	-0.508323	0.000669074		0.694384	0.191611
RNF182	-0.579551	0.000669369		1.15214	0.439497
TSPAN33	-0.374082	0.000669713		0.523604	0.175735
PADI1	0.27039	0.000670102		0.0558635	0.273393
FXR2	-0.378891	0.000671044		16.5041	12.4585
ALDOA	-0.605845	0.000671853		219.056	143.661
TRPC4	-0.431842	0.000671935		6.2555	4.37971
DUSP2	0.195258	0.000673324		0.782558	1.041
SNRPA	-0.646378	0.000674693		17.9987	11.1417
CHADL	0.259295	0.000674827		0.234649	0.47782
BOD1	-0.108578	0.00067499		26.0077	24.0501
EIF3B	-0.381061	0.000675637		21.634	16.3766
PC	-0.526331	0.000676029		3.35165	2.02261
ZNF300	-0.498932	0.000676036		3.2327	1.99617
CD55	0.789787	0.000676514		9.61363	17.3367
ENDOD1	-1.20541	0.000676543		8.78075	3.24473
LRRN4CL	0.413333	0.000678361		14.2037	19.2428
PMAIP1	-1.05734	0.000680145		6.12477	2.41959
IFRD2	-0.428672	0.000683691		8.39829	5.98294
LIMS3	0.529927	0.000685879		0.479709	1.13607
HINT3	0.433013	0.000687329		8.16224	11.3721
PPIL6	0.316348	0.000687611		0.159148	0.443135
RORA	0.543664	0.000687808		0.613209	1.3522
ABAT	-1.0644	0.000688265		5.27196	2.00126
HSPB6	-0.695195	0.000689137		132.441	81.4636
SPATA18	0.40072	0.0006902		9.32852	12.6384
LOH12CR2	-0.241551	0.000690507		0.566103	0.324562
PAG1	-0.914069	0.000691134		3.01675	1.13073
EGR2	2.88585	0.000692181		0.763618	12.1138
SPRY4	0.321153	0.000694132		5.20304	6.75056
SLC25A25	0.583297	0.000694413		8.39228	13.0784
MSRB2	0.443913	0.000694862		10.3934	14.4939
ZNF772	-0.376776	0.000695153		1.83534	1.18394
HN1L	-0.719583	0.000695478		12.2631	7.0489
ITGBL1	0.784554	0.00069568		19.0207	33.5088
IRF1	0.301591	0.000696294		2.89995	3.80608
TMEM59	0.463906	0.000697195		42.5019	59.019
H3F3C	0.317605	0.000698926		20.015	25.1921
MORN3	0.271736	0.000699252		0.602601	0.934548
SMS	-1.16275	0.000699315		21.503	9.07076
CACNA2D1	0.433225	0.000701341		6.44947	9.06112
C1RL	-0.307667	0.000702131		18.2118	14.5218
RGL1	0.436136	0.000702808		7.01661	9.84679
SCIN	-0.892252	0.000703238		2.12842	0.687326
CTSL1	-0.283869	0.000703288		120.301	98.6396
C8orf34	0.472477	0.00070375		0.235789	0.714945
RP4-773N10.5	0.316824	0.000703843		0.170433	0.457757
TMCO3	0.225982	0.000708454		37.8057	44.388
MINA	-0.370888	0.000709399		2.74055	1.89215
BTG2	1.2559	0.00071015		12.8002	31.8828
LRRC59	-0.600922	0.000710303		65.5142	42.8324
MAFK	0.624286	0.000710381		7.15421	11.5622
BIRC6	-0.373129	0.0007104		9.52598	7.12587
HR	1.47154	0.000711016		2.3192	8.22701
DNAJC2	-0.324784	0.000712748		4.22496	3.17212
SGTA	-0.366653	0.000713199		25.4888	19.5402
CBX7	0.376115	0.000716277		3.26508	4.53646
C6orf132	0.476222	0.000719678		1.73322	2.80339
CXCL14	-1.35719	0.000720059		8.13726	2.55679
SYMPK	-0.293624	0.000720074		18.6504	15.0298
CPNE7	-0.642959	0.000720935		2.80358	1.43462
YPEL5	0.446717	0.000721404		35.8958	49.2962
SIAH2	0.32603	0.000723152		7.96612	10.238
HIAT1	0.319713	0.000723339		19.5968	24.7063
TCIRG1	-0.449862	0.000723776		22.887	16.4856
CHMP6	-0.13992	0.000725492		14.8378	13.3735
FAM102B	0.293375	0.000725598		1.62777	2.21994
MCTP2	0.174098	0.000728009		0.428414	0.611684
ITGB8	0.239003	0.000729967		0.168921	0.379596
EPM2A	0.318209	0.000730039		0.942913	1.42256
HMGXB3	-0.224114	0.000733676		11.3711	9.59116
CLDND1	0.312466	0.000734927		6.91239	8.82727
TEP1	-0.334445	0.000734999		4.70276	3.52214
SYT14	-0.484412	0.00073506		1.30299	0.646724
SPG7	-0.177375	0.000735424		7.99319	6.953
SEMA4D	-0.570901	0.000735519		0.856279	0.249538
ASAP1	-0.585197	0.000736043		30.3107	19.8761
OPN3	0.665265	0.000736725		2.14695	3.98797
MYO1D	0.572023	0.000737861		28.2342	42.4437
HOXC-AS3	0.259155	0.000737884		0.04938	0.255961
ABL2	0.424948	0.000739403		6.95322	9.67901
SEMA3E	-0.0552452	0.00074091		0.065442	0.0254111
SSR4	-0.219528	0.000742317		20.1294	17.1456
CCDC122	-0.330818	0.000742911		1.94882	1.34418
ZNFX1	-0.29803	0.000743594		15.1715	12.1528
IQGAP3	-1.61701	0.0007437		2.91601	0.273028
FAM111B	-0.733339	0.000744693		1.16392	0.300621
PTK2	-0.300583	0.000745095		6.96692	5.46941
NLGN4Y	0.506642	0.000748254		3.399	5.25219
UBA6	-0.350909	0.000750674		9.33522	7.10456
PYGO1	0.205652	0.000751329		2.12406	2.60247
WASL	0.283068	0.000751372		11.4669	14.1702
CCT5	-0.468591	0.00075184		25.6938	18.2858
RPL41	-0.373189	0.000752332		362.914	280
DNAJA4	-0.758297	0.000752505		1.724	0.609524
CPED1	-0.56495	0.000754386		16.2674	10.6771
NPTN	0.362253	0.000755782		41.8986	54.147
TANC2	-0.581589	0.000756453		10.7672	6.86222
TMX4	0.365964	0.000757808		7.65168	10.152
MTMR1	-0.159896	0.000758313		9.96436	8.81371
TFRC	-0.531382	0.000759669		54.6229	37.5001
SPON2	2.03128	0.000759904		5.54633	25.6849
TRIM62	-0.54741	0.000761178		3.3255	1.96096
ELOVL5	0.423051	0.000762047		44.6	60.1551
RIF1	-0.296018	0.000763087		4.23079	3.26029
PLD1	0.321751	0.000764215		1.87719	2.59627
PVR	-0.711142	0.000765459		30.5339	18.2723
GCN1L1	-0.718455	0.000765733		20.3093	11.956
ZNRF1	-0.203483	0.000765966		2.72215	2.23271
RP11-655C2.3	-0.176601	0.000766393		0.14018	0.00879454
STIM1	0.504686	0.000768179		9.83064	14.3726
NRCAM	3.26223	0.000768906		0.59214	14.3481
TMX3	0.576288	0.000769554		18.3422	27.8516
E2F2	-0.1877	0.000769778		0.174214	0.0309098
DES	-0.945573	0.000769863		1.3221	0.204056
ZC3H18	-0.204688	0.000770005		5.14431	4.33147
MIR210HG	-0.679702	0.000770228		5.44836	3.02816
CRIM1	0.585454	0.000770369		105.742	159.091
DGKI	-0.108131	0.00077043		0.402669	0.301367
GLRB	1.02831	0.000772006		2.76285	6.66881
PKDCC	-0.283244	0.000773055		0.895382	0.557566
TBC1D8	-0.856912	0.000773749		2.94465	1.17557
MPHOSPH9	-0.168653	0.000775057		1.4932	1.21806
CIB1	-0.216221	0.000776279		35.2135	30.1753
LRRC28	0.276464	0.00077791		1.03296	1.46207
PLAU	-2.45336	0.000779242		42.5796	6.995
MOSPD1	-0.647575	0.00077961		15.3784	9.46197
TMEM117	0.675231	0.000780682		3.34075	5.92663
SS18	0.183755	0.00078146		22.8841	26.1291
GNPDA1	-0.193884	0.000781909		12.4665	10.7724
SUOX	-0.16746	0.000782112		3.24323	2.77804
PTH1R	1.09258	0.000783891		0.409561	2.0023
TUBB	-0.631674	0.000784483		311.633	200.708
FOXF1	-1.22001	0.000785501		15.3309	6.02076
FAM118A	-0.316186	0.000788579		2.41837	1.74601
RP11-343B18.2	1.58565	0.000789926		0.136099	2.42258
PTN	0.557082	0.000790335		14.6497	22.0361
ANKFY1	-0.270525	0.000790797		12.5868	10.2624
POLR2D	-0.361304	0.000790854		7.3175	5.47355
ARL4C	0.721401	0.000791771		4.96859	8.83562
ACAD10	-0.367516	0.000792662		2.52429	1.73226
RPS28	-0.531061	0.000792863		92.6724	63.807
RP11-379K17.4	-0.509881	0.000792921		0.549263	0.08766
C17orf58	0.432771	0.00079324		6.73872	9.44287
THOP1	-0.647947	0.000794052		9.87561	5.9362
IVNS1ABP	0.648601	0.000794341		5.25815	8.80432
ITPKC	-0.593979	0.000795779		9.1641	5.73713
STIP1	-0.579853	0.000796633		27.5206	18.091
CTD-2314G24.2	-0.171055	0.000797348		0.229972	0.0924435
RP11-423H2.3	-0.551012	0.000798101		1.12588	0.450901
EME1	-0.37217	0.000799951		0.554059	0.200875
CCT6A	-0.385562	0.000802278		34.4789	26.1539
TPRG1L	0.262011	0.000802571		25.4734	30.7489
RRAGB	0.346344	0.000803152		6.36572	8.36605
U2AF1L4	0.227354	0.000803369		5.77062	6.92565
GUF1	-0.33405	0.000803833		5.91338	4.48536
C17orf103	0.595162	0.000804226		6.25482	9.95369
HSD17B10	-0.489017	0.00080449		31.5977	22.2347
ZNHIT6	-0.621624	0.00080455		9.83854	6.04863
BAI2	0.785139	0.000805542		5.79427	10.6978
ROCK2	0.268819	0.00080624		13.2505	16.1707
TNS3	0.861858	0.000807894		33.426	61.6343
HK2	-0.641437	0.000808259		15.5887	9.63026
CTB-111H14.1	-0.197734	0.000808384		0.15428	0.00637695
TOM1L1	-0.263811	0.000808807		9.74634	7.95079
RP13-178D16.2	-0.4705	0.000809007		12.6918	8.88391
TRIM25	-1.04657	0.00080927		16.2152	7.33826
BICD1	-0.293445	0.000809998		2.1322	1.55603
DPP8	0.10411	0.000810433		5.20084	5.66497
WDR55	-0.246511	0.000811295		4.20877	3.3908
MIER2	-0.469633	0.000811375		9.17819	6.35142
SLC30A7	0.402859	0.000811447		5.03571	6.98149
PPM1J	-0.425598	0.00081161		0.604951	0.19513
UTP6	-0.372546	0.000811889		7.18827	5.32359
AC006547.14	1.6566	0.000812395		0.310945	3.11791
RPL27	-0.531262	0.000812977		981.84	679.312
FBXO18	-0.232101	0.00081345		11.9241	10.0026
B3GALT4	1.06207	0.00081375		0.919087	3.00086
HERC4	-1.08168	0.000814926		23.0345	10.3731
KIF3A	0.200107	0.00081597		3.23438	3.86448
HSD17B14	2.21892	0.000816937		2.46375	15.0733
AP003068.18	-0.347887	0.000817374		1.92877	1.30166
PCNXL4	-0.328971	0.000817717		9.70365	7.52267
EIF3C	-0.358233	0.000818745		20.6877	15.9224
ALDH1B1	-1.3474	0.000821267		27.3094	10.1409
CEP63	0.227782	0.000823058		2.52052	3.12295
VPS16	-0.53262	0.000823357		11.4101	7.58204
GALNT2	-0.488324	0.000823712		33.515	23.611
HLTF	-0.440264	0.000824114		8.04388	5.66723
CACNA1D	0.227414	0.000824379		0.0875093	0.273271
AC024560.2	0.0786586	0.000824405		0.0263981	0.0839025
RP11-82L18.2	-1.11986	0.000825065		2.30868	0.519458
CTSF	0.791378	0.000826315		18.8911	33.454
PRDX2	-0.37756	0.000827254		54.5955	41.8034
DOCK1	-0.209951	0.000827507		19.4058	16.643
GNAZ	-0.939348	0.000828823		3.44845	1.31745
TRBJ2-2P	-4.98397	0.000829478		45.2716	0.502568
MME	0.82923	0.000829797		70.9703	126.757
FANCG	-0.366859	0.000831537		1.95873	1.29423
TNS1	-0.475128	0.000832717		9.66765	6.67161
B4GALT5	0.325244	0.000833147		19.2754	24.4016
LTBP1	-0.98443	0.000834365		10.1935	4.66466
PRRC1	-0.246281	0.000834796		12.1448	10.0829
ATP5G1	-0.625541	0.000835061		11.9012	7.36581
LEPR	0.700329	0.000835628		3.67562	6.60317
ARHGEF28	-0.517129	0.000837463		3.30716	2.0084
CCDC85A	-0.919394	0.000837696		2.72025	0.96902
ADAM12	-1.44808	0.000838247		14.1626	4.56563
MTL5	-0.295386	0.000838355		0.343683	0.0950579
PSMB4	-0.332451	0.000839361		71.3512	56.4512
ITM2B	0.415858	0.000839742		88.895	118.961
ZBTB9	-0.489209	0.000839922		2.88122	1.76581
TMEM44	-0.732221	0.000840673		3.96188	1.98792
[truncated: 54,300 more rows]
