# Supplementary material for: Transcriptomic Insights into the Association of IL-1 Signaling with the Senescence-Associated Secretory Phenotype in Human Fibroblasts
Source: Genes (Basel). 2026 Apr 29;17(5):527. doi: 10.3390/genes17050527 (PMC13205888; doi:10.3390/genes17050527)
Supplement: Supplementary file 1 [file genes-17-00527-s001.zip › supplementary_tables/Supplementary_Table_S2_Curated_SASP_Genes.xlsx]

## Sheet: Sheet1
Gene	Category	Present_in_GSE63577_HFF_matrix	Notes
IL1A	Cytokine (IL-1 axis)	Yes	Literature-curated SASP panel used for Figure 2
IL1B	Cytokine (IL-1 axis)	Yes	Literature-curated SASP panel used for Figure 2
IL6	Cytokine	Yes	Literature-curated SASP panel used for Figure 2
CXCL1	Chemokine	Yes	Literature-curated SASP panel used for Figure 2
CXCL2	Chemokine	Yes	Literature-curated SASP panel used for Figure 2
CXCL8	Chemokine	No	Literature-curated SASP panel used for Figure 2
CCL2	Chemokine	Yes	Literature-curated SASP panel used for Figure 2
CCL5	Chemokine	Yes	Literature-curated SASP panel used for Figure 2
SERPINE1	Matrix remodeling / SASP marker	Yes	Literature-curated SASP panel used for Figure 2
ICAM1	Inflammatory adhesion / NF-κB target	Yes	Literature-curated SASP panel used for Figure 2
PTGS2	Inflammatory mediator	Yes	Literature-curated SASP panel used for Figure 2
SOD2	Oxidative stress / inflammation	Yes	Literature-curated SASP panel used for Figure 2
MMP1	Matrix remodeling	Yes	Literature-curated SASP panel used for Figure 2
MMP3	Matrix remodeling	Yes	Literature-curated SASP panel used for Figure 2
TIMP1	Matrix remodeling regulator	Yes	Literature-curated SASP panel used for Figure 2
VEGFA	Angiogenic factor	Yes	Literature-curated SASP panel used for Figure 2
IGFBP7	Growth factor binding / senescence marker	Yes	Literature-curated SASP panel used for Figure 2
CSF2	Cytokine / growth factor	Yes	Literature-curated SASP panel used for Figure 2
CSF3	Cytokine / growth factor	Yes	Literature-curated SASP panel used for Figure 2
TGFB1	Cytokine / regulatory	Yes	Literature-curated SASP panel used for Figure 2
