# Supplementary material for: Transcriptomic Insights into the Association of IL-1 Signaling with the Senescence-Associated Secretory Phenotype in Human Fibroblasts
Source: Genes (Basel). 2026 Apr 29;17(5):527. doi: 10.3390/genes17050527 (PMC13205888; doi:10.3390/genes17050527)
Supplement: Supplementary file 1 [file genes-17-00527-s001.zip › supplementary_tables/Supplementary_Table_S3_IL1_NFKB_SASP_Correlations.xlsx]

## Sheet: Sheet1
Row_gene	SASP_gene	Pearson_r	p_value	FDR_BH	Included_in_network
IL1A	IL6	0.939647	0.00535378	0.0178459	Yes
IL1A	CXCL1	-0.925417	0.00813644	0.0228391	Yes
IL1A	CXCL2	0.864536	0.0262828	0.05607	Yes
IL1A	CCL2	-0.948626	0.00389121	0.0155648	Yes
IL1A	CCL5	-0.0499503	0.925137	0.948858	No
IL1A	SERPINE1	-0.944239	0.0045773	0.0163082	Yes
IL1A	ICAM1	0.907117	0.0125401	0.0318479	Yes
IL1A	PTGS2	-0.968122	0.0015081	0.00966738	Yes
IL1A	SOD2	-0.934297	0.00633354	0.0191201	Yes
IL1A	MMP1	-0.057798	0.9134	0.946472	No
IL1A	MMP3	-0.0133712	0.979944	0.99578	No
IL1A	TIMP1	-0.919976	0.00934956	0.0253547	Yes
IL1A	VEGFA	0.880791	0.0204693	0.0448642	Yes
IL1A	IGFBP7	0.882944	0.0197513	0.0438918	Yes
IL1A	CSF2	0.312161	0.546968	0.689093	No
IL1A	CSF3				No
IL1A	TGFB1	0.379366	0.45825	0.611	No
IL1B	IL6	0.555485	0.252474	0.408039	No
IL1B	CXCL1	-0.28105	0.589524	0.72003	No
IL1B	CXCL2	0.53565	0.27337	0.430706	No
IL1B	CCL2	-0.393036	0.440803	0.592676	No
IL1B	CCL5	-0.475419	0.340599	0.505555	No
IL1B	SERPINE1	-0.42343	0.402814	0.550857	No
IL1B	ICAM1	0.56592	0.241743	0.402904	No
IL1B	PTGS2	-0.559645	0.248174	0.408039	No
IL1B	SOD2	-0.472144	0.34441	0.505555	No
IL1B	MMP1	0.431797	0.392558	0.550857	No
IL1B	MMP3	0.567192	0.240447	0.402904	No
IL1B	TIMP1	-0.426433	0.399123	0.550857	No
IL1B	VEGFA	0.406663	0.423631	0.574415	No
IL1B	IGFBP7	0.430395	0.394271	0.550857	No
IL1B	CSF2	0.456453	0.362871	0.523057	No
IL1B	CSF3				No
IL1B	TGFB1	-0.293027	0.57304	0.716301	No
NFKBIA	IL6	0.970816	0.00126516	0.00920115	Yes
NFKBIA	CXCL1	-0.927388	0.00771725	0.0220493	Yes
NFKBIA	CXCL2	0.907991	0.012309	0.0317652	Yes
NFKBIA	CCL2	-0.954509	0.00305702	0.0135868	Yes
NFKBIA	CCL5	-0.199931	0.704099	0.816346	No
NFKBIA	SERPINE1	-0.962914	0.00203756	0.010867	Yes
NFKBIA	ICAM1	0.857642	0.0289562	0.0601687	Yes
NFKBIA	PTGS2	-0.981907	0.000488072	0.00649433	Yes
NFKBIA	SOD2	-0.967668	0.00155109	0.00966738	Yes
NFKBIA	MMP1	-0.194883	0.711376	0.81885	No
NFKBIA	MMP3	0.0871923	0.869543	0.92137	No
NFKBIA	TIMP1	-0.94223	0.00490965	0.0170771	Yes
NFKBIA	VEGFA	0.927426	0.00770936	0.0220493	Yes
NFKBIA	IGFBP7	0.95542	0.00293677	0.0134252	Yes
NFKBIA	CSF2	0.0761841	0.885945	0.932574	No
NFKBIA	CSF3				No
NFKBIA	TGFB1	0.490146	0.323658	0.48854	No
RELA	IL6	0.892721	0.0166458	0.0391667	Yes
RELA	CXCL1	-0.964083	0.00191188	0.010867	Yes
RELA	CXCL2	0.88883	0.0178511	0.0408026	Yes
RELA	CCL2	-0.944181	0.00458669	0.0163082	Yes
RELA	CCL5	0.114601	0.828851	0.884108	No
RELA	SERPINE1	-0.938866	0.00549186	0.0179326	Yes
RELA	ICAM1	0.891771	0.0169365	0.039273	Yes
RELA	PTGS2	-0.90503	0.0131007	0.0327517	Yes
RELA	SOD2	-0.884409	0.0192696	0.0434245	Yes
RELA	MMP1	-0.182194	0.729732	0.822828	No
RELA	MMP3	-0.283398	0.586283	0.72003	No
RELA	TIMP1	-0.91463	0.010621	0.0283227	Yes
RELA	VEGFA	0.853254	0.0307215	0.0630185	Yes
RELA	IGFBP7	0.869848	0.024307	0.0525556	Yes
RELA	CSF2	0.122449	0.817244	0.877577	No
RELA	CSF3				No
RELA	TGFB1	0.423829	0.402323	0.550857	No
NFKB1	IL6	-0.974233	0.000987344	0.00831448	Yes
NFKB1	CXCL1	0.946459	0.00422321	0.0160884	Yes
NFKB1	CXCL2	-0.937156	0.00579994	0.0184161	Yes
NFKB1	CCL2	0.96134	0.00221306	0.0110653	Yes
NFKB1	CCL5	0.145296	0.78359	0.870656	No
NFKB1	SERPINE1	0.973453	0.00104778	0.00838225	Yes
NFKB1	ICAM1	-0.859293	0.0283049	0.0595892	Yes
NFKB1	PTGS2	0.9853	0.000322567	0.00573452	Yes
NFKB1	SOD2	0.961449	0.00220058	0.0110653	Yes
NFKB1	MMP1	0.189204	0.719581	0.822378	No
NFKB1	MMP3	-0.0554602	0.916895	0.946472	No
NFKB1	TIMP1	0.947829	0.00401165	0.0156552	Yes
NFKB1	VEGFA	-0.920984	0.00911864	0.0251549	Yes
NFKB1	IGFBP7	-0.963225	0.00200374	0.010867	Yes
NFKB1	CSF2	0.00326164	0.995108	0.99578	No
NFKB1	CSF3				No
NFKB1	TGFB1	-0.519257	0.291118	0.447874	No
NFKB2	IL6	-0.991768	0.000101358	0.00324345	Yes
NFKB2	CXCL1	0.976433	0.000826527	0.00796832	Yes
NFKB2	CXCL2	-0.967346	0.00158204	0.00966738	Yes
NFKB2	CCL2	0.995726	2.73623e-05	0.00145932	Yes
NFKB2	CCL5	0.18183	0.73026	0.822828	No
NFKB2	SERPINE1	0.998407	3.80589e-06	0.000304471	Yes
NFKB2	ICAM1	-0.950852	0.00356388	0.0150058	Yes
NFKB2	PTGS2	0.980473	0.000568254	0.00649433	Yes
NFKB2	SOD2	0.988391	0.000201356	0.00472521	Yes
NFKB2	MMP1	0.27037	0.604327	0.730913	No
NFKB2	MMP3	0.124936	0.81357	0.877577	No
NFKB2	TIMP1	0.992083	9.37818e-05	0.00324345	Yes
NFKB2	VEGFA	-0.966838	0.00163137	0.00966738	Yes
NFKB2	IGFBP7	-0.980774	0.000550902	0.00649433	Yes
NFKB2	CSF2	-0.137563	0.794957	0.871186	No
NFKB2	CSF3				No
NFKB2	TGFB1	-0.374543	0.464456	0.614157	No
CHUK	IL6	0.590588	0.217115	0.374649	No
CHUK	CXCL1	-0.328355	0.525169	0.677637	No
CHUK	CXCL2	0.524665	0.285216	0.443053	No
CHUK	CCL2	-0.464577	0.35327	0.513847	No
CHUK	CCL5	-0.90128	0.0141375	0.0342726	Yes
CHUK	SERPINE1	-0.474361	0.341829	0.505555	No
CHUK	ICAM1	0.595299	0.212532	0.374649	No
CHUK	PTGS2	-0.510894	0.300334	0.457652	No
CHUK	SOD2	-0.600258	0.207752	0.373487	No
CHUK	MMP1	-0.238067	0.649647	0.775697	No
CHUK	MMP3	0.268038	0.607571	0.730913	No
CHUK	TIMP1	-0.541591	0.267044	0.42727	No
CHUK	VEGFA	0.62261	0.186761	0.343468	No
CHUK	IGFBP7	0.575153	0.232401	0.395576	No
CHUK	CSF2	0.447986	0.372974	0.53282	No
CHUK	CSF3				No
CHUK	TGFB1	-0.317528	0.539715	0.689093	No
IKBKB	IL6	-0.999086	1.25387e-06	0.00020062	Yes
IKBKB	CXCL1	0.931091	0.0069591	0.0206195	Yes
IKBKB	CXCL2	-0.970843	0.00126281	0.00920115	Yes
IKBKB	CCL2	0.969918	0.00134378	0.009348	Yes
IKBKB	CCL5	0.282716	0.587224	0.72003	No
IKBKB	SERPINE1	0.979482	0.000627138	0.00668947	Yes
IKBKB	ICAM1	-0.945395	0.00439122	0.0163082	Yes
IKBKB	PTGS2	0.986641	0.000266514	0.00533029	Yes
IKBKB	SOD2	0.984385	0.000363832	0.00582132	Yes
IKBKB	MMP1	0.202036	0.701069	0.816346	No
IKBKB	MMP3	-0.0104696	0.984296	0.99578	No
IKBKB	TIMP1	0.975294	0.000908044	0.00807151	Yes
IKBKB	VEGFA	-0.956217	0.00283343	0.0133338	Yes
IKBKB	IGFBP7	-0.976147	0.000846634	0.00796832	Yes
IKBKB	CSF2	-0.16305	0.757592	0.847656	No
IKBKB	CSF3				No
IKBKB	TGFB1	-0.314412	0.543922	0.689093	No
IKBKG	IL6	-0.982794	0.00044152	0.00642211	Yes
IKBKG	CXCL1	0.897892	0.0151067	0.0360757	Yes
IKBKG	CXCL2	-0.95633	0.00281901	0.0133338	Yes
IKBKG	CCL2	0.936773	0.00587012	0.0184161	Yes
IKBKG	CCL5	0.232837	0.657056	0.778733	No
IKBKG	SERPINE1	0.952921	0.00327249	0.0141513	Yes
IKBKG	ICAM1	-0.910148	0.0117473	0.0308126	Yes
IKBKG	PTGS2	0.988237	0.000206728	0.00472521	Yes
IKBKG	SOD2	0.949944	0.00369573	0.015162	Yes
IKBKG	MMP1	0.0645594	0.903295	0.944623	No
IKBKG	MMP3	-0.130615	0.805192	0.876399	No
IKBKG	TIMP1	0.935218	0.00615908	0.018951	Yes
IKBKG	VEGFA	-0.902728	0.0137327	0.0338035	Yes
IKBKG	IGFBP7	-0.940456	0.00521261	0.017745	Yes
IKBKG	CSF2	-0.140248	0.791007	0.871186	No
IKBKG	CSF3				No
IKBKG	TGFB1	-0.334679	0.516725	0.672163	No
TNFAIP3	IL6	0.602395	0.205706	0.373487	No
TNFAIP3	CXCL1	-0.720709	0.106112	0.209604	No
TNFAIP3	CXCL2	0.555853	0.252093	0.408039	No
TNFAIP3	CCL2	-0.706934	0.116246	0.221421	No
TNFAIP3	CCL5	-0.217609	0.678739	0.798517	No
TNFAIP3	SERPINE1	-0.677588	0.139167	0.258916	No
TNFAIP3	ICAM1	0.589923	0.217765	0.374649	No
TNFAIP3	PTGS2	-0.534524	0.274575	0.430706	No
TNFAIP3	SOD2	-0.700155	0.121381	0.228482	No
TNFAIP3	MMP1	-0.844669	0.0343178	0.0695043	Yes
TNFAIP3	MMP3	-0.593452	0.214325	0.374649	No
TNFAIP3	TIMP1	-0.717613	0.108355	0.211423	No
TNFAIP3	VEGFA	0.769943	0.0733011	0.146602	No
TNFAIP3	IGFBP7	0.711304	0.112988	0.217807	No
TNFAIP3	CSF2	-0.00281305	0.99578	0.99578	No
TNFAIP3	CSF3				No
TNFAIP3	TGFB1	0.365651	0.475968	0.62422	No
