# Supplementary material for: Transcriptomic Insights into the Association of IL-1 Signaling with the Senescence-Associated Secretory Phenotype in Human Fibroblasts
Source: Genes (Basel). 2026 Apr 29;17(5):527. doi: 10.3390/genes17050527 (PMC13205888; doi:10.3390/genes17050527)
Supplement: Supplementary file 1 [file genes-17-00527-s001.zip › supplementary_tables/Supplementary_Table_S4_Curated_Pathway_Gene_Sets.xlsx]

## Sheet: Sheet1
Pathway	Gene	Present_in_GSE63577_HFF_matrix
IL-1 signaling	CHUK	Yes
IL-1 signaling	IKBKB	Yes
IL-1 signaling	IKBKG	Yes
IL-1 signaling	IL1A	Yes
IL-1 signaling	IL1B	Yes
IL-1 signaling	IL1R1	Yes
IL-1 signaling	IL1RAP	Yes
IL-1 signaling	IRAK1	Yes
IL-1 signaling	IRAK4	Yes
IL-1 signaling	MAP3K7	Yes
IL-1 signaling	MYD88	Yes
IL-1 signaling	NFKB1	Yes
IL-1 signaling	NFKB2	Yes
IL-1 signaling	NFKBIA	Yes
IL-1 signaling	REL	Yes
IL-1 signaling	RELA	Yes
IL-1 signaling	TAB1	Yes
IL-1 signaling	TAB2	Yes
IL-1 signaling	TNFAIP3	Yes
IL-1 signaling	TRAF6	Yes
NF-κB signaling	CHUK	Yes
NF-κB signaling	IKBKB	Yes
NF-κB signaling	IKBKG	Yes
NF-κB signaling	MAP3K7	Yes
NF-κB signaling	NFKB1	Yes
NF-κB signaling	NFKB2	Yes
NF-κB signaling	NFKBIA	Yes
NF-κB signaling	REL	Yes
NF-κB signaling	RELA	Yes
NF-κB signaling	TNFAIP3	Yes
NF-κB signaling	TRAF6	Yes
Cytokine signaling	CCL2	Yes
Cytokine signaling	CCL5	Yes
Cytokine signaling	CSF2	Yes
Cytokine signaling	CSF3	Yes
Cytokine signaling	CXCL1	Yes
Cytokine signaling	CXCL2	Yes
Cytokine signaling	CXCL8	No
Cytokine signaling	ICAM1	Yes
Cytokine signaling	IL6	Yes
Cytokine signaling	PTGS2	Yes
Cytokine signaling	TGFB1	Yes
Cytokine signaling	VEGFA	Yes
Inflammatory response	CCL2	Yes
Inflammatory response	CXCL1	Yes
Inflammatory response	CXCL2	Yes
Inflammatory response	ICAM1	Yes
Inflammatory response	IL6	Yes
Inflammatory response	MMP1	Yes
Inflammatory response	MMP3	Yes
Inflammatory response	PTGS2	Yes
Inflammatory response	SERPINE1	Yes
Inflammatory response	SOD2	Yes
Inflammatory response	TIMP1	Yes
Inflammatory response	TNFAIP3	Yes
