# Supplementary material for: Transcriptomic Insights into the Association of IL-1 Signaling with the Senescence-Associated Secretory Phenotype in Human Fibroblasts
Source: Genes (Basel). 2026 Apr 29;17(5):527. doi: 10.3390/genes17050527 (PMC13205888; doi:10.3390/genes17050527)
Supplement: Supplementary file 1 [file genes-17-00527-s001.zip › supplementary_tables/Supplementary_Table_S5_Curated_Pathway_Enrichment_Results.xlsx]

## Sheet: Sheet1
Pathway	Genes_in_set_present	Up_genes_in_set	Up_genes_total	Universe_genes_total	p_value	minus_log10_p
IL-1 signaling	20	4	3677	47966	0.0621374	1.20665
Inflammatory response	12	3	3677	47966	0.0586794	1.23151
NF-κB signaling	11	3	3677	47966	0.0465958	1.33165
Cytokine signaling	11	4	3677	47966	0.00733746	2.13445
