# Supplementary material for: Transcriptomic Insights into the Association of IL-1 Signaling with the Senescence-Associated Secretory Phenotype in Human Fibroblasts
Source: Genes (Basel). 2026 Apr 29;17(5):527. doi: 10.3390/genes17050527 (PMC13205888; doi:10.3390/genes17050527)
Supplement: Supplementary file 1 [file genes-17-00527-s001.zip › data/GSE63577_exVivo_counts_RPKMs_II.xls/GSE63577_exVivo_counts_RPKMs_II.xls]

## Sheet: RPKM
ensembl_gene_id	external_gene_id	description	gene_biotype	HFF_PD26_1	HFF_PD26_2	HFF_PD26_3	HFF_PD46_1	HFF_PD46_2	HFF_PD46_3	HFF_PD64_1	HFF_PD64_2	HFF_PD64_3	MRC_5_PD42_1	MRC_5_PD42_2	MRC_5_PD42_3	MRC_5_PD52_1	MRC_5_PD52_2	MRC_5_PD52_3	MRC_5_PD62_1	MRC_5_PD62_2	MRC_5_PD62_3
ENSG00000000003	TSPAN6	tetraspanin 6 [Source:HGNC Symbol;Acc:11858]	protein_coding	7.72131	8.92157	8.70061	8.01941	8.01007	13.1793	8.84479	9.60921	10.2751	9.31246	9.66914	9.64244	9.31334	9.0573	8.79738	10.7005	13.6389	10.9861
ENSG00000000005	TNMD	tenomodulin [Source:HGNC Symbol;Acc:17757]	protein_coding	0	0	0	0	0	0	0.0164201	0	0	0	0	0	0	0	0	0	0	0
ENSG00000000419	DPM1	dolichyl-phosphate mannosyltransferase polypeptide 1, catalytic subunit [Source:HGNC Symbol;Acc:3005]	protein_coding	27.6382	27.187	27.3032	26.3096	27.9728	55.6117	24.8375	28.0614	28.002	27.7842	28.9752	27.7383	28.2564	26.8305	27.0724	24.1494	35.5387	29.9187
ENSG00000000457	SCYL3	SCY1-like 3 (S. cerevisiae) [Source:HGNC Symbol;Acc:19285]	protein_coding	2.79016	2.70467	2.58379	2.33671	2.57497	1.05556	2.77156	2.58911	2.52218	1.81909	1.90813	1.85054	1.97386	2.28509	2.08544	2.05475	1.76064	2.35515
ENSG00000000460	C1orf112	chromosome 1 open reading frame 112 [Source:HGNC Symbol;Acc:25565]	protein_coding	0.801484	0.766993	0.840498	0.561651	0.520856	0.432215	0.565841	0.724356	0.491296	0.996314	1.08853	1.20166	1.363	1.12159	1.16951	0.468101	0.45006	0.575477
ENSG00000000938	FGR	Gardner-Rasheed feline sarcoma viral (v-fgr) oncogene homolog [Source:HGNC Symbol;Acc:3697]	protein_coding	0.0437918	0.0460979	0.0184814	0.0343286	0.0430797	0.0421249	0.120029	0.0893033	0.0596238	0	0	0	0	0	0.00722161	0	0	0
ENSG00000000971	CFH	complement factor H [Source:HGNC Symbol;Acc:4883]	protein_coding	3.55133	3.73304	3.25043	11.9713	11.3296	7.85777	15.4534	15.5664	15.8529	5.94135	6.07715	5.65134	6.10249	7.42196	6.76558	8.15359	5.96521	7.96889
ENSG00000001036	FUCA2	fucosidase, alpha-L- 2, plasma [Source:HGNC Symbol;Acc:4008]	protein_coding	31.2566	31.9071	31.3561	27.4817	28.9267	40.1026	30.4994	31.9291	30.6037	51.0246	52.8678	53.1054	54.7915	51.7539	51.7175	63.6574	76.5275	63.5637
ENSG00000001084	GCLC	glutamate-cysteine ligase, catalytic subunit [Source:HGNC Symbol;Acc:4311]	protein_coding	1.9481	2.13835	2.08937	2.56228	2.5616	2.37678	2.9707	2.90515	2.8587	5.56867	5.96802	6.16288	6.79506	7.59051	7.0486	9.16502	7.96326	9.31477
ENSG00000001167	NFYA	nuclear transcription factor Y, alpha [Source:HGNC Symbol;Acc:7804]	protein_coding	5.18997	5.37092	5.29777	4.41233	4.75635	3.16814	5.14716	5.02694	5.07229	9.7008	9.74769	10.0031	10.5983	10.5851	10.611	10.6055	7.96231	11.2491
ENSG00000001460	STPG1	sperm-tail PG-rich repeat containing 1 [Source:HGNC Symbol;Acc:28070]	protein_coding	1.09358	1.03033	1.16273	1.21841	1.06273	0.842729	1.17681	1.24289	1.28682	1.32673	1.43148	1.22584	1.18224	1.19911	1.15378	1.07909	1.05615	1.28844
ENSG00000001461	NIPAL3	NIPA-like domain containing 3 [Source:HGNC Symbol;Acc:25233]	protein_coding	14.9197	15.8752	15.1775	14.1569	14.6518	7.86914	18.0956	18.1255	17.9734	14.6428	14.7275	14.5095	14.5176	15.4384	15.8636	19.3424	13.6841	19.742
ENSG00000001497	LAS1L	LAS1-like (S. cerevisiae) [Source:HGNC Symbol;Acc:25726]	protein_coding	6.04238	6.10965	6.26346	4.98376	5.06314	3.19615	4.749	4.44129	4.90873	7.15517	7.82435	7.01742	7.49639	6.49414	6.88474	5.48138	5.15641	5.99199
ENSG00000001561	ENPP4	ectonucleotide pyrophosphatase/phosphodiesterase 4 (putative) [Source:HGNC Symbol;Acc:3359]	protein_coding	0.945278	0.971918	0.932393	3.83213	3.69152	3.19312	5.37201	5.53087	5.75954	0.251971	0.226451	0.322775	0.18014	0.198314	0.163134	0.402507	0.488834	0.61428
ENSG00000001617	SEMA3F	sema domain, immunoglobulin domain (Ig), short basic domain, secreted, (semaphorin) 3F [Source:HGNC Symbol;Acc:10728]	protein_coding	6.50737	6.81304	6.4845	2.54431	2.81857	2.31726	3.00737	2.48614	2.60606	19.1792	18.4117	19.1562	19.4118	18.2218	19.0841	20.7217	20.1798	17.735
ENSG00000001626	CFTR	cystic fibrosis transmembrane conductance regulator (ATP-binding cassette sub-family C, member 7) [Source:HGNC Symbol;Acc:1884]	protein_coding	0	0.00475554	0.0142993	0.00885348	0.0133325	0.00362139	0.0116085	0.0115158	0.0263609	0.0726751	0.0653143	0.0361808	0.0299147	0.0388136	0.0186248	0.159629	0.0604603	0.055367
ENSG00000001629	ANKIB1	ankyrin repeat and IBR domain containing 1 [Source:HGNC Symbol;Acc:22215]	protein_coding	14.1985	14.4404	14.7932	13.0221	13.001	7.93944	13.4444	13.3187	13.0548	10.7735	11.2809	10.5701	10.3658	11.9477	11.079	11.1102	7.70959	11.3356
ENSG00000001630	CYP51A1	cytochrome P450, family 51, subfamily A, polypeptide 1 [Source:HGNC Symbol;Acc:2649]	protein_coding	1.21489	1.0337	1.15561	1.33231	1.48617	0.169544	1.24871	1.24195	1.07254	1.23542	1.11257	1.02843	1.338	1.41965	1.35778	2.05438	1.18978	1.98731
ENSG00000001631	KRIT1	KRIT1, ankyrin repeat containing [Source:HGNC Symbol;Acc:1573]	protein_coding	6.30157	6.38904	6.26194	5.51344	5.55962	2.79955	5.83783	6.06811	5.94133	4.95862	5.20563	5.18404	4.78906	5.45501	5.02908	5.24165	3.94873	5.82075
ENSG00000002016	RAD52	RAD52 homolog (S. cerevisiae) [Source:HGNC Symbol;Acc:9824]	protein_coding	2.03998	1.94742	1.91245	1.21462	1.26843	0.734002	1.55791	1.64339	1.73858	1.9373	1.80112	2.13403	1.80454	1.79949	2.03386	1.89417	1.39152	1.99503
ENSG00000002079	MYH16	myosin, heavy chain 16 pseudogene [Source:HGNC Symbol;Acc:31038]	pseudogene	0.0201349	0.00508687	0.0356896	0	0	0.00774741	0.0124173	0.00615909	0.0046996	0.00647821	0.0130997	0.0258011	0.0199993	0.0103795	0.0119535	0.00517425	0.0149245	0.0118449
ENSG00000002330	BAD	BCL2-associated agonist of cell death [Source:HGNC Symbol;Acc:936]	protein_coding	10.0743	9.56814	9.6091	9.84507	9.65273	22.5251	10.1381	11.3086	11.1419	8.57566	7.52747	9.1658	9.16885	7.25814	7.74792	9.0166	14.5663	9.16877
ENSG00000002549	LAP3	leucine aminopeptidase 3 [Source:HGNC Symbol;Acc:18449]	protein_coding	15.5749	16.2921	16.1487	13.248	13.2681	14.6879	13.3754	14.4777	14.4173	13.8449	13.7641	15.0787	15.6658	13.9418	14.3146	15.2186	17.3352	16.5232
ENSG00000002586	CD99	CD99 molecule [Source:HGNC Symbol;Acc:7082]	protein_coding	106.656	104.998	117.148	116.038	116.319	242.419	115.655	114.493	124.599	156.478	150.053	169.483	159.234	146.789	149.648	168.822	253.294	159.7
ENSG00000002587	HS3ST1	heparan sulfate (glucosamine) 3-O-sulfotransferase 1 [Source:HGNC Symbol;Acc:5194]	protein_coding	0.00944907	0.011936	0.0159511	0.0111108	0.00371817	0.0121192	0.00971212	0.00963461	0.0110273	0.0304014	0.0307376	0.0235435	0.0187709	0.0527686	0.0311645	0.0121411	0.0116731	0.0277933
ENSG00000002726	ABP1	amiloride binding protein 1 (amine oxidase (copper-containing)) [Source:HGNC Symbol;Acc:80]	protein_coding	0.00672604	0	0.0170315	0.0158177	0	0.00647002	0.0207399	0.0102872	0.00784946	0.0270504	0.036466	0.0143647	0.00668074	0.0260043	0.00665506	0.034569	0.0249275	0.0329731
ENSG00000002745	WNT16	wingless-type MMTV integration site family, member 16 [Source:HGNC Symbol;Acc:16267]	protein_coding	0.0630981	0.0398526	0.0898736	0.268955	0.391054	0.288308	0.413449	0.349833	0.331367	4.63755	4.83208	4.55648	7.08207	6.22074	6.78951	13.8739	13.7873	15.041
ENSG00000002746	HECW1	HECT, C2 and WW domain containing E3 ubiquitin protein ligase 1 [Source:HGNC Symbol;Acc:22195]	protein_coding	0.581149	0.63087	0.577705	0.79279	0.766433	0.290433	1.05699	0.916616	0.898105	0.29398	0.310154	0.298166	0.473513	0.596818	0.568277	1.08215	0.401034	0.919237
ENSG00000002822	MAD1L1	MAD1 mitotic arrest deficient-like 1 (yeast) [Source:HGNC Symbol;Acc:6762]	protein_coding	3.57971	2.9902	3.39115	2.94093	2.94824	3.37034	2.85346	2.56312	2.6316	4.25933	4.27012	4.2941	4.93255	4.00691	3.95021	3.16713	4.31496	3.01294
ENSG00000002834	LASP1	LIM and SH3 protein 1 [Source:HGNC Symbol;Acc:6513]	protein_coding	141.68	139.274	146.83	177.902	175.558	127.481	153.923	155.352	155.413	169.066	170.564	170.351	203.725	194.592	199.266	133.501	134.265	134.758
ENSG00000002919	SNX11	sorting nexin 11 [Source:HGNC Symbol;Acc:14975]	protein_coding	8.7797	8.6379	10.1029	9.34525	8.38717	13.6072	7.94956	7.91331	8.46582	8.3748	7.87746	8.36146	8.46627	8.01517	8.22262	6.94953	9.00115	7.32164
ENSG00000002933	TMEM176A	transmembrane protein 176A [Source:HGNC Symbol;Acc:24930]	protein_coding	0.931522	0.868512	0.804978	2.0255	2.18184	4.19586	2.25686	2.27277	2.27775	8.17655	7.42323	7.77616	1.00602	1.80073	1.59467	5.40508	6.68546	4.16069
ENSG00000003056	M6PR	mannose-6-phosphate receptor (cation dependent) [Source:HGNC Symbol;Acc:6752]	protein_coding	21.1851	20.9631	21.2439	19.826	20.2497	7.17938	19.2061	20.3929	19.0095	21.3783	21.2436	20.4262	19.4529	19.2018	20.7324	23.2219	18.1375	24.0761
ENSG00000003096	KLHL13	kelch-like 13 (Drosophila) [Source:HGNC Symbol;Acc:22931]	protein_coding	0.69614	0.777002	0.685513	0.186234	0.226099	0.116922	0.238507	0.236603	0.219223	1.41615	1.52566	1.73452	1.06828	0.973091	1.01315	0.260295	0.300315	0.310573
ENSG00000003137	CYP26B1	cytochrome P450, family 26, subfamily B, polypeptide 1 [Source:HGNC Symbol;Acc:20581]	protein_coding	1.28217	1.52245	1.2727	1.04329	0.962641	0.858424	1.13864	0.925603	1.05341	0.0412526	0.033367	0.0328597	0.0407532	0.0198286	0.0152237	0.0790779	0.0316792	0.0603417
ENSG00000003147	ICA1	islet cell autoantigen 1, 69kDa [Source:HGNC Symbol;Acc:5343]	protein_coding	0.0210349	0.00664278	0.0199739	0.024734	0.00620784	0.0151756	0.0378358	0.00804296	0.0306853	0.00845969	0.0114043	0.0393082	0.0104466	0.0406626	0.0156097	0.0135138	0.0129929	0.0103119
ENSG00000003249	DBNDD1	dysbindin (dystrobrevin binding protein 1) domain containing 1 [Source:HGNC Symbol;Acc:28455]	protein_coding	3.04929	3.07877	3.5752	1.74858	1.82518	1.5699	2.20165	1.9706	2.08629	7.13355	7.23571	7.76204	5.96687	5.97763	5.63584	4.663	5.39187	4.31087
ENSG00000003393	ALS2	amyotrophic lateral sclerosis 2 (juvenile) [Source:HGNC Symbol;Acc:443]	protein_coding	8.6197	8.75075	8.83666	7.81652	7.47584	5.35296	7.27058	7.1393	6.74001	7.07674	7.0173	6.97412	6.53383	6.53293	6.79063	5.829	4.1933	6.34514
ENSG00000003400	CASP10	caspase 10, apoptosis-related cysteine peptidase [Source:HGNC Symbol;Acc:1500]	protein_coding	0.602557	0.624311	0.655741	0.0915504	0.131872	0.0944327	0.139176	0.176033	0.130368	0.119805	0.0660708	0.130133	0.0874211	0.0741637	0.070338	0.108739	0.0627288	0.102889
ENSG00000003402	CFLAR	CASP8 and FADD-like apoptosis regulator [Source:HGNC Symbol;Acc:1876]	protein_coding	6.30583	6.44977	5.82888	5.70275	6.31788	3.16813	6.48654	5.91262	5.92651	4.01204	3.63926	3.47671	3.38351	3.65242	3.87472	4.10922	1.96302	3.98228
ENSG00000003436	TFPI	tissue factor pathway inhibitor (lipoprotein-associated coagulation inhibitor) [Source:HGNC Symbol;Acc:11760]	protein_coding	4.75807	5.02297	4.78983	3.75913	4.00721	5.33732	5.31707	5.18172	5.5041	10.7362	10.8828	11.2051	9.44333	10.2236	9.71335	16.8258	17.4414	17.386
ENSG00000003509	C2orf56	chromosome 2 open reading frame 56 [Source:HGNC Symbol;Acc:28816]	protein_coding	3.83234	4.33376	4.11178	3.66964	3.93358	4.01175	4.13453	4.18055	4.39845	4.31783	4.23189	3.97196	3.75755	4.02192	3.76402	4.61639	4.15998	4.6692
ENSG00000003756	RBM5	RNA binding motif protein 5 [Source:HGNC Symbol;Acc:9902]	protein_coding	12.2093	12.7965	11.4783	9.71738	9.94847	6.14249	10.7582	9.8156	9.31511	12.4583	12.7611	12.3239	11.8492	12.883	12.3326	13.0004	9.74446	14.2639
ENSG00000003987	MTMR7	myotubularin related protein 7 [Source:HGNC Symbol;Acc:7454]	protein_coding	0.533205	0.490886	0.44052	0.361306	0.352061	0.452056	0.408715	0.469956	0.406053	0.298038	0.298883	0.361893	0.273783	0.29117	0.26826	0.267078	0.301442	0.323419
ENSG00000003989	SLC7A2	solute carrier family 7 (cationic amino acid transporter, y+ system), member 2 [Source:HGNC Symbol;Acc:11060]	protein_coding	0.0130147	0.0123301	0	0.00382587	0.00384093	0	0.0133771	0.00497636	0	13.2661	12.3764	11.9103	9.85367	12.9023	11.9824	26.6808	14.9164	25.9324
ENSG00000004059	ARF5	ADP-ribosylation factor 5 [Source:HGNC Symbol;Acc:658]	protein_coding	34.1472	34.6257	36.4628	36.3213	35.5068	74.4224	29.9829	30.7388	29.904	27.8312	28.2619	29.2268	30.5173	29.0012	27.7068	24.0397	40.2485	23.9239
ENSG00000004139	SARM1	sterile alpha and TIR motif containing 1 [Source:HGNC Symbol;Acc:17074]	protein_coding	0.974719	1.14948	0.974512	0.879687	0.895888	0.307926	0.79483	0.726141	0.591847	0.752192	0.635707	0.760469	0.982445	1.08002	1.09611	1.09528	0.599849	0.987413
ENSG00000004142	POLDIP2	polymerase (DNA-directed), delta interacting protein 2 [Source:HGNC Symbol;Acc:23781]	processed_transcript	39.9332	38.9707	40.1609	35.1856	33.7273	32.5114	30.389	30.8705	30.208	42.4022	42.1481	44.7987	45.9791	41.9502	42.7336	36.9586	43.8298	38.6319
ENSG00000004399	PLXND1	plexin D1 [Source:HGNC Symbol;Acc:9107]	protein_coding	14.952	14.9137	14.8174	16.482	16.3443	8.49357	16.8804	15.3103	15.375	12.4431	11.4845	12.7003	11.4094	11.8761	12.4762	14.2672	9.42002	11.7155
ENSG00000004455	AK2	adenylate kinase 2 [Source:HGNC Symbol;Acc:362]	protein_coding	17.9404	16.9853	18.5254	13.8525	13.5491	16.1039	12.1971	12.5843	13.0565	14.8126	15.5763	15.528	15.9495	14.3308	14.4776	13.7588	15.8787	15.1271
ENSG00000004468	CD38	CD38 molecule [Source:HGNC Symbol;Acc:1667]	protein_coding	0.00837524	0.0211591	0	0	0	0.00805645	0.0258252	0.0128095	0	0.00673662	0	0	0	0	0.00828686	0	0.0103465	0
ENSG00000004478	FKBP4	FK506 binding protein 4, 59kDa [Source:HGNC Symbol;Acc:3720]	protein_coding	7.60954	6.46021	7.32242	5.81488	5.09367	6.27598	4.92259	4.89987	5.04317	12.0324	11.7743	13.9894	13.5739	11.5151	12.1715	7.52304	9.99466	7.50545
ENSG00000004487	KDM1A	lysine (K)-specific demethylase 1A [Source:HGNC Symbol;Acc:29079]	protein_coding	18.1684	17.7382	17.9599	19.035	18.7277	16.2673	17.8461	16.7325	16.5371	25.842	27.2932	28.4461	27.4168	27.6062	27.2816	21.1097	20.5658	20.4193
ENSG00000004534	RBM6	RNA binding motif protein 6 [Source:HGNC Symbol;Acc:9903]	protein_coding	10.6792	11.1979	10.7506	9.98035	10.107	8.24938	10.9693	10.3087	10.2549	12.2854	11.6982	12.1825	12.5006	12.178	11.33	12.1417	10.3201	13.4311
ENSG00000004660	CAMKK1	calcium/calmodulin-dependent protein kinase kinase 1, alpha [Source:HGNC Symbol;Acc:1469]	protein_coding	1.82569	1.73327	1.90442	1.78896	1.72823	1.87217	1.30412	1.17663	1.14571	1.81483	1.42559	1.48361	1.69934	1.3022	1.49399	2.53761	2.36888	2.60059
ENSG00000004700	RECQL	RecQ protein-like (DNA helicase Q1-like) [Source:HGNC Symbol;Acc:9948]	protein_coding	14.7256	15.1355	14.8599	13.6648	13.9597	6.40472	13.5401	14.2963	14.2613	14.462	15.7458	14.8812	15.1065	14.3098	14.3479	12.8938	9.74757	13.9906
ENSG00000004766	CCDC132	coiled-coil domain containing 132 [Source:HGNC Symbol;Acc:25956]	protein_coding	3.3448	3.01543	3.20376	2.94667	3.28422	3.14688	3.3984	3.57085	3.43032	3.32574	3.25545	3.12385	2.87792	3.19352	3.02247	3.45793	3.00082	3.48163
ENSG00000004776	HSPB6	heat shock protein, alpha-crystallin-related, B6 [Source:HGNC Symbol;Acc:26511]	protein_coding	139.335	126.548	131.441	66.8387	71.6031	84.2768	75.5533	83.6711	85.1664	118.563	113.701	126.431	126.28	114.979	121.76	97.5788	132.091	83.5978
ENSG00000004777	ARHGAP33	Rho GTPase activating protein 33 [Source:HGNC Symbol;Acc:23085]	protein_coding	1.59957	1.66399	1.43655	1.56196	1.49624	1.43752	1.60996	1.27826	1.47272	2.62219	2.08254	2.8665	3.39749	2.69625	3.12156	1.20898	1.30598	1.37295
ENSG00000004779	NDUFAB1	NADH dehydrogenase (ubiquinone) 1, alpha/beta subcomplex, 1, 8kDa [Source:HGNC Symbol;Acc:7694]	protein_coding	21.7816	22.1583	22.6178	23.2584	23.5532	60.0832	20.9279	25.1501	24.8922	32.9799	32.7902	35.5784	32.602	30.8168	30.0489	28.236	46.6376	32.2872
ENSG00000004799	PDK4	pyruvate dehydrogenase kinase, isozyme 4 [Source:HGNC Symbol;Acc:8812]	protein_coding	0.0905647	0.135851	0.0644977	0.153081	0.173729	0.234128	0.221079	0.190457	0.244411	0.0409757	0.0122752	0.00604428	0	0	0	0.0363644	0.0489479	0.0166491
ENSG00000004809	SLC22A16	solute carrier family 22 (organic cation/carnitine transporter), member 16 [Source:HGNC Symbol;Acc:20302]	protein_coding	0	0.00857025	0	0	0	0.00652634	0	0	0	0	0	0	0	0	0	0	0	0
ENSG00000004838	ZMYND10	zinc finger, MYND-type containing 10 [Source:HGNC Symbol;Acc:19412]	protein_coding	0.0769879	0.15398	0.14621	0.143334	0.159046	0.209829	0.158262	0.127562	0.13477	0.12385	0.118263	0.191825	0.127449	0.0992172	0.107915	0.0989213	0.0951086	0.144677
ENSG00000004846	ABCB5	ATP-binding cassette, sub-family B (MDR/TAP), member 5 [Source:HGNC Symbol;Acc:46]	protein_coding	0.0388987	0.0210585	0.0457313	0.0261367	0.0229597	0.0213818	0.0285583	0.0169982	0.0324255	0.0201138	0.0271149	0.0178018	0.0220781	0.0214844	0.0137458	0.0107102	0.0068649	0.0217935
ENSG00000004848	ARX	aristaless related homeobox [Source:HGNC Symbol;Acc:18060]	protein_coding	0.0089431	0	0	0	0	0	0	0	0	0	0	0	0	0	0	0	0	0
ENSG00000004864	SLC25A13	solute carrier family 25 (aspartate/glutamate carrier), member 13 [Source:HGNC Symbol;Acc:10983]	protein_coding	3.428	2.92181	3.62993	3.41196	3.34364	2.92446	3.23159	3.62241	3.60454	4.71249	5.15132	5.04343	5.26213	5.22995	4.96782	4.67156	4.20918	4.78011
ENSG00000004866	ST7	suppression of tumorigenicity 7 [Source:HGNC Symbol;Acc:11351]	protein_coding	2.92182	2.77053	2.76721	2.87051	3.14748	2.5721	3.26191	3.34284	3.07152	2.3563	2.62638	2.39501	2.60283	2.47261	2.46073	3.14649	2.95453	3.17513
ENSG00000004897	CDC27	cell division cycle 27 homolog (S. cerevisiae) [Source:HGNC Symbol;Acc:1728]	protein_coding	17.8828	17.6343	17.8045	17.0038	16.4751	12.1128	15.2362	16.0693	16.2964	19.2104	20.374	18.7592	19.0977	20.3738	20.175	17.4206	13.3156	18.349
ENSG00000004939	SLC4A1	solute carrier family 4, anion exchanger, member 1 (erythrocyte membrane protein band 3, Diego blood group) [Source:HGNC Symbol;Acc:11027]	protein_coding	0.00972966	0	0.00615929	0.0114407	0.0172286	0	0	0	0.0113548	0.00391303	0	0	0	0	0.00481349	0	0	0
ENSG00000004948	CALCR	calcitonin receptor [Source:HGNC Symbol;Acc:1440]	protein_coding	0	0	0	0	0	0	0	0	0	0	0	0	0	0	0	0	0	0
ENSG00000004961	HCCS	holocytochrome c synthase [Source:HGNC Symbol;Acc:4837]	protein_coding	13.5596	13.956	14.9084	11.7218	11.8199	16.1693	12.1483	12.7196	13.0863	11.3497	12.9353	12.527	13.1292	11.8108	11.9561	11.2802	13.0499	11.8151
ENSG00000004975	DVL2	dishevelled, dsh homolog 2 (Drosophila) [Source:HGNC Symbol;Acc:3086]	protein_coding	10.9452	9.69749	10.4632	11.2788	10.9213	9.3169	11.8623	11.6244	11.2735	14.8281	14.6644	15.3867	14.3291	14.621	14.3413	15.8569	16.6652	15.6798
ENSG00000005001	PRSS22	protease, serine, 22 [Source:HGNC Symbol;Acc:14368]	protein_coding	0	0.0234414	0	0.0218207	0	0	0	0	0	0	0	0	0	0	0	0	0	0
ENSG00000005007	UPF1	UPF1 regulator of nonsense transcripts homolog (yeast) [Source:HGNC Symbol;Acc:9962]	protein_coding	19.632	18.5917	19.7006	14.5558	14.1756	9.61135	13.6288	13.1176	14.2836	18.4351	17.8378	19.7047	18.9978	17.9814	18.5629	15.5716	13.6634	14.6805
ENSG00000005020	SKAP2	src kinase associated phosphoprotein 2 [Source:HGNC Symbol;Acc:15687]	protein_coding	3.13117	3.08418	2.96145	4.87621	5.03842	3.61708	5.26333	5.59428	5.74225	6.25517	6.24981	6.06524	5.63703	6.02887	5.80439	6.02287	4.63374	5.70599
ENSG00000005022	SLC25A5	solute carrier family 25 (mitochondrial carrier; adenine nucleotide translocator), member 5 [Source:HGNC Symbol;Acc:10991]	protein_coding	59.0368	57.3337	60.3957	47.2806	46.0094	80.4424	42.404	44.7406	40.2219	70.6156	76.8627	75.859	79.111	65.6528	68.3728	54.7494	78.7153	61.1616
ENSG00000005059	CCDC109B	coiled-coil domain containing 109B [Source:HGNC Symbol;Acc:26076]	protein_coding	2.39999	2.41984	2.37962	2.53304	2.38087	3.96362	2.20675	2.07857	2.36216	3.48292	3.40189	3.82105	3.33161	3.26065	3.29735	1.66261	2.48264	1.92784
ENSG00000005073	HOXA11	homeobox A11 [Source:HGNC Symbol;Acc:5101]	protein_coding	7.82648	8.23864	7.77758	12.6375	12.6346	20.3229	14.8168	13.8971	13.8046	0.00896756	0.0241779	0.0357155	0.0110738	0	0	0	0.013773	0
ENSG00000005075	POLR2J	polymerase (RNA) II (DNA directed) polypeptide J, 13.3kDa [Source:HGNC Symbol;Acc:9197]	protein_coding	23.02	23.7088	23.7969	26.2194	26.0701	46.8337	25.1448	24.985	25.5232	26.215	23.5986	25.5238	27.4061	25.6698	26.5865	24.3909	33.756	21.9411
ENSG00000005100	DHX33	DEAH (Asp-Glu-Ala-His) box polypeptide 33 [Source:HGNC Symbol;Acc:16718]	protein_coding	5.93438	6.37451	5.81801	3.63541	3.73847	2.18758	3.85873	3.80158	3.70132	7.36218	7.53019	7.23007	7.73788	8.24128	7.66165	5.50598	4.15607	5.9336
ENSG00000005102	MEOX1	mesenchyme homeobox 1 [Source:HGNC Symbol;Acc:7013]	protein_coding	0.00950143	0	0	0.033517	0.0336489	0.0274193	0.0683616	0.029064	0.0443536	0	0	0	0.00943744	0	0.0188023	0	0.0234756	0.00931578
ENSG00000005108	THSD7A	thrombospondin, type I, domain containing 7A [Source:HGNC Symbol;Acc:22207]	protein_coding	0.0260783	0.0119789	0.0270143	0.0195137	0.0111946	0.00684156	0.0194941	0.0181298	0.0249006	0.0324176	0.0514134	0.0455686	0.0376767	0.0580504	0.0609893	0.0456926	0.0292877	0.0883286
ENSG00000005156	LIG3	ligase III, DNA, ATP-dependent [Source:HGNC Symbol;Acc:6600]	protein_coding	2.47087	2.38571	2.50175	2.37909	2.32831	1.22867	2.05342	1.96468	2.00024	4.06856	3.89849	4.19284	4.36268	4.60997	4.52234	3.54419	2.58941	3.42874
ENSG00000005175	RPAP3	RNA polymerase II associated protein 3 [Source:HGNC Symbol;Acc:26151]	protein_coding	7.66302	7.94023	8.36753	8.47686	7.52025	8.11144	7.63912	7.8488	7.96425	8.76292	9.68572	9.21806	9.06339	9.45918	9.19603	9.50018	8.26909	9.10497
ENSG00000005187	ACSM3	acyl-CoA synthetase medium-chain family member 3 [Source:HGNC Symbol;Acc:10522]	protein_coding	0.116108	0.0765217	0.095871	0.0296796	0.0357557	0.0339921	0.0570756	0.0617674	0.0589133	0.0365444	0.0437907	0.0161719	0.0401133	0.052046	0.0399591	0.0194591	0.0311817	0.0247476
ENSG00000005189	AC004381.6	Putative RNA exonuclease NEF-sp [Source:UniProtKB/Swiss-Prot;Acc:Q96IC2]	protein_coding	0.912779	0.758149	0.815292	0.521946	0.472339	0.571325	0.539781	0.525911	0.671245	1.11135	1.166	1.22172	1.18607	1.16828	0.977378	0.642644	0.594704	0.686533
ENSG00000005194	CIAPIN1	cytokine induced apoptosis inhibitor 1 [Source:HGNC Symbol;Acc:28050]	protein_coding	9.25024	10.2127	9.80916	9.61	9.45747	12.4447	9.18381	9.02456	9.02457	12.6346	12.6292	13.2512	13.3961	12.2423	12.7499	11.038	13.7727	11.6711
ENSG00000005206	SPPL2B	signal peptide peptidase like 2B [Source:HGNC Symbol;Acc:30627]	processed_transcript	9.99489	9.75375	8.99262	9.63299	9.91706	10.9861	10.6672	9.9374	9.95311	10.0249	8.70079	10.4	9.91422	9.86429	10.2954	10.2583	11.5414	8.88295
ENSG00000005238	FAM214B	family with sequence similarity 214, member B [Source:HGNC Symbol;Acc:25666]	protein_coding	7.16901	7.17301	7.57007	6.29367	6.36844	6.67618	6.1891	6.59953	6.69116	6.21939	6.27668	5.89187	5.89258	5.44079	5.72329	7.86752	10.342	8.8225
ENSG00000005243	COPZ2	coatomer protein complex, subunit zeta 2 [Source:HGNC Symbol;Acc:19356]	protein_coding	73.0389	76.1641	78.5069	89.2968	88.586	220.382	92.7363	95.0153	93.6401	50.7631	49.357	50.9316	59.6581	51.7778	54.5745	66.1332	106.619	69.8471
ENSG00000005249	PRKAR2B	protein kinase, cAMP-dependent, regulatory, type II, beta [Source:HGNC Symbol;Acc:9392]	protein_coding	1.70953	1.6102	1.69684	1.65296	1.53993	1.50694	1.42651	1.90405	1.66139	3.90478	3.72028	3.84182	3.82201	4.26042	3.94288	6.25294	6.40194	5.50727
ENSG00000005302	MSL3	male-specific lethal 3 homolog (Drosophila) [Source:HGNC Symbol;Acc:7370]	protein_coding	3.9844	3.50214	3.73581	3.36711	3.4692	4.18706	3.51318	3.64062	3.52671	3.32909	3.44857	3.40038	3.70579	3.40451	3.4956	3.72515	3.72836	3.65414
ENSG00000005339	CREBBP	CREB binding protein [Source:HGNC Symbol;Acc:2348]	protein_coding	10.2662	9.93831	8.95078	9.63489	9.96526	4.66049	10.3831	9.59955	9.37906	8.36493	8.35282	8.02744	8.26887	10.2068	9.81144	8.95521	4.30502	8.08521
ENSG00000005379	BZRAP1	benzodiazapine receptor (peripheral) associated protein 1 [Source:HGNC Symbol;Acc:16831]	protein_coding	0.846417	0.798722	0.669243	1.40439	1.27169	0.810981	1.3961	1.20245	1.18691	0.624305	0.576793	0.553734	0.2891	0.370789	0.331022	0.434163	0.462892	0.459221
ENSG00000005381	MPO	myeloperoxidase [Source:HGNC Symbol;Acc:7218]	protein_coding	0.0543771	0.0392508	0.0295055	0	0.0183404	0.0149449	0.00798442	0	0.0362625	0	0	0.00829515	0	0	0	0.00998126	0	0
ENSG00000005421	PON1	paraoxonase 1 [Source:HGNC Symbol;Acc:9204]	protein_coding	0	0.0108734	0	0.0202433	0.040646	0.0165605	0.017695	0.0263307	0.0100456	0.0207713	0.00933374	0.00919184	0.0170998	0.0110933	0	0.0442409	0	0
ENSG00000005436	GCFC2	GC-rich sequence DNA-binding factor 2 [Source:HGNC Symbol;Acc:1317]	protein_coding	2.51321	2.63367	2.49073	2.32429	2.389	2.59411	2.55899	2.15226	2.3343	2.32813	2.40363	2.5078	2.37006	2.19563	2.26316	2.31003	2.23262	2.52409
ENSG00000005448	WDR54	WD repeat domain 54 [Source:HGNC Symbol;Acc:25770]	protein_coding	4.75737	4.89619	5.40839	5.03353	4.68178	7.54352	3.87303	4.19515	4.06165	3.72532	3.296	3.95653	4.18937	3.33786	3.37243	2.49593	3.56627	2.54823
ENSG00000005469	CROT	carnitine O-octanoyltransferase [Source:HGNC Symbol;Acc:2366]	protein_coding	4.69568	4.56124	4.97063	3.97253	3.9089	4.08464	4.39102	4.34544	4.78067	7.89882	7.70748	8.42326	8.25574	8.6878	8.24957	10.5602	8.94068	9.75487
ENSG00000005471	ABCB4	ATP-binding cassette, sub-family B (MDR/TAP), member 4 [Source:HGNC Symbol;Acc:45]	protein_coding	0.432448	0.381519	0.417155	0.673961	0.676614	0.485319	1.18177	0.971117	1.02538	0.0165638	0.0148862	0.0146599	0.0374991	0.0309618	0.0339591	0.0485091	0.0466395	0.0471109
ENSG00000005483	MLL5	myeloid/lymphoid or mixed-lineage leukemia 5 (trithorax homolog, Drosophila) [Source:HGNC Symbol;Acc:18541]	protein_coding	8.51504	8.82556	8.28563	8.19509	8.63771	3.27471	7.88692	7.96165	7.41272	8.80628	9.04616	8.50983	7.97546	9.58899	9.49681	9.01778	3.97488	9.21621
ENSG00000005486	RHBDD2	rhomboid domain containing 2 [Source:HGNC Symbol;Acc:23082]	protein_coding	10.5474	10.0757	10.1388	12.2659	12.1276	16.3287	13.9817	13.1342	13.4034	15.8234	14.8529	17.2375	15.6569	15.5346	16.2431	22.1222	26.4503	19.2672
ENSG00000005513	SOX8	SRY (sex determining region Y)-box 8 [Source:HGNC Symbol;Acc:11203]	protein_coding	0.0928533	0.0439844	0.0440851	0.0682389	0.102761	0.128396	0.0715787	0.0887593	0.074499	0.0420112	0.0377562	0.0495762	0.046114	0.0598318	0.0344525	0.08948	0.129047	0.0853491
ENSG00000005700	IBTK	inhibitor of Bruton agammaglobulinemia tyrosine kinase [Source:HGNC Symbol;Acc:17853]	protein_coding	10.5217	11.3726	10.902	11.4185	11.4913	8.91846	10.557	11.1177	10.5102	10.7948	11.847	10.6876	11.1597	11.975	11.9658	13.811	10.9472	16.3213
ENSG00000005801	ZNF195	zinc finger protein 195 [Source:HGNC Symbol;Acc:12986]	protein_coding	2.84029	2.66525	2.83117	2.03567	2.05433	2.57171	2.08062	2.0824	2.08352	3.12226	3.07001	3.40848	3.41673	3.04451	3.30992	2.78634	2.84603	2.99696
ENSG00000005810	MYCBP2	MYC binding protein 2, E3 ubiquitin protein ligase [Source:HGNC Symbol;Acc:23386]	protein_coding	6.78582	7.33215	6.6124	7.6324	8.3701	2.54064	8.11924	7.46047	7.30238	7.65388	7.9626	6.59572	5.92861	8.28203	8.26082	6.70856	2.56009	6.96764
ENSG00000005812	FBXL3	F-box and leucine-rich repeat protein 3 [Source:HGNC Symbol;Acc:13599]	protein_coding	10.0813	10.0243	10.3623	14.4552	13.7353	14.5278	13.7838	15.4189	14.4499	8.90957	9.70216	8.97595	9.29386	9.41452	9.09946	8.80379	9.14764	9.59697
ENSG00000005844	ITGAL	integrin, alpha L (antigen CD11A (p180), lymphocyte function-associated antigen 1; alpha polypeptide) [Source:HGNC Symbol;Acc:6148]	protein_coding	0.0493042	0.0467106	0.0572214	0.0386498	0.0485025	0.0395229	0.0844613	0.0565564	0.0671291	0.0859253	0.0445515	0.0658113	0.0652962	0.0635402	0.0528492	0.0844676	0.060909	0.0765397
ENSG00000005882	PDK2	pyruvate dehydrogenase kinase, isozyme 2 [Source:HGNC Symbol;Acc:8810]	protein_coding	5.06336	4.80738	5.06198	3.60869	3.97189	2.52334	4.20108	4.00487	3.73493	2.66859	2.62559	2.63077	2.47501	2.69722	2.74408	3.10522	3.17684	3.00902
ENSG00000005884	ITGA3	integrin, alpha 3 (antigen CD49C, alpha 3 subunit of VLA-3 receptor) [Source:HGNC Symbol;Acc:6139]	protein_coding	34.066	34.6695	37.173	17.0083	16.5112	8.57058	15.911	15.3932	15.742	60.9835	57.815	56.8758	56.8458	55.6666	56.5091	43.2723	36.5869	44.9535
ENSG00000005889	ZFX	zinc finger protein, X-linked [Source:HGNC Symbol;Acc:12869]	protein_coding	4.28862	4.44639	4.22674	4.28905	4.26241	3.41053	4.22726	4.36415	4.17739	3.06855	2.88488	3.00458	2.89899	3.14361	2.98888	2.86454	2.23905	3.0396
ENSG00000005893	LAMP2	lysosomal-associated membrane protein 2 [Source:HGNC Symbol;Acc:6501]	protein_coding	37.145	38.6442	37.8978	39.1975	39.4059	37.1098	41.3795	43.8133	43.5148	39.6674	38.9962	38.731	39.4873	39.9213	39.7252	48.5982	44.14	48.3031
ENSG00000005955	GGNBP2	gametogenetin binding protein 2 [Source:HGNC Symbol;Acc:19357]	protein_coding	10.0498	10.2495	10.0772	10.8967	11.4416	11.3373	10.9983	11.0403	10.7848	10.9698	11.5154	11.6534	10.8395	10.3114	10.5557	10.7897	10.6285	11.5462
ENSG00000005961	ITGA2B	integrin, alpha 2b (platelet glycoprotein IIb of IIb/IIIa complex, antigen CD41) [Source:HGNC Symbol;Acc:6138]	protein_coding	0.11537	0.100193	0.118681	0.0678295	0.0340483	0.0832342	0.0592911	0.0882268	0.092565	0.0579988	0.046912	0.0846979	0.0716208	0.0371705	0.0499419	0.0926492	0.0445391	0.0777673
ENSG00000005981	ASB4	ankyrin repeat and SOCS box containing 4 [Source:HGNC Symbol;Acc:16009]	protein_coding	0.0390972	0.021166	0.0424289	0.0656753	0.0461537	0.0268636	0.0688896	0.0427124	0.0260728	0.0269553	0.0302814	0.0477138	0.0499293	0.014396	0.0497373	0.00717654	0.0206998	0.0273809
ENSG00000006007	GDE1	glycerophosphodiester phosphodiesterase 1 [Source:HGNC Symbol;Acc:29644]	protein_coding	20.0073	20.8621	20.4744	20.1737	20.556	15.2475	22.6435	23.9756	24.2743	19.9895	20.9738	20.4682	17.9154	19.278	19.329	26.7335	22.9592	23.8175
ENSG00000006015	C19orf60	chromosome 19 open reading frame 60 [Source:HGNC Symbol;Acc:26098]	protein_coding	13.6649	11.5692	13.2998	13.3498	17.202	42.6993	14.6468	13.963	14.3423	15.4632	16.9429	21.5285	18.4265	17.6104	18.4425	13.4974	25.7736	14.1151
ENSG00000006016	CRLF1	cytokine receptor-like factor 1 [Source:HGNC Symbol;Acc:2364]	protein_coding	0.556656	0.360597	0.433707	0.671331	0.623426	1.18078	0.352094	0.283793	0.383116	1.33176	1.56316	1.53939	0.836449	0.735778	0.833234	0.47683	1.11086	0.685723
ENSG00000006025	OSBPL7	oxysterol binding protein-like 7 [Source:HGNC Symbol;Acc:16387]	protein_coding	2.01796	1.83078	1.71206	2.06298	2.05473	1.48755	2.10265	2.0788	2.13651	3.15147	2.73704	3.33226	3.16154	2.94916	3.28661	2.95819	2.3987	2.65844
ENSG00000006042	TMEM98	transmembrane protein 98 [Source:HGNC Symbol;Acc:24529]	protein_coding	62.9413	61.595	61.8535	84.5382	82.0212	122.112	90.4209	88.7187	95.1265	53.1981	53.4483	56.8427	52.3855	53.2161	53.5622	65.2096	78.7718	58.6682
ENSG00000006047	YBX2	Y box binding protein 2 [Source:HGNC Symbol;Acc:17948]	protein_coding	0.0649914	0	0.0822847	0	0.0191804	0.0625177	0.0501006	0.0745511	0.0379233	0	0.0176179	0	0	0.0209392	0.0482292	0.0626304	0.0401443	0
ENSG00000006059	KRT33A	keratin 33A [Source:HGNC Symbol;Acc:6450]	protein_coding	0.839359	0.631116	0.910886	1.05746	0.943669	1.01887	0.903809	0.825275	0.723004	0.0321494	0	0	0.0198501	0.0257551	0.0395477	0.102713	0.0493772	0.0195943
ENSG00000006062	MAP3K14	mitogen-activated protein kinase kinase kinase 14 [Source:HGNC Symbol;Acc:6853]	processed_transcript	4.77641	4.78052	3.97923	2.88426	3.0738	2.06394	2.83702	2.58077	2.69272	3.0874	2.64804	3.20073	3.23958	3.80726	3.48849	2.90235	2.40421	2.92296
ENSG00000006071	ABCC8	ATP-binding cassette, sub-family C (CFTR/MRP), member 8 [Source:HGNC Symbol;Acc:59]	protein_coding	0	0	0	0	0	0	0	0	0	0	0	0	0.00373769	0	0	0	0	0
ENSG00000006074	CCL18	chemokine (C-C motif) ligand 18 (pulmonary and activation-regulated) [Source:HGNC Symbol;Acc:10616]	protein_coding	0	0	0	0	0	0	0	0	0	0	0	0	0	0	0	0	0	0
ENSG00000006075	CCL3	chemokine (C-C motif) ligand 3 [Source:HGNC Symbol;Acc:10627]	protein_coding	0	0	0	0	0	0	0	0	0	0	0	0	0	0	0	0	0	0
ENSG00000006114	SYNRG	synergin, gamma [Source:HGNC Symbol;Acc:557]	protein_coding	3.70626	3.97488	3.67345	2.86049	2.91894	1.70395	2.91123	3.09548	2.83053	4.72743	4.92302	4.72013	4.70449	5.15804	5.17536	4.68045	3.06812	4.97872
ENSG00000006116	CACNG3	calcium channel, voltage-dependent, gamma subunit 3 [Source:HGNC Symbol;Acc:1407]	protein_coding	0	0	0	0	0	0.0080121	0	0	0	0	0	0	0	0	0	0	0	0
ENSG00000006118	TMEM132A	transmembrane protein 132A [Source:HGNC Symbol;Acc:31092]	protein_coding	6.32839	6.72496	6.4582	3.49811	3.491	4.03566	4.08308	3.53832	3.21589	13.7343	12.3624	13.8478	13.8505	13.421	13.8252	11.1311	13.3984	9.74932
ENSG00000006125	AP2B1	adaptor-related protein complex 2, beta 1 subunit [Source:HGNC Symbol;Acc:563]	protein_coding	47.4501	48.7374	48.4946	43.1287	44.5401	27.5806	42.2677	44.501	42.5672	60.9525	62.9013	61.9043	59.0428	62.8669	61.6397	53.7649	42.3621	55.6039
ENSG00000006128	TAC1	tachykinin, precursor 1 [Source:HGNC Symbol;Acc:11517]	protein_coding	0	0	0	0.0320376	0	0.0393136	0.0140023	0.0208359	0.0158985	0	0	0	0	0	0	0	0	0
ENSG00000006194	ZNF263	zinc finger protein 263 [Source:HGNC Symbol;Acc:13056]	protein_coding	6.48102	6.15677	6.94461	5.9795	6.55525	6.28513	6.17289	6.30056	6.09307	6.86369	6.14397	6.40506	6.07766	6.68964	6.42756	7.5228	7.14896	7.87826
ENSG00000006210	CX3CL1	chemokine (C-X3-C motif) ligand 1 [Source:HGNC Symbol;Acc:10647]	protein_coding	0.0859782	0.130329	0.0326567	0.0353843	0.0202992	0.0124058	0.0441859	0.0394499	0.0351185	0.0760722	0.0745825	0.050496	0.0341596	0.066482	0.0382819	0.0994256	0.132769	0.0885131
ENSG00000006282	SPATA20	spermatogenesis associated 20 [Source:HGNC Symbol;Acc:26125]	protein_coding	23.7721	23.625	22.6725	20.3643	20.8094	22.3149	22.1287	20.4985	20.1254	15.225	14.804	14.9563	16.0858	15.2484	15.8054	19.5791	23.2077	19.4727
ENSG00000006283	CACNA1G	calcium channel, voltage-dependent, T type, alpha 1G subunit [Source:HGNC Symbol;Acc:1394]	protein_coding	0.0222687	0.0386784	0.0211456	0.032731	0.0262879	0.0187435	0.0457773	0.0596032	0.0584733	0.0268677	0.0392381	0.0326967	0.0497672	0.0645717	0.077118	0.0929921	0.0756529	0.0655008
ENSG00000006327	TNFRSF12A	tumor necrosis factor receptor superfamily, member 12A [Source:HGNC Symbol;Acc:18152]	protein_coding	125.489	115.869	135.616	159.181	152.665	290.573	120.179	126.24	144.735	177.702	170.089	179.388	188.92	150.813	162.523	141.31	216.36	151.966
ENSG00000006377	DLX6	distal-less homeobox 6 [Source:HGNC Symbol;Acc:2919]	protein_coding	0	0	0	0.00876877	0	0	0	0	0	0	0	0	0	0	0	0.0191638	0	0
ENSG00000006432	MAP3K9	mitogen-activated protein kinase kinase kinase 9 [Source:HGNC Symbol;Acc:6861]	protein_coding	0.556933	0.583211	0.550469	0.374909	0.356833	0.155343	0.434116	0.440151	0.43733	0.0865962	0.0897986	0.0773793	0.104878	0.109395	0.104475	0.0665056	0.0613846	0.0893169
ENSG00000006451	RALA	v-ral simian leukemia viral oncogene homolog A (ras related) [Source:HGNC Symbol;Acc:9839]	protein_coding	17.2428	17.3131	17.3439	15.3074	14.9369	19.2463	14.2028	14.8766	15.1105	20.6317	20.1426	19.8589	20.0404	18.9746	18.1719	16.2399	18.9518	18.3302
ENSG00000006453	BAIAP2L1	BAI1-associated protein 2-like 1 [Source:HGNC Symbol;Acc:21649]	protein_coding	4.87818	4.74008	4.84594	4.54472	4.52464	4.58422	4.41892	4.36999	4.6357	3.68662	3.67942	3.80666	3.64731	3.38515	3.84545	3.49903	3.57609	3.52145
ENSG00000006459	JHDM1D	jumonji C domain containing histone demethylase 1 homolog D (S. cerevisiae) [Source:HGNC Symbol;Acc:22224]	protein_coding	1.05827	1.10252	1.09813	1.35342	1.34265	0.797601	1.26996	1.29319	1.13954	0.702037	0.75712	0.760172	0.772103	0.938515	0.944552	1.40182	0.77835	1.36117
ENSG00000006468	ETV1	ets variant 1 [Source:HGNC Symbol;Acc:3490]	protein_coding	0.791314	0.821806	0.816962	0.877392	0.818153	0.638586	0.917059	1.08032	0.892494	3.63955	3.74313	3.29776	2.51621	3.11756	2.79555	3.46652	2.60794	3.0956
ENSG00000006530	AGK	acylglycerol kinase [Source:HGNC Symbol;Acc:21869]	protein_coding	3.83822	3.80132	3.82991	2.92873	3.10257	2.18428	2.78618	2.70987	3.00301	4.38601	4.44302	4.40065	4.28452	4.28321	4.31081	3.97767	3.52346	4.05596
ENSG00000006534	ALDH3B1	aldehyde dehydrogenase 3 family, member B1 [Source:HGNC Symbol;Acc:410]	processed_transcript	11.2422	11.0557	10.776	12.662	12.3266	11.3375	14.3701	13.1721	13.3874	7.00854	6.38154	6.84868	7.13437	7.45941	7.2876	10.5518	11.3784	10.3751
ENSG00000006555	TTC22	tetratricopeptide repeat domain 22 [Source:HGNC Symbol;Acc:26067]	protein_coding	0.0424779	0.0429263	0.0484026	0.0299688	0.0250723	0.00817221	0.0349284	0.0259872	0.0297437	0.0478339	0.0368478	0.0226798	0.0548494	0.0273714	0.0252178	0.0272898	0.0209904	0.0291535
ENSG00000006576	PHTF2	putative homeodomain transcription factor 2 [Source:HGNC Symbol;Acc:13411]	protein_coding	9.3688	9.28978	9.99197	13.1267	12.9223	12.3621	14.6872	16.1106	15.0671	10.7934	11.032	10.0805	10.4213	11.2238	10.9487	10.4917	9.67616	12.2884
ENSG00000006606	CCL26	chemokine (C-C motif) ligand 26 [Source:HGNC Symbol;Acc:10625]	protein_coding	0.109293	0	0.138375	0.299865	0.430064	0.735933	0.224672	0.167159	0.340128	0.0586067	0.197516	0.15561	0.180929	0.14085	0.21628	0.0936203	0.22503	0.0714386
ENSG00000006607	FARP2	FERM, RhoGEF and pleckstrin domain protein 2 [Source:HGNC Symbol;Acc:16460]	protein_coding	1.73732	1.86665	1.64699	2.26088	2.34724	0.205812	2.43077	2.01141	2.06745	1.33317	1.27135	1.21851	1.14191	1.52205	1.5214	1.19128	0.440525	1.24187
ENSG00000006611	USH1C	Usher syndrome 1C (autosomal recessive, severe) [Source:HGNC Symbol;Acc:12597]	protein_coding	0	0	0	0	0	0	0	0	0	0	0	0	0	0	0	0	0	0
ENSG00000006625	GGCT	gamma-glutamylcyclotransferase [Source:HGNC Symbol;Acc:21705]	protein_coding	5.55056	5.82549	5.69514	5.28927	5.26138	11.0458	4.88856	5.34923	5.36995	6.0911	5.80606	6.55508	7.28601	6.07625	6.06365	4.77227	7.3031	5.8265
ENSG00000006634	DBF4	DBF4 homolog (S. cerevisiae) [Source:HGNC Symbol;Acc:17364]	protein_coding	1.50405	1.38948	1.54898	1.07565	0.967256	1.14988	0.761424	0.755347	0.962775	3.03348	3.14005	3.14025	3.84629	3.14616	2.98191	1.44941	1.70553	2.06343
ENSG00000006638	TBXA2R	thromboxane A2 receptor [Source:HGNC Symbol;Acc:11608]	protein_coding	0.919644	1.17418	1.03915	0.813934	0.88718	0.837078	0.945246	0.816708	0.78474	1.32831	1.14731	1.51001	1.28669	1.37634	1.2426	1.27059	1.25826	1.25071
ENSG00000006652	IFRD1	interferon-related developmental regulator 1 [Source:HGNC Symbol;Acc:5456]	protein_coding	3.83365	3.72974	4.04477	2.90722	3.19976	4.29853	4.16064	3.45976	4.38597	4.41152	5.01756	4.69125	6.23601	5.88163	5.77225	7.53663	9.20721	7.97274
ENSG00000006659	LGALS14	lectin, galactoside-binding, soluble, 14 [Source:HGNC Symbol;Acc:30054]	protein_coding	0	0	0	0	0	0	0	0	0	0	0	0	0	0	0	0	0	0
ENSG00000006695	COX10	COX10 homolog, cytochrome c oxidase assembly protein, heme A: farnesyltransferase (yeast) [Source:HGNC Symbol;Acc:2260]	protein_coding	3.79373	4.0677	4.2015	3.23728	3.18231	2.65621	3.17506	3.47138	3.46158	3.3283	3.68717	3.29863	3.45078	3.72756	3.63209	3.10581	2.63182	2.73146
ENSG00000006704	GTF2IRD1	GTF2I repeat domain containing 1 [Source:HGNC Symbol;Acc:4661]	protein_coding	2.25617	2.44999	2.25013	3.11371	3.03252	2.36829	2.9984	2.5729	2.81778	4.52096	4.26192	4.50568	4.95374	4.90724	5.01303	4.66882	4.48888	4.59882
ENSG00000006712	PAF1	Paf1, RNA polymerase II associated factor, homolog (S. cerevisiae) [Source:HGNC Symbol;Acc:25459]	protein_coding	26.8494	25.5868	26.8176	24.9197	24.0581	23.1339	23.6164	23.9862	23.2699	31.4773	31.5376	33.3971	33.5432	28.5487	29.1467	26.2295	31.1047	25.882
ENSG00000006715	VPS41	vacuolar protein sorting 41 homolog (S. cerevisiae) [Source:HGNC Symbol;Acc:12713]	protein_coding	11.3913	11.6823	11.7842	10.9173	11.1393	7.55149	11.983	12.7883	12.6129	8.69587	8.90553	7.93925	7.53872	8.62981	7.98929	10.1885	7.63705	10.561
ENSG00000006740	ARHGAP44	Rho GTPase activating protein 44 [Source:HGNC Symbol;Acc:29096]	protein_coding	0.877749	0.911816	0.628765	0.258027	0.218141	0.144426	0.237417	0.176642	0.262828	0.808204	0.707562	0.73997	0.682557	0.602804	0.668506	0.623266	0.477968	0.543536
ENSG00000006744	ELAC2	elaC homolog 2 (E. coli) [Source:HGNC Symbol;Acc:14198]	protein_coding	10.2569	10.74	11.0205	8.6474	8.64993	6.61188	8.37042	8.9259	8.02156	10.769	10.8695	11.4618	10.7523	9.41363	10.2317	7.52805	7.41225	7.71531
ENSG00000006747	SCIN	scinderin [Source:HGNC Symbol;Acc:21695]	protein_coding	2.09411	2.25266	2.03849	0.335506	0.40299	0.343085	0.607493	0.818245	0.636241	0.0122949	0.0220992	0.0217633	0.0202434	0.0131326	0.0100828	0.0392805	0.0440609	0.0449604
ENSG00000006756	ARSD	arylsulfatase D [Source:HGNC Symbol;Acc:717]	protein_coding	3.3184	3.48468	3.20083	2.56833	2.52229	2.07996	2.89559	2.73073	2.95893	2.83396	3.07059	3.02391	2.671	3.02706	2.83812	4.04755	3.20454	3.93513
ENSG00000006757	PNPLA4	patatin-like phospholipase domain containing 4 [Source:HGNC Symbol;Acc:24887]	protein_coding	3.26643	3.06864	3.56777	2.27639	2.10005	3.13491	2.02825	2.16068	2.12845	1.85779	1.58047	2.06728	1.35865	1.19448	1.09458	1.25815	1.63442	1.53168
ENSG00000006788	MYH13	myosin, heavy chain 13, skeletal muscle [Source:HGNC Symbol;Acc:7571]	protein_coding	0.0083467	0.0105435	0.00528382	0.225734	0.182284	0.200725	0.163002	0.153191	0.0925377	0.0100705	0.00452527	0.00445647	0	0.00537835	0.00412931	0	0	0.0163672
ENSG00000006831	ADIPOR2	adiponectin receptor 2 [Source:HGNC Symbol;Acc:24041]	protein_coding	13.2934	13.0059	13.5287	13.2695	12.9911	8.59929	12.7729	13.3648	13.2617	11.3964	11.8902	12.1767	12.5606	11.7237	11.8109	11.4021	9.93011	11.6136
ENSG00000006837	CDKL3	cyclin-dependent kinase-like 3 [Source:HGNC Symbol;Acc:15483]	protein_coding	0.761619	0.847331	0.760804	0.9695	0.899081	1.2569	0.897732	1.05799	0.856211	0.781216	0.7425	0.910285	0.652386	0.83745	0.670619	1.10429	1.18258	1.16464
ENSG00000007001	UPP2	uridine phosphorylase 2 [Source:HGNC Symbol;Acc:23061]	protein_coding	0.0187535	0	0	0.0110257	0.0332073	0.0270595	0.0192755	0.0573651	0.0547144	0	0	0	0	0.0120841	0.0185556	0	0	0
ENSG00000007038	PRSS21	protease, serine, 21 (testisin) [Source:HGNC Symbol;Acc:9485]	protein_coding	0	0	0	0	0	0	0.0226922	0	0	0	0	0	0	0	0	0	0	0
ENSG00000007047	MARK4	MAP/microtubule affinity-regulating kinase 4 [Source:HGNC Symbol;Acc:13538]	protein_coding	10.5085	9.9266	10.0046	9.54276	9.67201	7.153	10.1575	9.92547	10.3321	9.67062	8.99465	9.67684	9.3337	8.97635	9.24499	9.61066	9.10832	9.14199
ENSG00000007062	PROM1	prominin 1 [Source:HGNC Symbol;Acc:9454]	protein_coding	0	0.00870458	0.00436225	0.0121541	0.0244039	0.00331431	0.0106241	0.0263484	0.0120628	0.00277136	0.014944	0.0073584	0.00684451	0	0	0	0	0
ENSG00000007080	CCDC124	coiled-coil domain containing 124 [Source:HGNC Symbol;Acc:25171]	protein_coding	43.9542	39.6402	43.6281	45.5799	43.2959	66.3199	35.7401	37.4231	39.0882	60.8266	57.3058	64.3455	62.7796	54.9645	57.9699	42.4663	68.2533	43.8371
ENSG00000007129	CEACAM21	carcinoembryonic antigen-related cell adhesion molecule 21 [Source:HGNC Symbol;Acc:28834]	protein_coding	0.0101863	0.0128673	0.0128967	0	0.0120248	0.0195971	0.0209397	0	0.035663	0	0	0	0	0	0	0	0	0
ENSG00000007168	PAFAH1B1	platelet-activating factor acetylhydrolase 1b, regulatory subunit 1 (45kDa) [Source:HGNC Symbol;Acc:8574]	protein_coding	33.5986	36.2294	35.4396	37.9693	37.1695	32.4345	38.9438	39.2232	37.2407	33.2304	34.6687	33.6792	34.9084	33.8073	34.4944	32.5597	29.3342	34.6707
ENSG00000007171	NOS2	nitric oxide synthase 2, inducible [Source:HGNC Symbol;Acc:7873]	protein_coding	0	0	0	0.00719056	0	0.0058824	0	0	0	0.00491873	0	0	0	0	0.00605063	0.00785734	0	0.00599568
ENSG00000007174	DNAH9	dynein, axonemal, heavy chain 9 [Source:HGNC Symbol;Acc:2953]	protein_coding	0	0	0	0	0.00405023	0.00165019	0.00176325	0.00262377	0.00200202	0	0	0	0	0.00221082	0	0	0	0.00336395
ENSG00000007202	KIAA0100	KIAA0100 [Source:HGNC Symbol;Acc:28960]	protein_coding	29.7383	30.827	30.0163	25.5716	25.8757	10.4448	25.7634	24.2965	23.6021	31.29	31.3193	30.0337	26.1358	28.133	30.7679	25.1269	13.3627	24.3191
ENSG00000007216	SLC13A2	solute carrier family 13 (sodium-dependent dicarboxylate transporter), member 2 [Source:HGNC Symbol;Acc:10917]	protein_coding	0.00826224	0	0.0104607	0	0	0	0	0	0	0	0	0	0	0	0	0	0	0
ENSG00000007237	GAS7	growth arrest-specific 7 [Source:HGNC Symbol;Acc:4169]	protein_coding	1.53521	1.4794	1.52566	2.86374	3.0749	1.49577	2.77301	2.46888	2.57546	1.33472	1.18424	1.25362	1.01471	1.25473	1.22582	1.14946	0.631022	0.821779
ENSG00000007255	TRAPPC6A	trafficking protein particle complex 6A [Source:HGNC Symbol;Acc:23069]	protein_coding	5.8956	6.38339	5.57775	5.86586	7.22736	13.0562	7.32495	6.24257	6.27545	2.37106	2.1075	2.31759	2.09139	2.21257	2.0513	3.91248	6.88308	4.28766
ENSG00000007264	MATK	megakaryocyte-associated tyrosine kinase [Source:HGNC Symbol;Acc:6906]	protein_coding	0	0	0	0	0	0	0	0	0	0	0	0	0	0	0	0	0	0
ENSG00000007306	CEACAM7	carcinoembryonic antigen-related cell adhesion molecule 7 [Source:HGNC Symbol;Acc:1819]	protein_coding	0	0	0	0	0	0	0	0	0	0	0	0	0	0	0	0	0	0
ENSG00000007312	CD79B	CD79b molecule, immunoglobulin-associated beta [Source:HGNC Symbol;Acc:1699]	protein_coding	1.99854	2.34161	2.12694	1.41341	1.55574	3.67777	1.65228	1.43974	1.538	0	0	0	0	0	0	0	0	0
ENSG00000007314	SCN4A	sodium channel, voltage-gated, type IV, alpha subunit [Source:HGNC Symbol;Acc:10591]	protein_coding	0.0164769	0.00832539	0.0125167	0.00387488	0.00389014	0	0.00338711	0	0.00769156	0	0	0	0	0	0	0.00846841	0.012213	0.0161549
ENSG00000007341	ST7L	suppression of tumorigenicity 7 like [Source:HGNC Symbol;Acc:18441]	protein_coding	1.78059	1.83701	1.74895	1.86274	1.96358	1.83777	2.15581	2.16607	2.15934	1.76606	1.9273	1.84725	1.8756	1.80066	1.78061	2.79267	2.63807	2.80198
ENSG00000007350	TKTL1	transketolase-like 1 [Source:HGNC Symbol;Acc:11835]	protein_coding	0	0	0	0	0	0	0.00721714	0	0	0	0	0	0	0	0	0	0	0
ENSG00000007372	PAX6	paired box 6 [Source:HGNC Symbol;Acc:8620]	protein_coding	0.0363087	0.0414968	0.054726	0.0487929	0.0306156	0.0681901	0.0515364	0.0740433	0.0625508	0.0431119	0.0243721	0.0369256	0.0326294	0.0267385	0.0307933	0.0244372	0.0384469	0.0237328
ENSG00000007376	RPUSD1	RNA pseudouridylate synthase domain containing 1 [Source:HGNC Symbol;Acc:14173]	protein_coding	7.61672	6.44165	7.59713	5.69045	5.3839	8.27393	5.35602	5.1428	5.53931	8.56217	7.95683	8.97654	9.2538	8.30765	8.54732	7.68613	11.5553	7.60451
ENSG00000007384	RHBDF1	rhomboid 5 homolog 1 (Drosophila) [Source:HGNC Symbol;Acc:20561]	protein_coding	19.4415	18.0082	18.3365	23.3818	21.8499	19.2831	21.6453	21.5959	21.0126	27.8099	26.0041	28.1809	25.2068	23.86	25.3243	27.4213	27.8585	26.0775
ENSG00000007392	LUC7L	LUC7-like (S. cerevisiae) [Source:HGNC Symbol;Acc:6723]	protein_coding	6.35513	6.35488	6.33778	5.37684	5.16694	7.6836	5.89426	5.86632	5.89537	7.1685	7.44194	8.04479	8.2234	7.44408	7.174	7.37372	8.40658	7.31709
ENSG00000007402	CACNA2D2	calcium channel, voltage-dependent, alpha 2/delta subunit 2 [Source:HGNC Symbol;Acc:1400]	protein_coding	0.105828	0.102832	0.0876074	0.100508	0.0768794	0.105716	0.121325	0.0996059	0.114004	0.0622053	0.0970981	0.0825826	0.0768153	0.0734381	0.0604105	0.0941388	0.115652	0.0877974
ENSG00000007516	BAIAP3	BAI1-associated protein 3 [Source:HGNC Symbol;Acc:948]	protein_coding	0.154917	0.0952005	0.0689133	0.0541557	0.0691968	0.0483308	0.0301245	0.0384224	0.0293176	0.272789	0.32688	0.384504	0.341017	0.426273	0.418418	0.462661	0.439656	0.357146
ENSG00000007520	TSR3	TSR3, 20S rRNA accumulation, homolog (S. cerevisiae) [Source:HGNC Symbol;Acc:14175]	protein_coding	19.3679	18.8457	20.8537	21.387	22.546	46.3776	19.1627	17.7544	18.4976	25.7812	25.9596	28.3933	29.1439	29.0134	26.7388	25.5238	42.7661	22.7224
ENSG00000007541	PIGQ	phosphatidylinositol glycan anchor biosynthesis, class Q [Source:HGNC Symbol;Acc:14135]	protein_coding	4.21621	4.16706	4.21452	4.76393	5.08768	6.04397	5.56515	4.83351	5.03841	4.43038	4.08046	5.20996	4.67131	4.454	4.8423	4.70052	5.90707	4.14484
ENSG00000007545	CRAMP1L	Crm, cramped-like (Drosophila) [Source:HGNC Symbol;Acc:14122]	protein_coding	1.73349	1.72581	1.82648	1.4683	1.72727	1.81731	1.90255	1.75705	1.69729	2.0277	1.74268	2.00169	1.93778	1.90081	1.77044	2.01595	1.83299	1.97905
ENSG00000007866	TEAD3	TEA domain family member 3 [Source:HGNC Symbol;Acc:11716]	protein_coding	30.6782	29.8194	30.8754	29.0105	28.174	18.5278	25.8501	26.3922	23.8388	30.9445	29.0353	30.0362	29.3051	30.79	31.0434	27.4968	25.7842	25.4646
ENSG00000007908	SELE	selectin E [Source:HGNC Symbol;Acc:10718]	protein_coding	0	0	0	0	0	0	0	0	0	0	0	0	0	0	0	0	0	0
ENSG00000007923	DNAJC11	DnaJ (Hsp40) homolog, subfamily C, member 11 [Source:HGNC Symbol;Acc:25570]	protein_coding	8.12038	8.34497	8.45897	6.3989	6.35921	1.83145	5.68586	5.74748	5.55771	10.0366	9.46618	10.2988	10.2447	9.9112	10.0916	7.38394	5.75356	7.69224
ENSG00000007933	FMO3	flavin containing monooxygenase 3 [Source:HGNC Symbol;Acc:3771]	protein_coding	0.453059	0.600447	0.51719	1.1528	1.24501	1.879	1.49626	1.31771	1.71621	0.244936	0.18523	0.166552	0.147543	0.229721	0.235162	0.124061	0.100929	0.123795
ENSG00000007944	MYLIP	myosin regulatory light chain interacting protein [Source:HGNC Symbol;Acc:21155]	protein_coding	3.67191	3.94206	3.79003	7.36892	6.68717	7.74136	6.85098	6.49799	7.42243	3.04218	2.77697	3.06075	2.08892	2.32782	2.2487	4.65265	4.37904	4.29027
ENSG00000007952	NOX1	NADPH oxidase 1 [Source:HGNC Symbol;Acc:7889]	protein_coding	0.0711912	0.0770814	0.0643815	0.0478347	0.048023	0.0684814	0.0418132	0.0311096	0.0474754	0.106345	0.0882221	0.0325803	0.030305	0.0262134	0.110691	0.104541	0.0879476	0.0498573
ENSG00000007968	E2F2	E2F transcription factor 2 [Source:HGNC Symbol;Acc:3114]	protein_coding	0.164965	0.160752	0.196925	0.0554214	0.0333838	0.0680081	0.0436004	0.0216262	0.0275026	0.542131	0.572401	0.578798	0.697549	0.485934	0.59227	0.0605607	0.0465812	0.0554542
ENSG00000008018	PSMB1	proteasome (prosome, macropain) subunit, beta type, 1 [Source:HGNC Symbol;Acc:9537]	protein_coding	42.047	42.9933	44.1302	40.9456	41.7833	90.794	37.6508	37.5852	39.0251	59.0639	61.1272	61.9498	58.6725	53.0001	54.4111	46.2152	73.2375	50.6009
ENSG00000008056	SYN1	synapsin I [Source:HGNC Symbol;Acc:11494]	protein_coding	0.473775	0.446317	0.447338	0.283267	0.123232	0.162213	0.206341	0.159661	0.131198	0.490884	0.435361	0.600239	0.486536	0.424296	0.540283	0.433348	0.486087	0.322801
ENSG00000008083	JARID2	jumonji, AT rich interactive domain 2 [Source:HGNC Symbol;Acc:6196]	protein_coding	4.58638	4.7146	4.39456	5.20032	5.01362	2.8249	5.15099	4.69433	4.80625	4.05607	3.86516	4.2645	3.0951	3.20662	3.1488	2.75608	2.00426	2.85254
ENSG00000008086	CDKL5	cyclin-dependent kinase-like 5 [Source:HGNC Symbol;Acc:11411]	protein_coding	1.33061	1.09935	1.13829	0.913394	0.942462	0.0415123	0.827986	0.682037	0.478448	2.13477	2.3553	1.53609	1.63599	2.69735	2.73989	2.40282	0.168823	2.35536
ENSG00000008118	CAMK1G	calcium/calmodulin-dependent protein kinase IG [Source:HGNC Symbol;Acc:14585]	protein_coding	0.096115	0.133553	0.12169	0.0226035	0.0113462	0.0184913	0.00987907	0	0.0112169	0.943183	0.812914	1.00583	0.782835	0.743202	0.722765	0.259345	0.451203	0.414643
ENSG00000008128	CDK11A	cyclin-dependent kinase 11A [Source:HGNC Symbol;Acc:1730]	protein_coding	10.1572	10.0182	10.2799	9.38718	9.49835	8.8434	9.78847	9.19759	9.37169	10.2935	10.4002	10.8686	10.9161	9.84953	10.2314	9.33554	9.71993	9.12669
ENSG00000008130	NADK	NAD kinase [Source:HGNC Symbol;Acc:29831]	protein_coding	11.751	10.9488	12.0123	10.5976	9.85103	11.364	11.5576	11.1386	10.9155	11.5247	10.7251	11.8494	11.7742	10.4598	10.5716	9.2251	10.8793	9.42537
ENSG00000008196	TFAP2B	transcription factor AP-2 beta (activating enhancer binding protein 2 beta) [Source:HGNC Symbol;Acc:11743]	protein_coding	0	0	0	0	0	0	0	0	0	0	0	0	0	0	0	0	0	0
ENSG00000008197	TFAP2D	transcription factor AP-2 delta (activating enhancer binding protein 2 delta) [Source:HGNC Symbol;Acc:15581]	protein_coding	0	0	0	0	0	0	0	0	0	0	0	0	0	0	0	0	0	0
ENSG00000008226	DLEC1	deleted in lung and esophageal cancer 1 [Source:HGNC Symbol;Acc:2899]	protein_coding	0.0277624	0.0467592	0.0273386	0.0471534	0.0619049	0.0118692	0.114141	0.103795	0.0791987	0.0396991	0.020069	0.0197639	0.0183836	0.0119262	0.0213651	0.0158541	0.00762154	0.02722
ENSG00000008256	CYTH3	cytohesin 3 [Source:HGNC Symbol;Acc:9504]	protein_coding	20.2839	19.8185	19.101	25.367	25.2681	15.7015	26.5229	24.9108	25.6936	17.1778	17.4157	18.2723	17.5551	17.9124	18.2636	18.286	15.2987	18.5669
ENSG00000008277	ADAM22	ADAM metallopeptidase domain 22 [Source:HGNC Symbol;Acc:201]	protein_coding	0.0126318	0.026594	0.0186584	0.0148531	0.0149116	0.00810063	0	0.0128798	0.0171985	0.0254009	0.0388079	0.0247293	0.0271845	0.0271317	0.02708	0.035166	0.0234074	0.0288982
ENSG00000008282	SYPL1	synaptophysin-like 1 [Source:HGNC Symbol;Acc:11507]	protein_coding	26.0702	26.443	26.422	31.2285	29.5149	42.2746	30.5428	33.4388	33.4756	33.3054	32.5008	32.3016	33.0997	31.2486	32.9179	41.789	47.1837	41.5453
ENSG00000008283	CYB561	cytochrome b-561 [Source:HGNC Symbol;Acc:2571]	protein_coding	6.74114	6.59742	6.87951	9.82768	9.3602	8.8106	9.16134	9.56844	9.66363	3.65252	3.40707	4.18096	2.82771	2.94417	2.89335	4.47985	4.64586	4.39709
ENSG00000008294	SPAG9	sperm associated antigen 9 [Source:HGNC Symbol;Acc:14524]	protein_coding	9.64567	10.0249	9.84885	8.7343	8.37728	4.86916	7.8517	8.01844	7.5983	10.8723	10.7952	9.92068	9.37113	10.5162	10.6666	10.0533	6.08035	11.0827
ENSG00000008300	CELSR3	cadherin, EGF LAG seven-pass G-type receptor 3 (flamingo homolog, Drosophila) [Source:HGNC Symbol;Acc:3230]	protein_coding	0.453736	0.472562	0.436128	0.298341	0.319192	0.217342	0.376901	0.368228	0.39552	0.572023	0.578348	0.68228	0.507705	0.618161	0.584549	1.00181	0.672639	0.909715
ENSG00000008311	AASS	aminoadipate-semialdehyde synthase [Source:HGNC Symbol;Acc:17366]	protein_coding	4.48748	4.71318	4.39769	3.23449	3.18109	0.819143	3.1498	2.99899	3.02713	7.39925	7.14999	7.25666	6.52729	7.65315	7.39466	7.16963	3.34283	7.26159
ENSG00000008323	PLEKHG6	pleckstrin homology domain containing, family G (with RhoGef domain) member 6 [Source:HGNC Symbol;Acc:25562]	protein_coding	0.144903	0.106774	0.122307	0.163286	0.142547	0.110349	0.142732	0.101577	0.105691	0.17483	0.170216	0.232101	0.143928	0.140057	0.149348	0.186186	0.104422	0.159831
ENSG00000008324	SS18L2	synovial sarcoma translocation gene on chromosome 18-like 2 [Source:HGNC Symbol;Acc:15593]	protein_coding	5.89137	5.44411	5.50663	5.0677	5.62442	13.312	5.34418	5.23097	5.72179	5.54971	5.70218	5.38327	5.9106	5.52871	5.55534	5.00419	8.59686	5.54365
ENSG00000008382	MPND	MPN domain containing [Source:HGNC Symbol;Acc:25934]	protein_coding	3.91397	4.82639	4.75878	5.04058	4.87708	9.0539	4.48589	4.98853	4.38644	5.5968	4.51347	5.14144	5.89312	5.72463	5.17892	4.25073	7.46387	5.05575
ENSG00000008394	MGST1	microsomal glutathione S-transferase 1 [Source:HGNC Symbol;Acc:7061]	protein_coding	23.5666	22.804	23.8541	20.3127	19.1358	44.1487	21.8136	24.2744	25.5623	28.6937	29.085	29.5805	22.7795	22.4988	20.6396	25.9853	35.6136	27.0719
ENSG00000008405	CRY1	cryptochrome 1 (photolyase-like) [Source:HGNC Symbol;Acc:2384]	protein_coding	2.9521	2.96529	3.16507	3.34578	3.209	3.65597	3.05517	3.28724	3.09532	5.04739	5.44341	5.05139	6.35903	5.84751	5.38942	3.93024	4.21187	4.42881
ENSG00000008438	PGLYRP1	peptidoglycan recognition protein 1 [Source:HGNC Symbol;Acc:8904]	protein_coding	0.10841	0.171179	0.137257	0.0637376	0.0639885	0.026071	0.111428	0.124357	0.0316294	0.2398	0.088164	0.0578825	0.0807602	0.104784	0.0804498	0.17412	0.0334818	0
ENSG00000008441	NFIX	nuclear factor I/X (CCAAT-binding transcription factor) [Source:HGNC Symbol;Acc:7788]	protein_coding	38.8156	38.8401	36.6034	38.8933	41.1682	16.1814	43.7987	39.0424	40.6269	25.6119	24.5013	24.8374	24.6655	27.7328	27.2229	25.5101	15.2655	21.4479
ENSG00000008513	ST3GAL1	ST3 beta-galactoside alpha-2,3-sialyltransferase 1 [Source:HGNC Symbol;Acc:10862]	protein_coding	8.09912	7.81914	8.22125	8.48411	8.11407	3.81465	5.93229	5.66415	5.59067	14.3111	13.804	14.1385	12.0069	14.4358	13.8672	18.5379	10.7879	16.0059
ENSG00000008516	MMP25	matrix metallopeptidase 25 [Source:HGNC Symbol;Acc:14246]	protein_coding	0.572023	0.513639	0.567168	0.461918	0.406787	0.225404	0.545446	0.505957	0.522792	0.615323	0.620258	0.758017	0.499716	0.506261	0.61372	0.646436	0.34056	0.74329
ENSG00000008517	IL32	interleukin 32 [Source:HGNC Symbol;Acc:16830]	protein_coding	4.63565	5.01126	5.73548	2.19276	2.1287	4.52689	1.80824	2.15256	1.74513	10.0611	9.81464	9.28971	9.72434	9.43165	9.10383	6.63446	10.1495	6.99441
ENSG00000008710	PKD1	polycystic kidney disease 1 (autosomal dominant) [Source:HGNC Symbol;Acc:9008]	protein_coding	9.33537	8.97798	8.40164	9.4724	9.88126	7.49922	10.3906	9.29795	8.89438	6.0142	5.49796	6.30674	6.70454	6.832	7.36147	7.19309	6.08215	6.90919
ENSG00000008735	MAPK8IP2	mitogen-activated protein kinase 8 interacting protein 2 [Source:HGNC Symbol;Acc:6883]	protein_coding	0.223216	0.133002	0.154636	0.287231	0.387797	0.320054	0.341981	0.360723	0.265414	0.118567	0.109602	0.112433	0.133864	0.0814151	0.0916779	0.211048	0.24974	0.198208
ENSG00000008838	MED24	mediator complex subunit 24 [Source:HGNC Symbol;Acc:22963]	protein_coding	11.1115	10.8869	11.037	9.87717	9.41841	6.72853	9.34528	8.94699	8.83726	14.007	13.0586	13.9438	13.6782	12.3546	12.6987	10.3718	9.45768	10.1137
ENSG00000008853	RHOBTB2	Rho-related BTB domain containing 2 [Source:HGNC Symbol;Acc:18756]	protein_coding	2.31796	2.26145	2.29137	2.31652	2.07185	1.67324	2.41865	2.41529	2.27631	2.79196	2.64905	2.73817	2.52365	2.87138	2.69186	2.68703	2.38065	2.64059
ENSG00000008869	HEATR5B	HEAT repeat containing 5B [Source:HGNC Symbol;Acc:29273]	protein_coding	4.46753	4.58894	4.41736	3.73494	3.88251	1.32022	4.03278	4.03088	4.05715	3.88768	4.14931	3.62553	3.59281	4.24256	4.12033	3.96881	1.78047	4.14422
ENSG00000008952	SEC62	SEC62 homolog (S. cerevisiae) [Source:HGNC Symbol;Acc:11846]	protein_coding	21.1492	21.9085	21.8272	21.9731	22.1094	24.395	23.9822	24.7104	26.4536	21.09	21.8245	20.7271	19.199	19.475	19.764	23.823	23.1012	25.2337
ENSG00000008988	RPS20	ribosomal protein S20 [Source:HGNC Symbol;Acc:10405]	protein_coding	112.297	108.865	111.403	110.088	107.517	288.404	97.1048	99.8955	104.315	108.826	99.8531	106.234	107.593	107.877	98.2793	103.71	183.165	114.56
ENSG00000009307	CSDE1	cold shock domain containing E1, RNA-binding [Source:HGNC Symbol;Acc:29905]	protein_coding	114.765	121.243	119.562	124.868	129.364	87.1128	126.527	128.192	131.232	125.427	133.064	124.541	119.466	125.272	124.216	126.099	106.321	137.184
ENSG00000009335	UBE3C	ubiquitin protein ligase E3C [Source:HGNC Symbol;Acc:16803]	protein_coding	14.7771	15.0677	15.3813	13.104	13.1819	7.97156	13.0433	13.5537	12.8623	15.1469	15.7871	15.5203	15.3926	15.8758	15.2865	13.1468	10.4822	13.3339
ENSG00000009413	REV3L	REV3-like, polymerase (DNA directed), zeta, catalytic subunit [Source:HGNC Symbol;Acc:9968]	protein_coding	16.0068	16.8646	14.9681	18.9116	20.2198	8.867	19.399	17.5921	17.2124	6.61862	7.13971	6.09603	5.71749	7.61261	7.27113	8.56651	3.85791	8.01106
ENSG00000009694	ODZ1	odz, odd Oz/ten-m homolog 1 (Drosophila) [Source:HGNC Symbol;Acc:8117]	protein_coding	0.00398889	0	0.00252514	0	0	0.00191853	0	0	0	0.245447	0.257352	0.238532	0.326867	0.454946	0.475589	1.03275	0.369582	1.20066
ENSG00000009709	PAX7	paired box 7 [Source:HGNC Symbol;Acc:8621]	protein_coding	0	0	0	0	0	0	0	0	0	0	0	0	0	0	0	0	0	0
ENSG00000009724	MASP2	mannan-binding lectin serine peptidase 2 [Source:HGNC Symbol;Acc:6902]	protein_coding	0.762354	0.787215	0.796677	0.832389	0.957088	0.512171	1.10074	0.916131	0.889686	0.700799	0.754472	0.723619	0.606977	0.670577	0.736349	0.746319	0.515742	0.919492
ENSG00000009765	IYD	iodotyrosine deiodinase [Source:HGNC Symbol;Acc:21071]	protein_coding	0.054608	0.0501677	0.0502825	0.0496177	0.0527433	0.0382032	0.0663334	0.049353	0.0347612	0.0419274	0.0269149	0.0318069	0.0147928	0.0447843	0.0515757	0.0350828	0.0245313	0.0243368
ENSG00000009780	FAM76A	family with sequence similarity 76, member A [Source:HGNC Symbol;Acc:28530]	protein_coding	1.63659	2.13511	1.93619	2.1978	2.30147	2.14207	2.40832	2.28424	2.51528	1.89905	1.93944	2.03411	2.13189	1.80947	1.71665	2.05688	2.17647	2.34115
ENSG00000009790	TRAF3IP3	TRAF3 interacting protein 3 [Source:HGNC Symbol;Acc:30766]	protein_coding	0.056397	0.0586686	0.0462023	0.0390087	0.0352461	0.0542504	0.0340983	0.0355175	0.0232294	0.18412	0.215833	0.184212	0.273496	0.196666	0.1871	0.136403	0.188522	0.152875
ENSG00000009830	POMT2	protein-O-mannosyltransferase 2 [Source:HGNC Symbol;Acc:19743]	protein_coding	2.93235	2.90876	2.86661	3.23347	3.05507	2.03953	3.12757	3.1524	2.89126	2.79274	2.62506	2.81568	2.68541	2.46084	2.80223	3.82389	3.286	3.71917
ENSG00000009844	VTA1	Vps20-associated 1 homolog (S. cerevisiae) [Source:HGNC Symbol;Acc:20954]	protein_coding	16.3946	16.3813	17.1261	16.4136	16.32	21.6173	15.8787	17.2368	17.3683	15.8412	16.3313	16.6398	17.5271	16.7126	16.3616	13.1216	14.8427	14.6647
ENSG00000009950	MLXIPL	MLX interacting protein-like [Source:HGNC Symbol;Acc:12744]	protein_coding	0.106834	0.0742239	0.0743938	0.0942164	0.0945874	0.0616607	0.109809	0.0980389	0.112211	0.0472627	0.0405451	0.0912656	0.0742804	0.0550726	0.0845655	0.0686354	0.052792	0.0942722
ENSG00000009954	BAZ1B	bromodomain adjacent to zinc finger domain, 1B [Source:HGNC Symbol;Acc:961]	protein_coding	18.8426	18.5228	18.3528	15.96	16.5352	6.644	16.3836	16.5261	16.2572	20.4095	21.7404	20.3273	21.3708	22.2248	21.8299	20.1436	11.4248	19.9368
ENSG00000010017	RANBP9	RAN binding protein 9 [Source:HGNC Symbol;Acc:13727]	protein_coding	13.0719	14.2477	13.5118	15.0387	15.8062	14.2786	16.2725	15.5668	16.2684	15.5445	17.2586	16.9811	15.2694	15.7184	15.937	16.4696	13.6985	15.3909
ENSG00000010030	ETV7	ets variant 7 [Source:HGNC Symbol;Acc:18160]	protein_coding	0.857707	0.836589	1.15466	0.689383	0.563931	0.96083	0.926223	0.647609	0.810909	0.139726	0.117726	0.115936	0.129407	0.139919	0.12891	0.306904	0.187775	0.159674
ENSG00000010072	SPRTN	SprT-like N-terminal domain [Source:HGNC Symbol;Acc:25356]	protein_coding	1.50246	1.62284	1.6431	1.84861	1.78392	1.55419	1.67857	1.84502	1.97195	2.38198	2.50276	2.54377	2.33584	2.23373	2.32255	2.37256	1.95294	2.25449
ENSG00000010165	METTL13	methyltransferase like 13 [Source:HGNC Symbol;Acc:24248]	protein_coding	12.4687	12.0305	13.3545	10.7973	10.4843	10.7322	11.0134	11.4032	11.7082	10.1584	10.2253	10.4058	10.171	9.28938	9.44982	9.96684	9.56616	9.58054
ENSG00000010219	DYRK4	dual-specificity tyrosine-(Y)-phosphorylation regulated kinase 4 [Source:HGNC Symbol;Acc:3095]	protein_coding	2.01029	2.01172	2.17058	1.91356	1.85432	3.65826	1.79344	1.94994	1.92458	1.83047	2.03826	2.13737	2.25174	2.17016	1.89866	2.28669	3.54779	2.57682
ENSG00000010244	ZNF207	zinc finger protein 207 [Source:HGNC Symbol;Acc:12998]	protein_coding	13.1692	13.7601	13.4914	11.6451	12.2618	11.3191	11.6762	12.4597	12.2026	14.4239	15.2738	15.1074	15.3079	14.7121	15.1234	12.9553	12.7673	14.662
ENSG00000010256	UQCRC1	ubiquinol-cytochrome c reductase core protein I [Source:HGNC Symbol;Acc:12585]	protein_coding	42.8726	42.0581	44.7707	38.8511	36.6959	62.2968	32.1795	33.0168	32.8547	62.1029	60.7082	62.8237	60.0389	53.9916	56.7175	46.9064	70.8243	50.0772
ENSG00000010270	STARD3NL	STARD3 N-terminal like [Source:HGNC Symbol;Acc:19169]	protein_coding	9.12754	9.58704	9.75128	7.52609	7.93281	10.6579	7.73392	8.3598	8.21514	9.96344	10.7118	10.9532	10.77	10.589	10.2252	9.54651	11.2905	9.98737
ENSG00000010278	CD9	CD9 molecule [Source:HGNC Symbol;Acc:1709]	protein_coding	32.454	33.2163	33.2418	16.5682	16.3977	28.9827	15.8536	17.018	17.5623	55.0228	54.4532	56.4487	45.5882	44.7688	44.4724	55.5041	74.7582	55.6515
ENSG00000010282	HHATL	hedgehog acyltransferase-like [Source:HGNC Symbol;Acc:13242]	protein_coding	0	0	0	0	0	0	0	0	0.0103791	0	0	0	0	0	0	0	0	0
ENSG00000010292	NCAPD2	non-SMC condensin I complex, subunit D2 [Source:HGNC Symbol;Acc:24305]	protein_coding	8.29855	8.10868	8.57903	5.55264	5.1907	2.94059	5.2612	4.96654	5.113	13.6018	13.9296	14.2259	16.6035	14.9408	15.1666	5.67017	4.82466	6.11105
ENSG00000010295	IFFO1	intermediate filament family orphan 1 [Source:HGNC Symbol;Acc:24970]	protein_coding	9.22228	8.57136	8.51573	9.77249	9.67065	9.42392	11.2455	10.6053	10.6239	10.362	9.62938	10.5513	10.0998	9.39574	9.84045	10.7042	12.0782	10.5475
ENSG00000010310	GIPR	gastric inhibitory polypeptide receptor [Source:HGNC Symbol;Acc:4271]	protein_coding	1.40688	1.68023	1.52215	1.45879	1.32864	0.319878	1.52492	1.25193	1.40305	0.45265	0.360577	0.518985	0.597074	0.461517	0.49354	0.558742	0.410805	0.764936
ENSG00000010318	PHF7	PHD finger protein 7 [Source:HGNC Symbol;Acc:18458]	protein_coding	0.640195	0.666504	0.685843	0.918224	0.813876	0.778243	1.14972	1.11903	0.952378	0.480989	0.633152	0.585965	0.503117	0.489586	0.55687	0.668914	0.738733	0.696663
ENSG00000010319	SEMA3G	sema domain, immunoglobulin domain (Ig), short basic domain, secreted, (semaphorin) 3G [Source:HGNC Symbol;Acc:30400]	protein_coding	0	0	0	0.00603542	0	0.00987482	0.0105513	0.00785035	0.00599009	0.0330284	0.027828	0.0328859	0.0305893	0.00661481	0.0355503	0.0395705	0.0317045	0.02013
ENSG00000010322	NISCH	nischarin [Source:HGNC Symbol;Acc:18006]	protein_coding	21.8543	21.2189	19.6537	23.5913	23.0743	14.1221	24.9849	21.8913	22.7228	16.7362	15.9706	16.3844	16.0712	16.6114	17.2567	17.6188	12.7881	16.2274
ENSG00000010327	STAB1	stabilin 1 [Source:HGNC Symbol;Acc:18628]	protein_coding	0.0048584	0.00306855	0.00307557	0.00285639	0.00573528	0.00233674	0.00249683	0.00371535	0.00283494	0.00586178	0.00263404	0.002594	0	0.0031306	0.00240356	0.00312127	0.00300096	0
ENSG00000010361	FUZ	fuzzy homolog (Drosophila) [Source:HGNC Symbol;Acc:26219]	protein_coding	3.61064	3.41243	3.20993	2.82697	3.3954	4.04507	3.45956	3.16898	3.0404	2.44714	2.27512	2.73532	2.37931	2.51249	2.31826	2.4039	3.16446	1.9972
ENSG00000010379	SLC6A13	solute carrier family 6 (neurotransmitter transporter, GABA), member 13 [Source:HGNC Symbol;Acc:11046]	protein_coding	0.00606469	0.00766089	0.0153568	0	0	0.0350031	0	0.027827	0.00707765	0.00975627	0.00657609	0.0194284	0.0120477	0.0156316	0.00600069	0.00779249	0	0.0237848
ENSG00000010404	IDS	iduronate 2-sulfatase [Source:HGNC Symbol;Acc:5389]	protein_coding	9.9588	10.7474	10.1484	12.0415	11.5769	10.0323	14.4121	14.0697	14.113	7.72653	7.44527	7.46292	7.69627	7.65825	7.97947	9.35141	7.30782	9.24525
ENSG00000010438	PRSS3	protease, serine, 3 [Source:HGNC Symbol;Acc:9486]	protein_coding	3.61742	2.8182	3.61152	4.19736	4.28913	7.95586	4.60262	3.8022	4.24022	0.115362	0.0345591	0.187186	0.126628	0.102685	0.0630705	0.0409516	0.0590599	0.0312488
ENSG00000010539	ZNF200	zinc finger protein 200 [Source:HGNC Symbol;Acc:12993]	protein_coding	2.07479	1.90124	2.33301	1.58784	1.76015	1.7252	1.72773	1.65657	1.60875	2.00263	1.9752	1.99774	2.12369	2.0847	1.8998	2.14175	1.85067	1.94461
ENSG00000010610	CD4	CD4 molecule [Source:HGNC Symbol;Acc:1678]	protein_coding	0.224485	0.290657	0.270006	0.197972	0.298127	0.0971731	0.294186	0.223171	0.203034	15.2216	15.1647	15.893	11.6113	12.534	12.2664	14.3354	13.873	13.2279
ENSG00000010626	LRRC23	leucine rich repeat containing 23 [Source:HGNC Symbol;Acc:19138]	protein_coding	1.45698	1.58513	1.65273	1.85184	1.79948	2.82735	1.73126	1.84196	1.80845	1.5716	1.48852	1.44791	1.40534	1.34584	1.47494	2.11013	2.85073	1.99001
ENSG00000010671	BTK	Bruton agammaglobulinemia tyrosine kinase [Source:HGNC Symbol;Acc:1133]	protein_coding	0.00607616	0	0	0	0	0.00584488	0.00624531	0	0.00709103	0.00977471	0.00658852	0	0	0	0.00601203	0.0156144	0	0.0119149
ENSG00000010704	HFE	hemochromatosis [Source:HGNC Symbol;Acc:4886]	protein_coding	4.77243	4.95792	5.28487	4.63644	4.33904	3.33082	5.19411	4.65126	4.67567	4.21054	4.34433	4.22505	4.11905	3.86664	4.20636	4.31516	3.61694	4.5992
ENSG00000010803	SCMH1	sex comb on midleg homolog 1 (Drosophila) [Source:HGNC Symbol;Acc:19003]	protein_coding	7.32802	7.61286	7.10305	8.81393	7.90642	4.40638	8.02544	7.95255	7.49902	9.54624	8.94311	9.01714	9.97872	9.74204	9.91175	9.9508	7.83102	9.87844
ENSG00000010810	FYN	FYN oncogene related to SRC, FGR, YES [Source:HGNC Symbol;Acc:4037]	protein_coding	7.16325	7.10647	7.36001	6.44781	7.01809	5.80225	7.1522	6.8368	6.63429	3.57318	3.68043	3.55406	3.45409	3.65415	3.5713	3.79041	4.17596	3.5865
ENSG00000010818	HIVEP2	human immunodeficiency virus type I enhancer binding protein 2 [Source:HGNC Symbol;Acc:4921]	protein_coding	6.31299	6.4122	6.24363	5.77702	5.97373	2.23011	5.83959	5.7353	5.21462	5.18368	4.74236	4.47076	2.96142	3.5168	3.47599	4.11493	1.56368	4.0172
ENSG00000010932	FMO1	flavin containing monooxygenase 1 [Source:HGNC Symbol;Acc:3769]	protein_coding	1.68399	1.80903	1.17537	1.24393	1.15537	1.35683	1.13172	0.979601	1.25138	0.0752507	0.163871	0.084532	0.0929247	0.129842	0.0996881	0.101714	0.124465	0.0352795
ENSG00000011007	TCEB3	transcription elongation factor B (SIII), polypeptide 3 (110kDa, elongin A) [Source:HGNC Symbol;Acc:11620]	protein_coding	11.3645	11.1373	11.5373	9.18917	9.24225	6.50774	8.513	8.87315	8.70813	11.9347	12.1158	12.0641	11.8945	11.6638	11.2351	9.97385	7.79768	9.99638
ENSG00000011009	LYPLA2	lysophospholipase II [Source:HGNC Symbol;Acc:6738]	protein_coding	20.3912	20.1508	19.6927	15.6038	14.9601	26.1159	14.5906	15.2086	14.9808	21.602	21.0693	22.1748	22.1734	19.8488	19.8052	15.7414	23.1217	15.3994
ENSG00000011021	CLCN6	chloride channel, voltage-sensitive 6 [Source:HGNC Symbol;Acc:2024]	protein_coding	4.65537	4.68186	4.43713	4.81066	4.62231	2.64162	4.48543	4.80012	4.26437	6.22388	6.12153	6.60299	6.12701	6.77477	6.58035	8.71325	5.15569	8.28994
ENSG00000011028	MRC2	mannose receptor, C type 2 [Source:HGNC Symbol;Acc:16875]	protein_coding	139.383	136.25	132.71	182.501	181.846	145.938	199.089	175.699	185.845	81.8643	78.6217	78.249	86.7642	85.4097	88.7369	90.9122	79.9939	73.9848
ENSG00000011052	NME2	NME/NM23 nucleoside diphosphate kinase 2 [Source:HGNC Symbol;Acc:7850]	protein_coding	5.09516	5.27767	6.03805	5.34413	6.12303	7.30282	5.0799	5.23677	6.077	6.75398	5.6795	7.72596	6.74104	5.62077	6.82604	6.46818	8.4471	6.62417
ENSG00000011083	SLC6A7	solute carrier family 6 (neurotransmitter transporter, L-proline), member 7 [Source:HGNC Symbol;Acc:11054]	protein_coding	0	0.00739919	0	0	0	0	0.00602059	0.00895881	0.0136717	0.00471149	0	0	0.00581807	0	0.00579571	0	0	0.00574307
ENSG00000011105	TSPAN9	tetraspanin 9 [Source:HGNC Symbol;Acc:21640]	protein_coding	13.2563	13.2598	13.273	18.4562	18.2685	14.96	21.1343	19.4832	19.4733	11.7235	11.3041	11.7715	10.5515	10.8362	10.8984	10.48	10.8101	9.76672
ENSG00000011114	BTBD7	BTB (POZ) domain containing 7 [Source:HGNC Symbol;Acc:18269]	protein_coding	4.87491	4.99689	4.85316	4.54733	4.71259	2.75074	4.3808	4.5541	4.40723	4.87586	4.96114	4.50766	4.57382	5.2822	4.9829	5.27228	3.21583	5.27587
ENSG00000011132	APBA3	amyloid beta (A4) precursor protein-binding, family A, member 3 [Source:HGNC Symbol;Acc:580]	protein_coding	4.86279	4.78766	4.75335	3.58773	3.91139	4.94139	3.74863	4.41141	3.83897	4.56328	4.43281	5.23087	5.2799	5.11487	4.52845	4.96179	6.49325	4.67429
ENSG00000011143	MKS1	Meckel syndrome, type 1 [Source:HGNC Symbol;Acc:7121]	protein_coding	3.14675	3.45093	3.52288	3.23612	2.67554	3.1535	3.00555	2.78555	2.85757	3.38563	2.94033	3.17655	3.41701	2.93392	3.04346	3.13319	3.21242	2.94638
ENSG00000011198	ABHD5	abhydrolase domain containing 5 [Source:HGNC Symbol;Acc:21396]	protein_coding	11.5466	11.2362	11.1901	5.78745	6.0974	4.79695	6.50909	6.48608	6.72812	10.7615	11.1838	10.5549	7.80428	7.80601	7.96683	6.34496	5.48936	6.27265
ENSG00000011201	KAL1	Kallmann syndrome 1 sequence [Source:HGNC Symbol;Acc:6211]	protein_coding	0.151487	0.186802	0.123297	0.0551347	0.025547	0.0728605	0.0556088	0.0606814	0.0505113	0.0696278	0.0547537	0.0924366	0.0465731	0.0557792	0.0606692	0.00926881	0.0178231	0.0106091
ENSG00000011243	AKAP8L	A kinase (PRKA) anchor protein 8-like [Source:HGNC Symbol;Acc:29857]	protein_coding	17.9215	18.166	19.2551	17.1246	17.2495	20.1184	17.7201	15.3891	15.5051	19.3964	21.4644	21.5668	19.4202	19.725	19.3094	22.1987	24.9053	22.7008
ENSG00000011258	MBTD1	mbt domain containing 1 [Source:HGNC Symbol;Acc:19866]	protein_coding	2.19536	2.34503	2.24312	2.06967	2.0369	1.75242	2.28419	2.38574	2.26988	1.75964	1.87097	1.67802	1.62204	1.73229	1.77205	2.27644	1.9841	2.29219
ENSG00000011260	UTP18	UTP18 small subunit (SSU) processome component homolog (yeast) [Source:HGNC Symbol;Acc:24274]	protein_coding	8.70259	9.13105	9.27158	6.26647	7.02734	10.6073	5.90497	6.66233	6.81487	12.4114	13.1967	14.0959	12.783	12.5792	11.9298	11.3519	13.7859	11.21
ENSG00000011275	RNF216	ring finger protein 216 [Source:HGNC Symbol;Acc:21698]	protein_coding	9.86077	10.132	9.90303	8.68919	8.36475	5.91662	8.84799	8.09584	8.09995	10.8342	10.8387	10.764	11.3401	10.5153	11.2097	11.2733	9.61275	10.8001
ENSG00000011295	TTC19	tetratricopeptide repeat domain 19 [Source:HGNC Symbol;Acc:26006]	protein_coding	5.15756	5.24268	4.99849	4.58411	4.53846	6.05125	4.83435	4.90351	4.85928	5.30586	5.1634	5.76674	5.20322	5.04735	4.70716	5.77761	6.50482	5.95176
ENSG00000011304	PTBP1	polypyrimidine tract binding protein 1 [Source:HGNC Symbol;Acc:9583]	protein_coding	63.0506	59.7908	63.0838	58.8738	59.2445	49.7316	56.265	56.0158	57.3338	73.5909	74.0624	80.0769	82.6914	79.0128	77.8671	56.4867	52.0338	53.2795
ENSG00000011332	DPF1	D4, zinc and double PHD fingers family 1 [Source:HGNC Symbol;Acc:20225]	protein_coding	0.346903	0.424295	0.515896	0.310787	0.260009	0.429041	0.169791	0.328449	0.26347	0.890242	0.925461	0.940791	1.01729	0.915422	0.926209	0.53771	0.544195	0.426506
ENSG00000011347	SYT7	synaptotagmin VII [Source:HGNC Symbol;Acc:11514]	protein_coding	0.211708	0.103697	0.125815	0.0558841	0.0612045	0.0249367	0.062172	0.0660812	0.0907599	0.114683	0.112438	0.115342	0.0214574	0.0445447	0.0170999	0.0333089	0.0480376	0.0593061
ENSG00000011376	LARS2	leucyl-tRNA synthetase 2, mitochondrial [Source:HGNC Symbol;Acc:17095]	protein_coding	4.63091	4.25928	4.8487	3.34232	3.19221	1.72956	3.11766	3.36267	2.7829	5.76568	6.07636	5.89741	5.73188	5.52549	5.79951	4.28343	3.29349	4.45158
ENSG00000011405	PIK3C2A	phosphatidylinositol-4-phosphate 3-kinase, catalytic subunit type 2 alpha [Source:HGNC Symbol;Acc:8971]	protein_coding	14.2462	14.8329	15.0756	9.76571	10.012	4.22033	10.2454	10.2961	10.0022	10.398	10.2691	9.47139	8.70446	10.5375	9.69957	10.7395	5.74104	11.8253
ENSG00000011422	PLAUR	plasminogen activator, urokinase receptor [Source:HGNC Symbol;Acc:9053]	protein_coding	28.9452	27.9728	28.2014	20.9778	19.2798	34.823	17.5352	17.6803	17.8004	54.2202	50.8012	51.598	52.1792	40.1515	46.1375	33.3153	44.7216	35.0474
ENSG00000011426	ANLN	anillin, actin binding protein [Source:HGNC Symbol;Acc:14082]	protein_coding	9.71145	8.86283	10.3781	2.86237	2.66152	1.67905	1.10811	1.38717	1.21323	29.3461	32.7044	29.2515	36.8632	32.1875	33.5763	4.41959	5.76079	8.82959
ENSG00000011451	WIZ	widely interspaced zinc finger motifs [Source:HGNC Symbol;Acc:30917]	protein_coding	9.55387	9.72553	9.06435	9.71225	10.2162	5.24918	9.955	10.119	10.1966	9.15701	9.29765	9.65883	9.69231	10.1452	10.1926	8.48318	7.36112	7.42319
ENSG00000011454	RABGAP1	RAB GTPase activating protein 1 [Source:HGNC Symbol;Acc:17155]	protein_coding	10.9198	11.293	10.8216	15.4081	15.695	9.51568	14.5699	14.5433	14.4672	9.74379	10.4742	9.74454	9.65392	10.7236	10.2013	10.1425	6.77022	10.4014
ENSG00000011465	DCN	decorin [Source:HGNC Symbol;Acc:2705]	protein_coding	233.233	247.502	222.357	300.156	321.01	380.19	391.156	377.014	377.913	192.075	208.036	198.556	238.815	257.92	236.084	392.401	446.513	396.746
ENSG00000011478	QPCTL	glutaminyl-peptide cyclotransferase-like [Source:HGNC Symbol;Acc:25952]	protein_coding	7.33751	7.39239	6.97097	4.55688	4.60119	9.01346	4.97046	4.90232	4.40535	7.85126	7.33863	7.81143	7.4323	6.93737	7.23798	9.15527	13.5623	8.68334
ENSG00000011485	PPP5C	protein phosphatase 5, catalytic subunit [Source:HGNC Symbol;Acc:9322]	protein_coding	7.71684	7.49125	7.81429	8.84577	8.24966	7.32803	7.14528	6.86989	7.2328	10.029	10.4039	10.965	11.1337	9.46849	9.9608	7.54468	8.35735	8.30544
ENSG00000011523	CEP68	centrosomal protein 68kDa [Source:HGNC Symbol;Acc:29076]	protein_coding	2.28181	2.30967	1.9864	2.41302	2.2676	1.86787	2.45877	2.281	2.26959	1.88336	1.86295	1.87285	1.84575	1.98735	1.87407	2.0964	1.69133	2.19336
ENSG00000011566	MAP4K3	mitogen-activated protein kinase kinase kinase kinase 3 [Source:HGNC Symbol;Acc:6865]	protein_coding	9.44069	9.25987	9.25424	10.1592	10.3893	8.57592	11.2932	11.4644	11.2994	14.6624	14.597	13.9498	12.5589	14.684	13.4707	20.4984	16.8032	21.62
ENSG00000011590	ZBTB32	zinc finger and BTB domain containing 32 [Source:HGNC Symbol;Acc:16763]	protein_coding	0.0908388	0.0491773	0.13144	0.0305181	0.0306383	0.012483	0.0666912	0	0.0302889	0.0626282	0.0422137	0.0554293	0	0	0.01284	0.0333481	0.0320628	0.127234
ENSG00000011600	TYROBP	TYRO protein tyrosine kinase binding protein [Source:HGNC Symbol;Acc:12449]	protein_coding	0.0441931	0	0	0	0.0521693	0.0425109	0	0	0	0	0.143759	0	0	0	0	0	0	0
ENSG00000011638	TMEM159	transmembrane protein 159 [Source:HGNC Symbol;Acc:30136]	protein_coding	11.9864	12.4596	12.993	9.68122	9.95471	18.1527	9.84886	10.9243	11.4152	11.8488	11.7763	11.8728	13.0706	14.4195	13.2409	24.5486	33.8896	24.7923
ENSG00000011677	GABRA3	gamma-aminobutyric acid (GABA) A receptor, alpha 3 [Source:HGNC Symbol;Acc:4077]	protein_coding	0	0	0	0	0	0	0	0	0	0	0	0	0	0	0	0	0	0
ENSG00000012048	BRCA1	breast cancer 1, early onset [Source:HGNC Symbol;Acc:1100]	protein_coding	1.11909	0.986795	1.13035	0.557702	0.677	0.325034	0.614948	0.640068	0.567984	1.95237	1.95631	1.95305	2.23849	1.97754	2.19615	0.649249	0.516996	0.89662
ENSG00000012061	ERCC1	excision repair cross-complementing rodent repair deficiency, complementation group 1 (includes overlapping antisense sequence) [Source:HGNC Symbol;Acc:3433]	protein_coding	14.2218	12.1899	13.3088	12.7317	11.9509	21.2042	11.8119	11.1274	12.1294	18.4024	18.1173	17.5539	18.2228	16.158	16.4409	14.0559	23.3065	15.4532
ENSG00000012124	CD22	CD22 molecule [Source:HGNC Symbol;Acc:1643]	protein_coding	0.0391363	0.00988735	0.01982	0	0.00923997	0	0	0.0119714	0	0.0818461	0.0509237	0.0835826	0.0233236	0.0201746	0.0774466	0.0804576	0.0580174	0.0844175
ENSG00000012171	SEMA3B	sema domain, immunoglobulin domain (Ig), short basic domain, secreted, (semaphorin) 3B [Source:HGNC Symbol;Acc:10724]	processed_transcript	12.0908	11.9943	11.2707	20.5207	21.0174	21.9613	24.1489	20.989	19.9345	14.2919	12.8831	15.6924	15.9476	17.4729	16.5526	31.3861	34.3252	27.4304
ENSG00000012174	MBTPS2	membrane-bound transcription factor peptidase, site 2 [Source:HGNC Symbol;Acc:15455]	protein_coding	4.82311	4.92789	4.86985	4.36696	4.59843	3.39234	4.81523	5.15137	4.87551	5.26996	5.2673	5.00263	5.3315	5.58449	5.65595	7.04495	5.49918	7.40122
ENSG00000012211	PRICKLE3	prickle homolog 3 (Drosophila) [Source:HGNC Symbol;Acc:6645]	protein_coding	2.46146	2.61181	2.5219	2.35108	2.42292	1.13653	2.19525	2.23565	2.65162	2.10171	1.83136	2.28068	2.29443	2.38157	2.42799	2.53017	2.3578	2.23515
ENSG00000012223	LTF	lactotransferrin [Source:HGNC Symbol;Acc:6720]	protein_coding	0.0181684	0.0306003	0	0	0.00714918	0.00582561	0.00622472	0	0	0.00974249	0.0197004	0.00646697	0.036092	0.031219	0.0179766	0.015563	0.0299263	0.029689
ENSG00000012232	EXTL3	exostoses (multiple)-like 3 [Source:HGNC Symbol;Acc:3518]	protein_coding	6.25694	6.38983	6.53008	9.66098	9.5061	5.58646	10.1046	9.43282	9.69513	6.55856	6.37317	6.28875	6.2148	6.18556	6.53549	5.95963	4.52578	5.13894
ENSG00000012504	NR1H4	nuclear receptor subfamily 1, group H, member 4 [Source:HGNC Symbol;Acc:7967]	protein_coding	0	0	0	0	0	0	0	0	0	0	0	0	0	0	0	0	0	0
ENSG00000012660	ELOVL5	ELOVL fatty acid elongase 5 [Source:HGNC Symbol;Acc:21308]	protein_coding	45.5634	44.6841	43.5526	55.1086	57.6622	53.8182	57.7244	60.7538	61.9873	18.5718	19.0727	18.7177	22.0203	22.6054	21.8693	25.0814	25.1756	26.6032
ENSG00000012779	ALOX5	arachidonate 5-lipoxygenase [Source:HGNC Symbol;Acc:435]	protein_coding	0	0	0.00883696	0.0246216	0.0082395	0	0	0.0106752	0	0.0112283	0	0.00745325	0	0.00899506	0	0.00896824	0	0.0136867
ENSG00000012817	KDM5D	lysine (K)-specific demethylase 5D [Source:HGNC Symbol;Acc:11115]	protein_coding	5.30627	5.14247	4.98425	5.34266	5.24323	2.59089	5.33255	5.15035	5.03615	6.08031	5.88475	6.05049	5.18785	5.74826	5.71791	5.28947	3.40699	5.1394
ENSG00000012822	CALCOCO1	calcium binding and coiled-coil domain 1 [Source:HGNC Symbol;Acc:29306]	protein_coding	39.9927	41.5016	38.4446	43.5224	42.3833	19.724	47.0586	43.6265	44.1576	15.0877	14.8961	14.3951	12.4047	12.6707	13.7583	18.0657	13.2603	17.7509
ENSG00000012963	UBR7	ubiquitin protein ligase E3 component n-recognin 7 (putative) [Source:HGNC Symbol;Acc:20344]	protein_coding	5.93922	6.62286	6.39118	5.76378	5.21111	5.72655	5.96859	6.45341	6.36242	7.73426	8.3879	8.17117	10.2216	8.18351	8.63914	4.55371	5.50501	5.05858
ENSG00000012983	MAP4K5	mitogen-activated protein kinase kinase kinase kinase 5 [Source:HGNC Symbol;Acc:6867]	protein_coding	11.8447	11.9237	12.2714	12.0236	12.0709	9.65445	13.3222	12.9201	12.7128	14.8839	15.4481	14.4351	14.0905	15.8039	14.7673	14.8638	12.6405	17.1801
ENSG00000013016	EHD3	EH-domain containing 3 [Source:HGNC Symbol;Acc:3244]	protein_coding	34.4339	35.8377	33.9432	20.388	19.2315	9.22999	18.6318	18.4355	18.5642	20.6798	20.6737	21.1458	15.8465	18.6355	17.592	17.1671	11.6038	14.554
ENSG00000013275	PSMC4	proteasome (prosome, macropain) 26S subunit, ATPase, 4 [Source:HGNC Symbol;Acc:9551]	protein_coding	42.8792	41.9216	43.4947	36.174	36.8885	45.0628	34.5537	34.04	37.8712	65.1829	65.9376	67.7335	65.3743	59.3543	59.5644	48.8224	62.3732	50.9988
ENSG00000013288	MAN2B2	mannosidase, alpha, class 2B, member 2 [Source:HGNC Symbol;Acc:29623]	protein_coding	13.8517	13.7583	13.2518	13.6058	13.9563	7.71603	16.8399	15.9068	15.946	16.9495	16.4145	15.7143	15.8284	16.9981	17.3664	21.3857	14.5587	19.065
ENSG00000013293	SLC7A14	solute carrier family 7 (orphan transporter), member 14 [Source:HGNC Symbol;Acc:29326]	protein_coding	0.929652	0.889645	0.826291	0.822614	0.753798	0.248407	0.815581	0.847371	0.619176	3.70861	3.78271	3.33915	3.90342	5.86332	4.61314	4.02994	1.8213	4.69094
ENSG00000013297	CLDN11	claudin 11 [Source:HGNC Symbol;Acc:8514]	protein_coding	37.1834	35.4121	38.0546	4.77314	4.35212	6.35516	3.45094	4.12795	3.69074	51.5932	47.1209	51.4933	35.1171	33.024	30.387	13.2481	17.2652	14.824
ENSG00000013306	SLC25A39	solute carrier family 25, member 39 [Source:HGNC Symbol;Acc:24279]	protein_coding	23.2288	21.1951	23.34	20.0449	19.9749	22.5266	19.726	19.0299	20.1704	22.6796	21.6137	24.2994	23.9651	20.5262	23.0148	18.9656	27.1766	18.894
ENSG00000013364	MVP	major vault protein [Source:HGNC Symbol;Acc:7531]	protein_coding	54.9262	52.432	55.7546	43.8295	40.3193	39.6248	38.7812	37.3706	38.1471	72.6491	69.096	72.7757	66.2358	59.8498	60.7809	48.101	53.9258	45.0202
ENSG00000013374	NUB1	negative regulator of ubiquitin-like proteins 1 [Source:HGNC Symbol;Acc:17623]	protein_coding	9.63979	9.78117	10.0744	9.89299	10.3472	9.7484	10.2599	9.52374	10.3235	8.27374	7.97865	8.47153	8.73447	8.19022	8.20706	10.0775	10.2763	9.64718
ENSG00000013375	PGM3	phosphoglucomutase 3 [Source:HGNC Symbol;Acc:8907]	protein_coding	11.8253	12.1566	12.0509	10.5062	11.0339	8.64553	10.3761	10.6562	10.5426	14.3921	14.9131	13.8664	13.7295	14.4497	14.4332	14.8724	13.2976	16.7806
ENSG00000013392	RWDD2A	RWD domain containing 2A [Source:HGNC Symbol;Acc:21385]	protein_coding	4.49069	3.89824	4.09579	4.76738	4.61028	5.0056	4.99853	4.52462	4.83093	4.11709	3.93472	3.93172	3.64657	3.85364	3.9379	4.89498	5.28475	5.83234
ENSG00000013441	CLK1	CDC-like kinase 1 [Source:HGNC Symbol;Acc:2068]	protein_coding	5.20377	5.5239	5.15862	8.55241	8.17499	9.76255	8.35533	8.05024	8.49398	6.70665	7.03434	7.15052	6.1323	5.56507	5.05041	10.5344	11.9046	12.0285
ENSG00000013503	POLR3B	polymerase (RNA) III (DNA directed) polypeptide B [Source:HGNC Symbol;Acc:30348]	protein_coding	3.74067	3.66417	3.75842	3.40469	3.04241	2.34867	2.4506	3.14386	3.09296	3.53335	3.91467	3.92758	4.1974	3.77188	3.81992	3.23106	2.80361	3.76477
ENSG00000013523	ANGEL1	angel homolog 1 (Drosophila) [Source:HGNC Symbol;Acc:19961]	protein_coding	4.68999	4.83064	4.30576	3.83488	3.70233	2.15625	4.84527	4.11995	4.2271	2.90184	2.82178	2.93298	2.60393	2.56024	2.95564	3.62186	2.25813	3.31553
ENSG00000013561	RNF14	ring finger protein 14 [Source:HGNC Symbol;Acc:10058]	protein_coding	9.53473	9.98756	9.64665	9.94143	10.4768	13.9368	11.3096	11.6208	11.5992	10.7464	11.3368	10.7611	10.6173	10.3952	9.97636	11.8478	13.9218	12.5724
ENSG00000013563	DNASE1L1	deoxyribonuclease I-like 1 [Source:HGNC Symbol;Acc:2957]	protein_coding	1.61652	1.49652	1.49293	2.72751	2.81667	1.50706	2.65161	2.51473	2.8104	4.55977	4.17198	4.4396	4.12405	4.10233	4.60666	4.57379	4.7121	4.9882
ENSG00000013573	DDX11	DEAD/H (Asp-Glu-Ala-Asp/His) box helicase 11 [Source:HGNC Symbol;Acc:2736]	protein_coding	0.989009	0.946682	0.991625	0.451449	0.456852	0.186136	0.4988	0.474463	0.387122	2.95475	2.84754	3.03056	3.49618	3.00039	2.99346	2.28107	1.94273	2.19534
ENSG00000013583	HEBP1	heme binding protein 1 [Source:HGNC Symbol;Acc:17176]	protein_coding	19.1147	18.7558	19.2623	21.2636	21.7178	42.309	22.2659	21.8291	21.9498	22.9181	22.0391	22.7015	20.8712	21.2729	19.8963	29.121	39.4731	28.3609
ENSG00000013588	GPRC5A	G protein-coupled receptor, family C, group 5, member A [Source:HGNC Symbol;Acc:9836]	protein_coding	23.3434	21.9075	24.454	25.0333	24.9232	20.3061	24.9423	28.9816	26.7871	9.81707	9.51339	9.64863	5.50898	5.69465	5.49685	6.61742	6.60331	7.34723
ENSG00000013619	MAMLD1	mastermind-like domain containing 1 [Source:HGNC Symbol;Acc:2568]	protein_coding	9.80378	10.2628	8.93083	7.57864	7.58809	4.98315	6.91304	6.97232	6.30756	6.75369	6.60017	6.53671	8.52	9.96963	8.20107	6.24017	4.48508	6.50127
ENSG00000013725	CD6	CD6 molecule [Source:HGNC Symbol;Acc:1691]	protein_coding	0.0128709	0.0162585	0.0162957	0	0	0.008254	0.00440974	0	0	0.0172545	0.0139562	0.00916271	0.0127842	0.0165872	0.0169801	0.0220503	0.0106002	0.0210324
ENSG00000013810	TACC3	transforming, acidic coiled-coil containing protein 3 [Source:HGNC Symbol;Acc:11524]	protein_coding	3.86739	3.03248	3.83926	1.44047	1.2516	1.3158	0.95424	0.983033	1.06423	9.20407	9.41157	10.1425	11.966	10.0177	10.7731	2.28696	3.48145	3.11856
ENSG00000014123	UFL1	UFM1-specific ligase 1 [Source:HGNC Symbol;Acc:23039]	protein_coding	9.6331	10.3146	10.0799	8.77521	8.99706	5.67977	8.98686	9.64603	9.82028	9.93615	10.3962	9.66336	9.25303	10.6181	10.294	10.6956	8.79233	12.6672
ENSG00000014138	POLA2	polymerase (DNA directed), alpha 2, accessory subunit [Source:HGNC Symbol;Acc:30073]	protein_coding	2.28635	2.48525	2.5535	1.67961	1.8612	1.69379	1.93448	1.9992	1.88192	3.94903	4.41766	4.42725	4.95238	3.66432	4.3289	1.73724	2.25294	2.31655
ENSG00000014164	ZC3H3	zinc finger CCCH-type containing 3 [Source:HGNC Symbol;Acc:28972]	protein_coding	4.23962	4.31921	3.88396	3.48558	3.77599	2.16843	3.51446	3.54265	3.60421	4.99599	4.86622	5.22656	5.30663	5.24165	5.73641	5.18174	4.94795	4.25817
ENSG00000014216	CAPN1	calpain 1, (mu/I) large subunit [Source:HGNC Symbol;Acc:1476]	protein_coding	26.9157	26.5779	27.2458	22.9893	21.306	19.3234	21.4976	20.4876	21.0906	29.0319	27.9551	29.8054	29.5987	26.2494	27.7209	23.3596	25.2291	21.4999
ENSG00000014257	ACPP	acid phosphatase, prostate [Source:HGNC Symbol;Acc:125]	protein_coding	0.717692	0.751613	0.691203	0.0504899	0.0434475	0.0531057	0.0504391	0.0844367	0.0572694	1.16442	1.14404	1.23145	0.481332	0.687759	0.576592	0.496547	0.341006	0.469113
ENSG00000014641	MDH1	malate dehydrogenase 1, NAD (soluble) [Source:HGNC Symbol;Acc:6970]	protein_coding	24.6231	24.8961	25.6444	22.5266	23.193	44.6266	21.0411	22.8639	22.8324	23.4643	24.158	24.6268	23.3265	22.1001	22.1665	24.7678	36.0125	28.7028
ENSG00000014824	SLC30A9	solute carrier family 30 (zinc transporter), member 9 [Source:HGNC Symbol;Acc:1329]	protein_coding	15.7419	16.4035	16.7363	15.2694	14.6943	14.6021	14.3919	15.4445	15.357	23.285	23.9801	23.0473	22.4888	22.8992	22.988	22.032	22.6304	25.4757
ENSG00000014914	MTMR11	myotubularin related protein 11 [Source:HGNC Symbol;Acc:24307]	protein_coding	3.31713	3.34932	2.84706	2.95989	2.7074	2.2546	3.29449	3.37942	3.42727	3.60851	3.39062	3.79304	3.64483	3.91447	3.70831	3.69436	3.26864	3.47718
ENSG00000014919	COX15	COX15 homolog, cytochrome c oxidase assembly protein (yeast) [Source:HGNC Symbol;Acc:2263]	protein_coding	8.65128	8.56098	8.68171	6.39405	6.35394	5.6268	6.47963	5.91106	6.39621	8.51052	8.18821	8.74609	8.16581	8.14813	8.36544	8.3291	6.92262	8.86178
ENSG00000015133	CCDC88C	coiled-coil domain containing 88C [Source:HGNC Symbol;Acc:19967]	protein_coding	0.00206988	0.00522933	0	0	0.00244347	0.00398219	0	0	0.00241561	0.0849104	0.0763104	0.0839915	0.0637342	0.0826936	0.0737294	0.111702	0.0460273	0.0791481
ENSG00000015153	YAF2	YY1 associated factor 2 [Source:HGNC Symbol;Acc:17363]	protein_coding	1.73209	1.7264	1.81446	2.10086	1.98869	3.06528	2.12906	2.23182	2.34814	0.965702	1.10631	0.904528	0.902634	0.859248	0.84282	0.91766	1.17248	0.935199
ENSG00000015171	ZMYND11	zinc finger, MYND-type containing 11 [Source:HGNC Symbol;Acc:16966]	protein_coding	7.28347	7.34195	7.43253	9.39221	9.57822	12.4851	9.48257	9.73613	9.87133	8.77206	8.7032	8.9857	8.91763	8.61679	8.33565	9.36473	9.93356	9.84052
ENSG00000015285	WAS	Wiskott-Aldrich syndrome [Source:HGNC Symbol;Acc:12731]	protein_coding	0.237651	0.231973	0.20515	0.139722	0.0765121	0.0935205	0.166546	0.148695	0.0756396	0.0521331	0.0702794	0.0461407	0.0321888	0.125292	0.032065	0.097159	0.160139	0.105913
ENSG00000015413	DPEP1	dipeptidase 1 (renal) [Source:HGNC Symbol;Acc:3002]	protein_coding	0.00948391	0	0	0	0	0	0	0	0	0	0	0	0	0	0.00938383	0	0.0117162	0
ENSG00000015475	BID	BH3 interacting domain death agonist [Source:HGNC Symbol;Acc:1050]	protein_coding	7.79528	7.5084	7.53296	6.70176	6.63193	10.713	5.70854	6.16161	6.82807	10.803	10.1697	11.6935	10.8596	10.4287	10.8927	9.20077	12.8089	9.21837
ENSG00000015479	MATR3	matrin 3 [Source:HGNC Symbol;Acc:6912]	protein_coding	16.9675	17.1741	17.4931	16.1598	16.565	14.9673	15.8485	16.8171	16.4088	19.9477	20.9706	20.3766	21.181	21.6384	21.2904	18.2981	16.7633	19.5585
ENSG00000015520	NPC1L1	NPC1 (Niemann-Pick disease, type C1, gene)-like 1 [Source:HGNC Symbol;Acc:7898]	protein_coding	0.019589	0.0123724	0.00620034	0.00575847	0	0.00942169	0.0100672	0	0.00571522	0.133929	0.100894	0.135966	0.0924211	0.126225	0.0969114	0.207651	0.290396	0.268888
ENSG00000015532	XYLT2	xylosyltransferase II [Source:HGNC Symbol;Acc:15517]	protein_coding	13.9859	13.5027	13.2051	12.0496	12.0639	7.86029	11.8016	11.4142	12.3028	20.1635	18.2835	19.1066	19.918	19.8682	20.5077	20.566	18.7162	18.6366
ENSG00000015568	RGPD5	RANBP2-like and GRIP domain containing 5 [Source:HGNC Symbol;Acc:32418]	protein_coding	0.955137	0.869624	0.884277	0.89182	0.873686	1.31323	1.01771	1.01978	1.14969	0.640891	0.621769	0.658596	0.538096	0.653054	0.653129	0.65539	0.728974	0.686421
ENSG00000015592	STMN4	stathmin-like 4 [Source:HGNC Symbol;Acc:16078]	protein_coding	0	0	0.0197718	0.00918138	0.00921753	0	0.00802562	0	0.00911242	0	0.00846667	0	0	0.0100628	0	0.0200655	0	0
ENSG00000015676	NUDCD3	NudC domain containing 3 [Source:HGNC Symbol;Acc:22208]	protein_coding	12.8714	12.1316	12.5105	11.6233	11.0719	9.54114	11.8972	11.1469	11.5491	12.2489	12.7338	12.7603	12.7996	11.8844	12.6058	11.4878	11.2302	11.3377
ENSG00000016082	ISL1	ISL LIM homeobox 1 [Source:HGNC Symbol;Acc:6132]	protein_coding	0.991706	0.757692	0.830306	0.479607	0.481496	0.523138	0.427454	0.538208	0.662674	0	0	0.00854018	0	0.0103068	0	0	0	0
ENSG00000016391	CHDH	choline dehydrogenase [Source:HGNC Symbol;Acc:24288]	protein_coding	0.97149	1.18366	0.872333	8.78219	8.6297	4.52675	8.68938	7.11311	7.81566	0.121923	0.119536	0.125076	0.0958103	0.0799146	0.047721	0.0885292	0.0936288	0.0945752
ENSG00000016402	IL20RA	interleukin 20 receptor, alpha [Source:HGNC Symbol;Acc:6003]	protein_coding	0.0385283	0.0347634	0.0418115	0.0323598	0.0519795	0.0317672	0.0961735	0.0420909	0.0770802	0.00885434	0.0119363	0.00587743	0	0.028373	0.00544595	0	0	0
ENSG00000016490	CLCA1	chloride channel accessory 1 [Source:HGNC Symbol;Acc:2015]	protein_coding	0	0.00972749	0	0	0	0	0	0.0117779	0	0	0	0	0	0	0	0	0	0
ENSG00000016602	CLCA4	chloride channel accessory 4 [Source:HGNC Symbol;Acc:2018]	protein_coding	0	0	0	0	0	0	0.00724483	0	0	0	0	0	0	0	0.00697422	0	0	0
ENSG00000016864	GLT8D1	glycosyltransferase 8 domain containing 1 [Source:HGNC Symbol;Acc:24870]	protein_coding	17.0245	17.0308	16.7598	20.7619	21.3172	27.6059	22.3483	22.5859	22.3833	18.1015	18.0325	18.753	18.4901	17.9184	18.3114	20.311	23.165	19.9116
ENSG00000017260	ATP2C1	ATPase, Ca++ transporting, type 2C, member 1 [Source:HGNC Symbol;Acc:13211]	protein_coding	20.2565	20.5861	20.6212	17.0596	17.0447	12.3296	17.6925	17.9943	17.8129	16.6314	17.671	16.9333	17.3579	17.7606	17.9415	19.417	15.6236	19.2999
ENSG00000017373	SRCIN1	SRC kinase signaling inhibitor 1 [Source:HGNC Symbol;Acc:29506]	protein_coding	0.0672281	0.0601532	0.0461048	0.0164689	0.039681	0.0215564	0.0431873	0.0257056	0.0555737	0.00901249	0.0121495	0.0209384	0.00556461	0.0108299	0.0221729	0.00719842	0.013842	0.0219715
ENSG00000017427	IGF1	insulin-like growth factor 1 (somatomedin C) [Source:HGNC Symbol;Acc:5464]	protein_coding	0.0445264	0.0441929	0.0442941	0.145851	0.146425	0.0826038	0.153643	0.121609	0.129909	0.0281402	0.0379351	0.00339622	0.0221133	0.0245927	0.00944069	0.0163462	0.0314324	0.0436564
ENSG00000017483	SLC38A5	solute carrier family 38, member 5 [Source:HGNC Symbol;Acc:18070]	protein_coding	0.230561	0.307424	0.308127	1.98812	1.95058	2.32258	1.79051	1.6946	1.51726	7.56746	7.18758	7.91951	7.76083	5.83536	6.29887	6.00722	7.75367	6.61214
ENSG00000017621	MAGIX	MAGI family member, X-linked [Source:HGNC Symbol;Acc:30006]	protein_coding	0.22352	0.164156	0.223764	0.26894	0.18409	0.270015	0.320571	0.238509	0.327583	0.167245	0.208549	0.199828	0.191036	0.120583	0.221161	0.146939	0.19907	0.137607
ENSG00000017797	RALBP1	ralA binding protein 1 [Source:HGNC Symbol;Acc:9841]	protein_coding	22.9086	23.0902	21.755	23.5709	24.3209	14.6711	24.0543	22.3796	24.428	23.8636	24.7726	24.578	23.9504	24.8894	23.3076	23.4357	19.087	23.2073
ENSG00000018189	RUFY3	RUN and FYVE domain containing 3 [Source:HGNC Symbol;Acc:30285]	protein_coding	6.00779	6.17186	5.95598	6.00372	6.01984	3.10877	6.98091	6.337	6.56863	6.05263	5.75409	5.83338	5.01762	5.99682	5.43983	5.67589	3.28767	6.02165
ENSG00000018236	CNTN1	contactin 1 [Source:HGNC Symbol;Acc:2171]	protein_coding	0.0803305	0.0922482	0.0739675	0.0214675	0.0258625	0.035124	0.0375304	0.044677	0.0127838	0.0176219	0	0.0116973	0.00362679	0.014117	0.00361285	0	0.00451082	0.00358004
ENSG00000018280	SLC11A1	solute carrier family 11 (proton-coupled divalent metal ion transporters), member 1 [Source:HGNC Symbol;Acc:10907]	protein_coding	0.103759	0.0711511	0.0713139	0.0836611	0.052494	0.0912544	0.085318	0.0906826	0.0934118	0.081074	0.0482179	0.0443192	0.0706698	0.0955129	0.0527986	0.0685642	0.0549347	0.0552257
ENSG00000018408	WWTR1	WW domain containing transcription regulator 1 [Source:HGNC Symbol;Acc:24042]	protein_coding	8.80478	9.26074	9.40967	8.99791	8.79514	8.74314	8.97135	8.56152	9.33706	9.0666	9.23231	9.22907	8.46915	8.79397	8.80867	9.55338	8.02947	7.96131
ENSG00000018510	AGPS	alkylglycerone phosphate synthase [Source:HGNC Symbol;Acc:327]	protein_coding	4.92829	5.04708	4.96809	4.55553	4.61017	3.63703	4.41672	4.83166	4.87693	5.37212	5.34049	5.51828	6.02544	6.43542	6.18995	5.32155	4.80915	5.90509
ENSG00000018607	ZNF806	zinc finger protein 806 [Source:HGNC Symbol;Acc:33228]	pseudogene	0.0144985	0.0183144	0.0183564	0.0170482	0	0	0.0149021	0.0221748	0.0338403	0.0116619	0.0157211	0.0309642	0.0144009	0.0186848	0.0143455	0	0	0.0426457
ENSG00000018610	CXorf56	chromosome X open reading frame 56 [Source:HGNC Symbol;Acc:26239]	protein_coding	5.76389	6.04665	5.92303	5.98835	5.65074	8.95284	5.97507	5.81166	6.11614	6.66848	6.53887	6.49216	6.37208	6.5505	6.10345	6.63242	7.97403	7.10279
ENSG00000018625	ATP1A2	ATPase, Na+/K+ transporting, alpha 2 polypeptide [Source:HGNC Symbol;Acc:800]	protein_coding	0.146116	0.139677	0.129997	1.21197	1.34261	0.80154	2.34611	1.46771	1.31347	0.708347	0.676569	0.805444	0.286341	0.310449	0.336037	1.91296	1.18062	2.10632
ENSG00000018699	TTC27	tetratricopeptide repeat domain 27 [Source:HGNC Symbol;Acc:25986]	protein_coding	6.30694	6.16134	6.57418	5.76383	6.09158	6.53296	5.37858	5.13804	5.11738	7.52179	7.67063	7.26082	7.73232	7.64926	7.67064	5.67574	6.38477	6.60335
ENSG00000018869	ZNF582	zinc finger protein 582 [Source:HGNC Symbol;Acc:26421]	protein_coding	0.828606	0.876957	0.708842	0.710992	0.859193	0.732439	0.989783	0.804916	1.01927	0.603442	0.485663	0.454366	0.489366	0.649371	0.84202	0.935184	0.484152	0.70263
ENSG00000019102	VSIG2	V-set and immunoglobulin domain containing 2 [Source:HGNC Symbol;Acc:17149]	protein_coding	0.215534	0.363015	0.136442	0	0.0424058	0.0172775	0.0184612	0	0	0.0433411	0.0584271	0.0383593	0.124881	0.0462944	0.10663	0	0.0443774	0.0528306
ENSG00000019144	PHLDB1	pleckstrin homology-like domain, family B, member 1 [Source:HGNC Symbol;Acc:23697]	protein_coding	6.15349	5.88403	5.90341	5.73822	5.5167	1.43514	5.25126	4.9568	4.9275	8.28748	7.62377	8.15162	8.19156	8.10489	8.90106	7.94712	4.90288	7.22456
ENSG00000019169	MARCO	macrophage receptor with collagenous structure [Source:HGNC Symbol;Acc:6895]	protein_coding	0	0	0	0.0436414	0.0438132	0.059503	0.0127159	0.0189217	0.0144379	0	0	0	0	0	0	0	0	0
ENSG00000019186	CYP24A1	cytochrome P450, family 24, subfamily A, polypeptide 1 [Source:HGNC Symbol;Acc:2602]	protein_coding	0.0388525	0.0736174	0.0573891	0	0	0	0	0	0	0	0	0	0	0	0	0	0	0
ENSG00000019485	PRDM11	PR domain containing 11 [Source:HGNC Symbol;Acc:13996]	protein_coding	0.902795	0.699528	0.760047	0.64569	0.56583	0.0895291	0.468747	0.676157	0.456192	0.344366	0.560105	0.511836	0.355913	0.449794	0.515701	0.615875	0.436917	0.538394
ENSG00000019505	SYT13	synaptotagmin XIII [Source:HGNC Symbol;Acc:14962]	protein_coding	0.00948391	0.00599001	0.0120074	0.0111517	0.00559782	0.0228073	0.00974794	0.0072526	0.0166019	0.00762838	0.00514182	0.0151909	0.0188401	0.0244445	0.00469191	0.0121858	0.00585808	0.0046493
ENSG00000019549	SNAI2	snail homolog 2 (Drosophila) [Source:HGNC Symbol;Acc:11094]	protein_coding	15.1707	14.6361	14.955	20.2109	19.5587	22.638	12.917	15.6353	15.8237	33.3803	33.9999	33.134	31.0887	32.4351	29.5752	46.2266	50.5157	45.0981
ENSG00000019582	CD74	CD74 molecule, major histocompatibility complex, class II invariant chain [Source:HGNC Symbol;Acc:1697]	protein_coding	0.169638	0.142857	0.102274	0.00949858	0.0286079	0.0854758	0.0498173	0.0247099	0.0282817	0.409345	0.4292	0.396797	0.216637	0.301902	0.255768	0.217967	0.189607	0.158403
ENSG00000019991	HGF	hepatocyte growth factor (hepapoietin A; scatter factor) [Source:HGNC Symbol;Acc:4893]	protein_coding	0.953891	0.927446	0.922249	0.516634	0.477721	0.289178	0.96262	0.760413	0.711783	44.1036	48.3908	45.2723	33.3135	42.5753	36.9779	60.8033	43.3369	58.4363
ENSG00000019995	ZRANB1	zinc finger, RAN-binding domain containing 1 [Source:HGNC Symbol;Acc:18224]	protein_coding	9.66069	10.1649	9.74263	8.80104	9.46898	9.03702	10.3487	10.5681	11.129	12.5827	12.1506	13.4187	10.964	12.3948	11.2658	14.0287	13.7319	14.5551
ENSG00000020129	NCDN	neurochondrin [Source:HGNC Symbol;Acc:17597]	protein_coding	11.1126	10.756	11.06	9.48168	8.96255	5.03607	8.42213	8.42138	8.64381	10.0073	9.30365	9.90655	9.53348	8.98305	9.47699	10.7668	10.0979	9.99567
ENSG00000020181	GPR124	G protein-coupled receptor 124 [Source:HGNC Symbol;Acc:17849]	protein_coding	31.4924	30.1312	29.2912	62.5333	67.0168	9.93282	68.6512	59.4342	58.0143	33.132	31.8756	33.5901	34.932	38.109	39.1025	33.1784	20.3661	28.474
ENSG00000020219	CCT8L1P	chaperonin containing TCP1, subunit 8 (theta)-like 1, pseudogene [Source:HGNC Symbol;Acc:32153]	pseudogene	0.0153646	0	0.0194529	0	0	0	0.0157924	0	0	0	0	0	0	0	0	0	0	0
ENSG00000020256	ZFP64	zinc finger protein 64 homolog (mouse) [Source:HGNC Symbol;Acc:15940]	protein_coding	2.87353	2.70168	2.79958	2.35669	2.17457	2.21995	2.1593	2.4006	2.32288	2.31965	2.25552	2.27281	2.28883	2.23616	2.17763	2.2162	2.42483	2.20859
ENSG00000020426	MNAT1	menage a trois homolog 1, cyclin H assembly factor (Xenopus laevis) [Source:HGNC Symbol;Acc:7181]	protein_coding	4.15918	4.15265	4.56657	3.99073	4.03001	6.84308	3.43365	4.19335	4.15491	6.33759	6.79732	6.06864	6.76851	6.79231	6.60421	5.18165	7.52222	6.13971
ENSG00000020577	SAMD4A	sterile alpha motif domain containing 4A [Source:HGNC Symbol;Acc:23023]	protein_coding	13.8218	13.9463	13.9916	11.6029	11.3492	6.86334	11.8497	11.6463	12.0879	13.0453	12.3932	12.9653	11.5204	12.1012	12.0699	11.4106	7.87175	12.7954
ENSG00000020633	RUNX3	runt-related transcription factor 3 [Source:HGNC Symbol;Acc:10473]	protein_coding	0.0109916	0	0.0139163	0	0.0129754	0	0	0	0.00641374	0.167981	0.226451	0.234746	0.141929	0.120405	0.179448	0.225969	0.230838	0.253256
ENSG00000020922	MRE11A	MRE11 meiotic recombination 11 homolog A (S. cerevisiae) [Source:HGNC Symbol;Acc:7230]	protein_coding	5.93938	6.1986	5.86303	4.83827	5.07187	3.18882	5.0138	5.17022	4.98858	4.12828	4.43011	4.40934	4.11585	4.45955	4.25108	2.83028	2.03865	3.25736
ENSG00000021300	PLEKHB1	pleckstrin homology domain containing, family B (evectins) member 1 [Source:HGNC Symbol;Acc:19079]	protein_coding	0.177274	0.131724	0.0792155	0.0490468	0.0492399	0.0952941	0.0857455	0.0956938	0.0791024	0.10904	0.124379	0.0779471	0.0466094	0.0739134	0.0980194	0.0267975	0.0901761	0.0613448
ENSG00000021355	SERPINB1	serpin peptidase inhibitor, clade B (ovalbumin), member 1 [Source:HGNC Symbol;Acc:3311]	protein_coding	11.9672	12.9919	12.5371	13.5843	13.3366	18.9587	13.9557	14.5597	14.9244	8.46509	9.82087	9.60347	8.95655	9.6995	9.03256	10.8794	13.0111	11.3738
ENSG00000021461	CYP3A43	cytochrome P450, family 3, subfamily A, polypeptide 43 [Source:HGNC Symbol;Acc:17450]	protein_coding	0.0977961	0.0617677	0.173345	0.0919954	0.115447	0.112888	0.070363	0.164532	0.125544	0.0865285	0.0848341	0.0626583	0.0679962	0.100827	0.096764	0.100526	0.0483258	0.0958852
ENSG00000021488	SLC7A9	solute carrier family 7 (glycoprotein-associated amino acid transporter light chain, bo,+ system), member 9 [Source:HGNC Symbol;Acc:11067]	protein_coding	0.0145149	0	0.0183771	0.0170674	0.0342692	0.0558496	0.0447569	0.0221998	0.0169392	0.0233501	0	0.0464987	0.0144171	0	0.0143617	0	0.0179313	0.0142313
ENSG00000021574	SPAST	spastin [Source:HGNC Symbol;Acc:11233]	protein_coding	3.47346	3.5525	3.74179	3.48093	3.61695	4.22876	4.06714	3.90891	4.03058	3.21454	3.32231	3.06106	3.04331	3.16017	3.15854	3.57549	3.63273	3.48299
ENSG00000021645	NRXN3	neurexin 3 [Source:HGNC Symbol;Acc:8010]	protein_coding	0.0135704	0.011428	0.0143177	0.0132973	0.0213595	0.00652692	0.0116235	0.0242145	0.0343134	0.354748	0.316365	0.243931	0.532419	0.422642	0.501281	0.13368	0.111763	0.190708
ENSG00000021762	OSBPL5	oxysterol binding protein-like 5 [Source:HGNC Symbol;Acc:16392]	protein_coding	7.0278	7.01495	6.90452	6.80134	6.68985	3.56904	6.38779	6.1805	5.79742	8.35452	7.85948	8.67071	8.10966	7.81831	8.05804	6.58657	5.5624	5.90082
ENSG00000021776	AQR	aquarius homolog (mouse) [Source:HGNC Symbol;Acc:29513]	protein_coding	5.60225	5.50855	5.42126	6.21013	6.02656	2.16572	6.44487	6.2513	6.11745	5.61684	6.05184	5.87277	5.24057	5.88094	5.75132	4.53189	2.7391	5.13176
ENSG00000021826	CPS1	carbamoyl-phosphate synthase 1, mitochondrial [Source:HGNC Symbol;Acc:2323]	protein_coding	0.814449	0.823668	0.7944	0.674135	0.720359	0.478117	0.720786	0.7903	0.694915	0.983643	1.08857	1.11406	1.2	1.29378	1.2806	1.13184	0.686977	1.04702
ENSG00000021852	C8B	complement component 8, beta polypeptide [Source:HGNC Symbol;Acc:1353]	protein_coding	0	0	0	0	0	0	0	0	0	0	0	0	0	0	0	0	0	0
ENSG00000022267	FHL1	four and a half LIM domains 1 [Source:HGNC Symbol;Acc:3702]	protein_coding	293.741	305.088	304.832	43.8494	44.3166	38.9221	39.0989	39.1712	41.2087	24.8818	26.0405	26.7714	23.2805	26.2535	24.1477	36.1203	36.8858	31.9147
ENSG00000022277	C20orf43	chromosome 20 open reading frame 43 [Source:HGNC Symbol;Acc:15890]	protein_coding	36.1819	35.5059	37.9497	28.3516	29.4172	32.4867	22.3513	23.9894	24.6063	33.3103	34.74	34.6355	33.3696	30.6473	30.8862	26.2231	31.9103	28.7041
ENSG00000022355	GABRA1	gamma-aminobutyric acid (GABA) A receptor, alpha 1 [Source:HGNC Symbol;Acc:4075]	protein_coding	0.00468154	0	0	0	0	0.00450334	0	0	0	0	0	0	0	0	0	0	0	0
ENSG00000022556	NLRP2	NLR family, pyrin domain containing 2 [Source:HGNC Symbol;Acc:22948]	protein_coding	0.00465443	0.00587945	0.0058929	0	0.010989	0.00447726	0.004784	0.00711873	0.0108637	0.00748757	0.0100938	0.0149105	0.00462308	0.00599833	0.00921062	0.00598045	0.00574995	0.00912697
ENSG00000022567	SLC45A4	solute carrier family 45, member 4 [Source:HGNC Symbol;Acc:29196]	protein_coding	1.42825	1.43804	1.30892	0.850246	0.874758	0.681192	0.998122	0.959689	0.889192	1.26657	1.15665	1.24117	1.1812	1.34389	1.1737	1.3706	1.24026	1.29487
ENSG00000022840	RNF10	ring finger protein 10 [Source:HGNC Symbol;Acc:10055]	protein_coding	28.5453	28.8224	28.9215	27.6076	27.927	23.5271	25.9487	26.9688	26.3589	25.9189	27.0727	27.9905	26.628	26.8361	26.4912	26.8511	27.9456	25.619
ENSG00000022976	ZNF839	zinc finger protein 839 [Source:HGNC Symbol;Acc:20345]	protein_coding	2.79499	2.63635	2.42122	2.00002	1.74198	2.08278	1.88528	2.0671	2.17276	2.36278	2.37769	2.7588	2.557	2.40529	2.64724	2.53988	2.89631	2.51953
ENSG00000023041	ZDHHC6	zinc finger, DHHC-type containing 6 [Source:HGNC Symbol;Acc:19160]	protein_coding	14.786	14.2988	15.063	13.3353	14.0446	15.4273	13.779	13.4836	14.0467	13.1926	13.6546	12.8072	14.0169	13.5124	13.1267	13.1834	12.8207	13.5845
ENSG00000023171	GRAMD1B	GRAM domain containing 1B [Source:HGNC Symbol;Acc:29214]	protein_coding	2.39829	2.46085	2.19983	1.00605	1.21202	0.595109	1.33941	1.19585	1.1306	1.25357	1.29027	1.13291	0.894281	0.729433	0.916891	0.696815	0.481329	0.707234
ENSG00000023191	RNH1	ribonuclease/angiogenin inhibitor 1 [Source:HGNC Symbol;Acc:10074]	protein_coding	38.8825	36.1415	38.1382	44.0987	43.3574	61.3312	37.3346	37.8964	37.9085	26.9449	25.7351	27.208	28.793	26.1773	26.5993	24.4394	34.5389	22.7806
ENSG00000023228	NDUFS1	NADH dehydrogenase (ubiquinone) Fe-S protein 1, 75kDa (NADH-coenzyme Q reductase) [Source:HGNC Symbol;Acc:7707]	protein_coding	14.5007	15.1256	14.9646	13.305	13.2876	8.09995	11.6535	12.0099	11.5027	19.6647	20.4981	20.2253	18.876	19.0623	19.2126	17.3881	14.9271	19.3544
ENSG00000023287	RB1CC1	RB1-inducible coiled-coil 1 [Source:HGNC Symbol;Acc:15574]	protein_coding	11.6898	11.5752	10.7036	12.6494	13.3492	8.00236	15.1189	14.2681	14.2927	10.1797	10.6246	9.40274	8.54814	10.4294	9.35412	12.1386	8.82501	13.4285
ENSG00000023318	ERP44	endoplasmic reticulum protein 44 [Source:HGNC Symbol;Acc:18311]	protein_coding	17.1946	16.6666	17.5433	17.0844	17.0641	21.7494	17.352	17.4809	18.0939	16.0851	15.2948	15.9337	15.4841	15.3511	15.865	25.2183	27.5128	26.9946
ENSG00000023330	ALAS1	aminolevulinate, delta-, synthase 1 [Source:HGNC Symbol;Acc:396]	protein_coding	16.1259	16.6293	16.3463	10.9478	11.1585	9.23899	11.592	12.5801	13.0434	19.6684	19.2673	19.6892	20.0972	21.0958	20.4816	25.1899	25.7351	22.8114
ENSG00000023445	BIRC3	baculoviral IAP repeat containing 3 [Source:HGNC Symbol;Acc:591]	protein_coding	0.601425	0.729328	0.657027	0.436437	0.466554	0.310755	0.430952	0.593961	0.461234	0.798888	0.767661	0.715623	0.812429	0.850372	0.955525	0.459245	0.339649	0.535761
ENSG00000023516	AKAP11	A kinase (PRKA) anchor protein 11 [Source:HGNC Symbol;Acc:369]	protein_coding	9.59487	9.79644	9.81229	8.00554	8.18408	4.21799	8.30988	8.4724	8.21792	10.51	10.9329	9.51433	8.57671	10.8004	10.3151	11.1816	5.58685	11.2492
ENSG00000023572	GLRX2	glutaredoxin 2 [Source:HGNC Symbol;Acc:16065]	protein_coding	6.41524	6.00274	5.79086	5.61099	4.76825	11.466	3.8464	4.63336	6.28517	6.70494	6.65562	7.6539	9.34172	7.65515	7.85606	7.09806	10.8605	7.66823
ENSG00000023608	SNAPC1	small nuclear RNA activating complex, polypeptide 1, 43kDa [Source:HGNC Symbol;Acc:11134]	protein_coding	6.3042	5.37012	6.32648	4.53197	4.77844	8.67252	4.77766	5.39122	5.33422	8.54477	9.00939	8.80004	10.1477	10.9699	8.86305	8.90901	14.8942	10.7859
ENSG00000023697	DERA	deoxyribose-phosphate aldolase (putative) [Source:HGNC Symbol;Acc:24269]	protein_coding	8.37176	8.3278	8.26682	8.48474	8.53947	13.0396	8.59554	8.90909	8.87421	11.4628	11.2125	12.1318	12.1098	11.3709	11.7952	8.66813	10.5654	9.28844
ENSG00000023734	STRAP	serine/threonine kinase receptor associated protein [Source:HGNC Symbol;Acc:30796]	protein_coding	60.1189	60.6741	64.5687	62.1694	61.2195	99.2228	59.8795	63.3217	62.4491	77.1385	85.4462	83.7745	82.9156	76.7878	78.1769	68.6519	87.6773	70.5323
ENSG00000023839	ABCC2	ATP-binding cassette, sub-family C (CFTR/MRP), member 2 [Source:HGNC Symbol;Acc:53]	protein_coding	0.0990515	0.0729874	0.104506	0.072794	0.0633365	0.0436706	0.101809	0.0504982	0.110779	0.152705	0.125305	0.105771	0.106583	0.122333	0.134759	0.106059	0.152957	0.174
ENSG00000023892	DEF6	differentially expressed in FDCP 6 homolog (mouse) [Source:HGNC Symbol;Acc:2760]	protein_coding	0.787554	0.776456	0.498556	0.361386	0.385484	0.277162	0.325766	0.308477	0.246587	0.98883	0.728994	0.892261	1.03982	0.878799	0.978805	0.345535	0.367812	0.527333
ENSG00000023902	PLEKHO1	pleckstrin homology domain containing, family O member 1 [Source:HGNC Symbol;Acc:24310]	protein_coding	3.96649	3.62503	4.12925	4.55252	4.56071	6.93694	3.59379	3.14049	3.29612	15.3652	14.8745	14.7057	13.0562	13.5021	12.3002	12.2857	17.0841	12.524
ENSG00000023909	GCLM	glutamate-cysteine ligase, modifier subunit [Source:HGNC Symbol;Acc:4312]	protein_coding	10.6777	11.0939	11.6405	13.2308	12.6219	14.9074	14.1234	14.4864	15.7287	11.0871	11.6196	12.2505	10.2683	10.72	10.3614	10.9955	12.2686	11.7455
ENSG00000024048	UBR2	ubiquitin protein ligase E3 component n-recognin 2 [Source:HGNC Symbol;Acc:21289]	protein_coding	8.6049	8.76796	8.63239	7.10623	7.53917	4.53468	7.64854	7.5292	7.46655	6.01307	6.21207	6.12068	5.78126	6.42157	6.6953	6.15632	4.24857	6.74381
ENSG00000024422	EHD2	EH-domain containing 2 [Source:HGNC Symbol;Acc:3243]	protein_coding	190.005	183.254	179.612	199.99	203.291	124.88	189.678	191.245	195.246	151.997	146.265	154.138	153.815	158.383	158.749	147.04	124.266	123.642
ENSG00000024526	DEPDC1	DEP domain containing 1 [Source:HGNC Symbol;Acc:22949]	protein_coding	1.17188	1.14463	1.44509	0.28174	0.344561	0.389727	0.11642	0.1799	0.13727	3.97014	3.93963	4.01	4.60835	4.23879	4.16821	0.615731	1.42618	1.3839
ENSG00000024862	CCDC28A	coiled-coil domain containing 28A [Source:HGNC Symbol;Acc:21098]	protein_coding	5.86273	6.12442	6.0949	5.39773	5.37839	10.138	6.16732	6.15316	6.30022	4.50825	4.90298	5.12219	5.14017	5.33983	5.06937	7.0249	8.68693	7.0293
ENSG00000025039	RRAGD	Ras-related GTP binding D [Source:HGNC Symbol;Acc:19903]	protein_coding	0.0253552	0.0192172	0.0192612	0.0238513	0.0299315	0.0341462	0.0364856	0.0465356	0.0295902	0.00815779	0.016496	0	0	0.0130705	0.00501754	0.0390946	0.00626463	0.0248598
ENSG00000025156	HSF2	heat shock transcription factor 2 [Source:HGNC Symbol;Acc:5225]	protein_coding	4.6557	4.92088	4.88403	4.61417	4.41923	6.06881	4.84391	5.07167	4.84563	6.01462	6.52156	6.00643	5.95502	5.60814	5.33046	5.26179	5.37591	5.71057
ENSG00000025293	PHF20	PHD finger protein 20 [Source:HGNC Symbol;Acc:16098]	protein_coding	7.18076	7.59427	7.16145	6.24072	6.23808	4.1584	6.32484	6.28443	5.82882	6.55973	7.19365	6.52528	6.32792	6.68707	6.4111	6.32446	4.39681	5.89449
ENSG00000025423	HSD17B6	hydroxysteroid (17-beta) dehydrogenase 6 homolog (mouse) [Source:HGNC Symbol;Acc:23316]	protein_coding	1.16602	1.15831	0.988965	1.23796	1.16265	2.1126	1.01231	1.14274	1.13618	0.409757	0.540108	0.4231	0.798348	0.58357	0.806481	0.770925	0.923018	0.588268
ENSG00000025434	NR1H3	nuclear receptor subfamily 1, group H, member 3 [Source:HGNC Symbol;Acc:7966]	protein_coding	3.25499	2.8408	2.80235	2.31732	1.9911	2.81229	2.15336	2.09996	2.27229	3.26079	3.28561	3.4063	2.56882	2.86774	2.922	4.08347	4.49635	3.41769
ENSG00000025708	TYMP	thymidine phosphorylase [Source:HGNC Symbol;Acc:3148]	protein_coding	3.50944	3.24898	3.86455	3.02435	2.88993	4.94082	2.38883	2.16834	2.07944	0.579518	0.554424	0.670085	0.323187	0.569087	0.44459	0.467848	0.746502	0.638041
ENSG00000025770	NCAPH2	non-SMC condensin II complex, subunit H2 [Source:HGNC Symbol;Acc:25071]	protein_coding	5.76098	5.47281	5.40583	4.93752	4.92917	6.37975	4.90489	4.44159	4.818	9.6086	9.67654	9.32829	10.1814	9.05291	9.38124	5.66767	7.40784	5.77924
ENSG00000025772	TOMM34	translocase of outer mitochondrial membrane 34 [Source:HGNC Symbol;Acc:15746]	protein_coding	33.5413	33.9394	35.2015	22.6899	21.2921	20.2898	17.2183	18.0856	18.298	21.25	21.6811	21.498	22.7471	19.708	21.2157	12.5653	14.7314	13.2204
ENSG00000025796	SEC63	SEC63 homolog (S. cerevisiae) [Source:HGNC Symbol;Acc:21082]	protein_coding	20.5129	20.9988	20.5931	22.0722	22.9808	19.4386	24.1682	24.6413	23.9633	15.2558	15.4301	15.7143	16.3792	17.732	16.1258	28.4388	24.1591	30.2335
ENSG00000025800	KPNA6	karyopherin alpha 6 (importin alpha 7) [Source:HGNC Symbol;Acc:6399]	protein_coding	14.4411	14.2098	14.2254	14.0024	13.9469	7.65704	13.5019	14.0884	14.8422	15.1844	14.4834	15.2886	14.2375	14.9283	15.3846	12.8589	9.63932	12.5974
ENSG00000026025	VIM	vimentin [Source:HGNC Symbol;Acc:12692]	protein_coding	525.871	508.556	527.035	617.923	655.574	888.711	494.981	534.095	525.391	748.362	763.979	823.26	814.797	745.533	771.7	651.068	847.094	661.052
ENSG00000026036	RTEL1-TNFRSF6B	RTEL1-TNFRSF6B readthrough (non-protein coding) [Source:HGNC Symbol;Acc:44095]	protein_coding	0.629911	0.587479	0.551556	0.539938	0.493418	0.104764	0.550632	0.495216	0.508402	0.65346	0.523441	0.622352	0.64321	0.519697	0.626176	0.55975	0.367269	0.611831
ENSG00000026103	FAS	Fas (TNF receptor superfamily, member 6) [Source:HGNC Symbol;Acc:11920]	protein_coding	11.0362	11.0199	11.0991	8.8379	9.20395	9.42024	10.0839	10.936	11.0058	5.91417	6.34739	6.19779	6.48822	6.23934	6.58277	8.38408	7.8152	8.53247
ENSG00000026297	RNASET2	ribonuclease T2 [Source:HGNC Symbol;Acc:21686]	protein_coding	1.11696	0.951958	1.05211	1.32921	1.3543	2.66993	1.40395	1.35844	1.42524	1.30434	1.41544	1.54481	1.6675	1.65626	1.65776	2.33865	3.13378	2.14739
ENSG00000026508	CD44	CD44 molecule (Indian blood group) [Source:HGNC Symbol;Acc:1681]	protein_coding	64.2114	65.0765	64.5748	51.8198	51.9664	45.3288	53.8031	54.2913	55.3959	241.677	252.35	251.815	266.318	277.062	273.485	305.694	243.749	300.237
ENSG00000026559	KCNG1	potassium voltage-gated channel, subfamily G, member 1 [Source:HGNC Symbol;Acc:6248]	protein_coding	0.219598	0.268726	0.286718	0.258215	0.32404	0.145227	0.260978	0.262394	0.312336	0.51886	0.47623	0.571582	0.913372	0.963981	0.903071	0.943472	0.822331	0.874684
ENSG00000026652	AGPAT4	1-acylglycerol-3-phosphate O-acyltransferase 4 (lysophosphatidic acid acyltransferase, delta) [Source:HGNC Symbol;Acc:20885]	protein_coding	1.11958	1.16589	1.13745	1.16877	1.35066	1.13738	1.40055	1.16106	1.15362	1.35739	1.48048	1.43464	1.34259	1.54842	1.4401	1.54731	1.07275	1.37347
ENSG00000026751	SLAMF7	SLAM family member 7 [Source:HGNC Symbol;Acc:21394]	protein_coding	0.0335192	0.0282275	0.0212191	0.0197069	0.0197845	0.0214955	0.0401944	0.0170887	0.0325981	0.0494287	0.030288	0.0238621	0.0166467	0.050397	0.0276379	0.0215343	0	0.0383416
ENSG00000026950	BTN3A1	butyrophilin, subfamily 3, member A1 [Source:HGNC Symbol;Acc:1138]	protein_coding	5.38333	5.28318	5.01936	3.73477	3.93011	1.62801	3.59825	3.81538	3.62555	4.47927	4.59541	4.79787	4.79441	5.46172	5.35864	6.58933	4.39924	5.82824
ENSG00000027001	MIPEP	mitochondrial intermediate peptidase [Source:HGNC Symbol;Acc:7104]	protein_coding	4.34838	3.93845	3.80409	4.10111	3.88555	4.89453	4.74102	4.58387	4.63416	6.79485	6.62236	6.58617	5.75129	5.20503	5.11668	7.40111	7.73138	7.21672
ENSG00000027075	PRKCH	protein kinase C, eta [Source:HGNC Symbol;Acc:9403]	protein_coding	0.0759143	0.0848298	0.0961141	0.0892644	0.0999562	0.101111	0.171061	0.13397	0.180595	0.0986381	0.0443239	0.102889	0.049302	0.0827823	0.0577794	0.0450194	0.0577123	0.0601174
ENSG00000027644	INSRR	insulin receptor-related receptor [Source:HGNC Symbol;Acc:6093]	protein_coding	0.00504222	0	0	0.00592893	0.00595227	0.0048503	0	0.00771185	0	0	0	0	0	0	0.00498901	0	0.012458	0.0049437
ENSG00000027697	IFNGR1	interferon gamma receptor 1 [Source:HGNC Symbol;Acc:5439]	protein_coding	16.8142	18.0391	17.5579	16.6226	17.5491	21.261	18.9494	21.2543	20.7874	9.56442	9.19928	9.74606	10.3142	11.0943	10.1701	18.423	18.6258	17.7842
ENSG00000027847	B4GALT7	xylosylprotein beta 1,4-galactosyltransferase, polypeptide 7 [Source:HGNC Symbol;Acc:930]	protein_coding	5.62619	5.6809	5.55917	4.7876	4.7136	5.13164	4.6272	4.22466	4.47626	6.99282	6.2461	6.87742	6.80154	6.43975	6.71588	6.19463	7.94498	6.33734
ENSG00000027869	SH2D2A	SH2 domain containing 2A [Source:HGNC Symbol;Acc:10821]	protein_coding	0.10239	0.0388015	0.0777807	0.0240792	0.012087	0.00984927	0	0.0156601	0.0119492	0.0164715	0.0111024	0.0109336	0.01017	0.0131954	0.0101309	0	0	0
ENSG00000028116	VRK2	vaccinia related kinase 2 [Source:HGNC Symbol;Acc:12719]	protein_coding	3.30876	3.75695	3.10658	3.10376	3.10867	1.32916	3.03149	3.14629	3.11661	4.30609	4.40073	4.14857	4.46813	4.77518	4.69619	4.00461	3.34506	4.11285
ENSG00000028137	TNFRSF1B	tumor necrosis factor receptor superfamily, member 1B [Source:HGNC Symbol;Acc:11917]	protein_coding	0.788596	0.800326	0.750956	0.404197	0.413745	0.220442	0.18705	0.185557	0.21238	8.88572	7.38889	7.39891	5.27546	5.22045	5.46192	5.48201	5.1375	4.79112
ENSG00000028203	VEZT	vezatin, adherens junctions transmembrane protein [Source:HGNC Symbol;Acc:18258]	protein_coding	9.35446	9.28175	9.28078	7.83173	8.25276	7.34109	7.67567	8.30785	7.67391	8.42067	9.09024	8.57098	8.25423	8.2556	7.97938	7.39661	7.02118	8.07039
ENSG00000028277	POU2F2	POU class 2 homeobox 2 [Source:HGNC Symbol;Acc:9213]	protein_coding	1.84305	1.86042	1.78655	0.706262	0.791602	0.47884	0.955634	0.84314	0.921806	1.45598	1.39178	1.30912	1.32803	1.34135	1.32292	0.824613	0.716597	0.863182
ENSG00000028310	BRD9	bromodomain containing 9 [Source:HGNC Symbol;Acc:25818]	protein_coding	4.6381	4.39327	4.55633	4.23794	4.00417	3.33519	3.77347	3.70091	3.63255	5.73747	5.67278	5.95936	5.95131	5.64157	5.79291	4.79311	4.66146	4.96088
ENSG00000028528	SNX1	sorting nexin 1 [Source:HGNC Symbol;Acc:11172]	protein_coding	13.9839	14.0692	13.9319	11.7473	12.2368	9.43081	12.4599	11.8585	11.8582	10.8784	11.2855	11.1756	10.9637	10.6147	10.2747	10.4582	9.614	11.0051
ENSG00000028839	TBPL1	TBP-like 1 [Source:HGNC Symbol;Acc:11589]	protein_coding	9.04976	9.5032	9.37032	8.70254	8.20337	14.1446	8.69916	9.50765	10.1052	6.43435	6.70083	7.34232	7.75148	7.36596	6.79122	6.07291	8.01144	6.88521
ENSG00000029153	ARNTL2	aryl hydrocarbon receptor nuclear translocator-like 2 [Source:HGNC Symbol;Acc:18984]	protein_coding	3.21376	3.21521	3.41136	2.46083	2.27021	1.04367	2.04536	2.65033	2.0643	9.08675	9.69041	8.9391	8.63148	9.74789	9.27497	5.71501	4.78328	6.88171
ENSG00000029363	BCLAF1	BCL2-associated transcription factor 1 [Source:HGNC Symbol;Acc:16863]	protein_coding	17.1137	17.8018	17.6849	17.2086	17.8086	11.9302	16.7684	17.3059	17.244	20.7037	21.4066	20.6676	20.5872	21.1138	21.2389	18.1502	13.1752	20.8128
ENSG00000029364	SLC39A9	solute carrier family 39 (zinc transporter), member 9 [Source:HGNC Symbol;Acc:20182]	protein_coding	11.7428	11.478	11.6001	10.9344	11.871	10.4638	11.9734	12.3152	12.497	10.576	10.2396	10.1763	9.8988	11.018	10.6525	11.4806	9.64002	11.994
ENSG00000029534	ANK1	ankyrin 1, erythrocytic [Source:HGNC Symbol;Acc:492]	protein_coding	4.31248	4.21326	4.09347	2.38728	2.47245	0.933032	2.57302	2.53067	2.58297	0.401563	0.345425	0.396023	0.361282	0.370715	0.392825	0.598706	0.337742	0.519787
ENSG00000029559	IBSP	integrin-binding sialoprotein [Source:HGNC Symbol;Acc:5341]	protein_coding	0	0	0	0	0	0	0	0	0	0	0	0	0	0	0	0	0	0.0244122
ENSG00000029639	TFB1M	transcription factor B1, mitochondrial [Source:HGNC Symbol;Acc:17037]	protein_coding	2.83902	2.81436	2.53515	1.95654	1.99754	2.73095	2.01945	2.11356	2.0735	4.52932	4.8011	4.79838	5.22895	5.08832	5.27396	4.87989	6.30606	5.34588
ENSG00000029725	RABEP1	rabaptin, RAB GTPase binding effector protein 1 [Source:HGNC Symbol;Acc:17677]	protein_coding	15.2196	15.3478	15.5157	14.9648	15.3951	9.81218	15.0113	15.4772	14.8302	16.8887	16.9785	16.2318	16.0025	17.501	16.6201	16.8976	12.0007	17.1889
ENSG00000029993	HMGB3	high mobility group box 3 [Source:HGNC Symbol;Acc:5004]	protein_coding	3.8707	3.7756	3.88275	5.83218	6.09241	7.9831	6.03766	5.96964	5.79594	6.69093	7.31151	7.85809	8.37189	7.33625	7.1529	3.78215	5.53465	4.1447
ENSG00000030066	NUP160	nucleoporin 160kDa [Source:HGNC Symbol;Acc:18017]	protein_coding	5.43987	5.44964	5.45074	4.70321	4.79595	3.00951	4.2681	4.50573	4.4303	6.78368	6.98935	6.90547	7.0923	7.53143	7.1539	6.93195	4.76742	7.24157
ENSG00000030110	BAK1	BCL2-antagonist/killer 1 [Source:HGNC Symbol;Acc:949]	protein_coding	7.19683	7.14692	7.03712	6.4575	6.44371	7.55128	5.96327	6.35032	6.31854	7.86382	7.46754	7.2476	8.66601	7.56255	7.54814	6.74332	8.43938	6.42658
ENSG00000030304	MUSK	muscle, skeletal, receptor tyrosine kinase [Source:HGNC Symbol;Acc:7525]	protein_coding	0.0976105	0.0616505	0.0849635	0.014347	0.0216052	0.0410791	0.0188115	0.055984	0.0355981	0.274795	0.291064	0.319212	0.121191	0.22014	0.199197	0.243	0.128122	0.257203
ENSG00000030419	IKZF2	IKAROS family zinc finger 2 (Helios) [Source:HGNC Symbol;Acc:13177]	protein_coding	1.56806	1.55536	1.38305	0.863746	0.877085	0.676237	1.52301	1.33273	1.66539	0.946374	0.995065	0.946224	0.878052	0.924964	0.897585	0.554405	0.351024	0.641795
ENSG00000030582	GRN	granulin [Source:HGNC Symbol;Acc:4601]	protein_coding	158.172	155.726	147.973	173.693	166.724	196.858	196.352	191.332	183.432	115.306	113.686	110.338	116.774	110.815	115.508	171.935	205.312	139.524
ENSG00000031003	FAM13B	family with sequence similarity 13, member B [Source:HGNC Symbol;Acc:1335]	protein_coding	10.4083	10.7949	10.1452	9.96862	10.1952	5.60387	10.2437	9.06603	10.1318	5.63394	5.56309	5.71251	6.47685	6.2272	6.63138	6.60182	4.43849	7.54534
ENSG00000031081	ARHGAP31	Rho GTPase activating protein 31 [Source:HGNC Symbol;Acc:29216]	protein_coding	2.02277	1.89039	2.04047	2.70399	2.63052	0.891153	2.53264	2.423	2.46298	3.69274	3.96167	3.7551	4.15168	4.62374	4.61303	3.8246	1.78103	3.51233
ENSG00000031544	NR2E3	nuclear receptor subfamily 2, group E, member 3 [Source:HGNC Symbol;Acc:7974]	processed_transcript	0.0587391	0.111298	0.0929609	0.103603	0.0346703	0.113006	0.0452807	0.112298	0.0856875	0.265763	0.207	0.188172	0.189616	0.283872	0.225212	0.17925	0.0907057	0.165575
ENSG00000031691	CENPQ	centromere protein Q [Source:HGNC Symbol;Acc:21347]	protein_coding	3.00685	2.90453	3.45236	2.79037	2.34897	4.59381	2.19672	2.90809	2.71781	3.01134	3.56407	3.00622	3.23548	2.94427	2.93137	1.62872	2.18505	2.10991
ENSG00000031698	SARS	seryl-tRNA synthetase [Source:HGNC Symbol;Acc:10537]	protein_coding	57.2875	57.1367	59.1945	69.1595	70.5003	70.9605	65.3329	61.7965	61.4802	51.0355	53.8736	54.5796	69.3889	63.8741	65.0553	85.7558	105.602	94.0277
ENSG00000031823	RANBP3	RAN binding protein 3 [Source:HGNC Symbol;Acc:9850]	protein_coding	17.1168	15.1657	17.3352	15.5068	14.5015	12.3743	15.899	14.1603	14.8896	19.9616	18.9111	20.3678	20.9715	20.7592	19.3269	17.8732	18.1514	17.4466
ENSG00000032219	ARID4A	AT rich interactive domain 4A (RBP1-like) [Source:HGNC Symbol;Acc:9885]	protein_coding	3.90495	4.24583	3.93713	4.84343	4.91065	3.09594	6.37506	6.06601	6.06831	2.70357	3.06973	2.96137	2.54189	3.00459	2.85494	3.43231	2.5107	3.97194
ENSG00000032389	TSSC1	tumor suppressing subtransferable candidate 1 [Source:HGNC Symbol;Acc:12383]	protein_coding	3.5719	3.22367	3.86823	3.00602	2.84435	3.81724	2.38958	2.61573	2.69237	4.05882	4.03247	4.15189	4.52107	3.55862	3.7898	2.84985	4.52267	3.53704
ENSG00000032444	PNPLA6	patatin-like phospholipase domain containing 6 [Source:HGNC Symbol;Acc:16268]	protein_coding	18.3665	16.8366	18.4434	16.719	16.6312	16.3657	15.9303	16.302	15.7249	20.3072	19.3114	20.5183	18.9562	18.2837	19.2747	18.169	18.8061	14.6347
ENSG00000032742	IFT88	intraflagellar transport 88 homolog (Chlamydomonas) [Source:HGNC Symbol;Acc:20606]	protein_coding	1.6223	1.6687	1.66078	1.76043	1.89869	2.2026	1.85803	1.51709	1.6823	2.41965	2.2818	2.3461	2.21448	2.37744	2.42152	2.71578	2.65692	2.61313
ENSG00000033011	ALG1	asparagine-linked glycosylation 1, beta-1,4-mannosyltransferase homolog (S. cerevisiae) [Source:HGNC Symbol;Acc:18294]	protein_coding	3.3136	3.34857	3.14647	2.9827	3.00793	2.61043	3.10637	2.86604	2.86028	3.97496	4.07002	4.06305	4.78938	4.01266	4.10959	4.58061	5.78739	4.49798
ENSG00000033030	ZCCHC8	zinc finger, CCHC domain containing 8 [Source:HGNC Symbol;Acc:25265]	protein_coding	2.66427	2.653	2.75149	2.47347	2.38529	2.07135	3.11016	2.89251	2.99699	2.73547	2.54716	2.67495	3.08793	2.97603	2.65914	2.86058	2.51669	3.27259
ENSG00000033050	ABCF2	ATP-binding cassette, sub-family F (GCN20), member 2 [Source:HGNC Symbol;Acc:71]	protein_coding	20.626	19.6999	20.726	17.5083	16.4578	12.9158	15.0428	15.0525	15.7842	21.73	22.5283	23.2047	21.6932	19.9939	20.8832	16.7246	17.2372	17.9325
ENSG00000033100	CHPF2	chondroitin polymerizing factor 2 [Source:HGNC Symbol;Acc:29270]	protein_coding	40.828	40.1481	39.1158	35.5433	34.2157	28.5645	35.3996	34.1773	35.5407	52.8632	49.4104	50.7911	48.4483	45.9241	48.8256	47.8408	48.2438	42.9423
ENSG00000033122	LRRC7	leucine rich repeat containing 7 [Source:HGNC Symbol;Acc:18531]	protein_coding	0.00627249	0.00792338	0.00397076	0.00368778	0	0.00603374	0	0	0.00366008	0.0176585	0.0170035	0.0234431	0.0124605	0.0121254	0.0155158	0.016119	0	0.00614994
ENSG00000033170	FUT8	fucosyltransferase 8 (alpha (1,6) fucosyltransferase) [Source:HGNC Symbol;Acc:4019]	protein_coding	6.70544	7.24407	6.52796	8.04268	8.06994	7.17209	8.44246	8.50261	8.43977	5.20432	5.26288	5.18686	6.99404	6.19728	6.21724	5.27213	4.44627	5.28955
ENSG00000033178	UBA6	ubiquitin-like modifier activating enzyme 6 [Source:HGNC Symbol;Acc:25581]	protein_coding	9.53659	9.47018	8.99887	6.80596	6.78169	6.27526	6.79412	7.2598	7.25974	8.7719	9.27518	9.06818	9.01501	9.12005	9.31365	7.12737	5.91352	7.93529
ENSG00000033327	GAB2	GRB2-associated binding protein 2 [Source:HGNC Symbol;Acc:14458]	protein_coding	3.97334	4.08822	3.98215	3.89489	3.82503	1.41411	4.22842	3.79961	3.34697	3.5901	3.58346	3.11524	3.01842	3.12327	3.07823	3.77287	2.13048	3.64245
ENSG00000033627	ATP6V0A1	ATPase, H+ transporting, lysosomal V0 subunit a1 [Source:HGNC Symbol;Acc:865]	protein_coding	9.84983	9.51832	9.1426	9.33074	9.48376	6.37188	10.4467	11.5717	10.2593	11.7108	10.7205	9.97899	8.79291	8.74288	9.08195	11.4458	9.01207	10.7619
ENSG00000033800	PIAS1	protein inhibitor of activated STAT, 1 [Source:HGNC Symbol;Acc:2752]	protein_coding	7.3568	7.74183	6.85979	6.13694	6.36916	2.25866	7.36292	6.99113	6.82068	4.75133	4.78383	4.60789	4.58538	5.59041	5.19779	4.33188	2.57762	4.7158
ENSG00000033867	SLC4A7	solute carrier family 4, sodium bicarbonate cotransporter, member 7 [Source:HGNC Symbol;Acc:11033]	protein_coding	10.5716	10.5174	10.6811	4.58206	4.62232	2.87149	4.78199	5.0386	5.55195	14.4367	14.8719	13.8044	11.9749	13.0002	12.8256	9.67527	7.24255	11.1271
ENSG00000034053	APBA2	amyloid beta (A4) precursor protein-binding, family A, member 2 [Source:HGNC Symbol;Acc:579]	protein_coding	0.681483	0.681109	0.706371	0.0792521	0.057463	0.0576302	0.0615785	0.0458153	0.0611775	9.33663	8.774	9.22838	8.08925	8.80183	8.97326	7.89995	6.66569	7.74267
ENSG00000034063	UHRF1	ubiquitin-like with PHD and ring finger domains 1 [Source:HGNC Symbol;Acc:12556]	processed_transcript	5.84607	4.81741	6.32207	2.82245	2.48885	2.23032	1.62076	1.76861	1.66985	15.7557	16.1167	16.7698	20.86	15.3165	17.4571	3.53442	3.84552	4.19724
ENSG00000034152	MAP2K3	mitogen-activated protein kinase kinase 3 [Source:HGNC Symbol;Acc:6843]	protein_coding	33.3458	33.1188	35.552	28.3187	27.0292	38.48	22.4334	23.7218	26.4265	36.9435	33.0366	35.6079	29.7	26.5368	28.9785	19.4905	26.5838	19.1056
ENSG00000034239	EFCAB1	EF-hand calcium binding domain 1 [Source:HGNC Symbol;Acc:25678]	protein_coding	0.0398765	0.0671624	0.0897549	0.0416792	0.0732258	0.110814	0.0546489	0.0406596	0.0620492	0.0285108	0.0192174	0.00473131	0.0220044	0.00571004	0.0219198	0.0455441	0.0328416	0.0260649
ENSG00000034510	TMSB10	thymosin beta 10 [Source:HGNC Symbol;Acc:11879]	protein_coding	1608.15	1467.52	1645.15	1260.88	1228.94	3696.97	959.502	1022.39	1011.65	3301.36	3282.99	3375.99	3516.26	3117.55	3031.84	2891.36	5106.35	3152.69
ENSG00000034533	ASTE1	asteroid homolog 1 (Drosophila) [Source:HGNC Symbol;Acc:25021]	protein_coding	1.35094	1.43156	1.40633	1.32376	1.45301	1.13347	1.38855	1.40042	1.32257	1.53939	1.34278	1.27428	1.56548	1.35411	1.35153	1.35008	1.51129	1.65568
ENSG00000034677	RNF19A	ring finger protein 19A, E3 ubiquitin protein ligase [Source:HGNC Symbol;Acc:13432]	protein_coding	6.42263	6.41608	6.54955	7.00549	7.40562	5.7228	7.4036	6.95315	7.65463	5.94815	6.38155	5.99308	5.86258	6.32048	6.2156	6.16464	4.91022	6.80726
ENSG00000034693	PEX3	peroxisomal biogenesis factor 3 [Source:HGNC Symbol;Acc:8858]	protein_coding	5.88768	5.49305	6.0691	5.47304	5.52743	5.54763	5.19389	5.95602	5.56178	4.98187	5.24808	4.81186	4.88103	4.44506	4.67879	4.44372	4.75353	5.29992
ENSG00000034713	GABARAPL2	GABA(A) receptor-associated protein-like 2 [Source:HGNC Symbol;Acc:13291]	protein_coding	20.4559	20.8068	21.6594	24.8706	24.1479	50.0943	25.051	26.126	28.1663	17.2992	17.6399	18.2317	17.9689	15.7103	16.1635	19.8571	28.2868	20.4219
ENSG00000034971	MYOC	myocilin, trabecular meshwork inducible glucocorticoid response [Source:HGNC Symbol;Acc:7610]	protein_coding	0.012081	0.0152606	0.0458866	0.0142055	0.0427842	0.0813478	0.111756	0.0923864	0.0845927	0.029152	0	0.0129005	0	0.0155692	0	0	0	0.0118449
ENSG00000035115	SH3YL1	SH3 domain containing, Ysc84-like 1 (S. cerevisiae) [Source:HGNC Symbol;Acc:29546]	protein_coding	2.67826	2.79214	2.67046	2.34038	2.51678	2.82202	2.79961	2.55292	2.88357	2.40243	2.38032	2.29282	2.11511	2.53245	2.27214	3.2788	2.76501	3.26567
ENSG00000035141	FAM136A	family with sequence similarity 136, member A [Source:HGNC Symbol;Acc:25911]	protein_coding	8.94295	8.78047	9.81358	8.28119	8.24492	13.1003	7.62424	7.78859	7.74238	9.35191	9.85973	10.7867	10.8613	10.0751	9.79694	7.38921	9.80202	8.3678
ENSG00000035403	VCL	vinculin [Source:HGNC Symbol;Acc:12665]	protein_coding	148.63	150.956	148.978	136.504	133.921	63.6011	113.032	120.337	118.772	161.678	166.961	159.047	163.51	175.314	177.448	115.639	69.3866	112.495
ENSG00000035499	DEPDC1B	DEP domain containing 1B [Source:HGNC Symbol;Acc:24902]	protein_coding	0.641995	0.452433	0.504805	0.143033	0.0638204	0.227522	0.0416759	0.0723507	0.102526	1.22846	1.49485	1.42883	1.65795	1.36733	1.54459	0.217078	0.409074	0.437303
ENSG00000035664	DAPK2	death-associated protein kinase 2 [Source:HGNC Symbol;Acc:2675]	protein_coding	8.52231	8.54121	8.79201	7.72302	7.42138	6.96455	7.17511	6.71	6.55235	0.096962	0.146556	0.0663129	0.0616818	0.0800306	0.101203	0.079792	0.0722038	0.0680498
ENSG00000035681	NSMAF	neutral sphingomyelinase (N-SMase) activation associated factor [Source:HGNC Symbol;Acc:8017]	protein_coding	8.45664	9.00651	8.81584	9.31097	9.52	7.70534	10.3687	9.7436	9.57698	9.32226	8.90283	8.9056	8.69805	8.77463	8.91229	10.2387	8.8339	10.6884
ENSG00000035687	ADSS	adenylosuccinate synthase [Source:HGNC Symbol;Acc:292]	protein_coding	12.762	13.3114	13.8216	12.0116	12.4564	12.4314	12.2952	14.2394	13.5753	16.2018	16.4855	16.4147	16.8781	17.0255	17.1395	17.6508	20.1514	19.8523
ENSG00000035720	STAP1	signal transducing adaptor family member 1 [Source:HGNC Symbol;Acc:24133]	protein_coding	0	0	0	0	0	0.0298989	0.0159737	0	0	0	0	0	0	0	0.015377	0	0	0
ENSG00000035862	TIMP2	TIMP metallopeptidase inhibitor 2 [Source:HGNC Symbol;Acc:11821]	protein_coding	228.087	232.228	223.446	284.447	282.519	237.101	304.186	308.782	315.382	213.675	214.358	210.469	196.066	200.214	197.794	215.262	196.888	190.011
ENSG00000035928	RFC1	replication factor C (activator 1) 1, 145kDa [Source:HGNC Symbol;Acc:9969]	protein_coding	9.50194	9.53448	9.5563	7.65435	7.96944	5.69055	8.26211	7.95201	7.76677	7.90792	8.10129	7.67128	8.59309	8.38916	8.4615	7.04971	5.59468	7.82868
ENSG00000036054	TBC1D23	TBC1 domain family, member 23 [Source:HGNC Symbol;Acc:25622]	protein_coding	14.0546	14.4909	13.5978	12.4473	12.6315	13.0792	11.5762	12.7194	13.0857	12.814	12.698	12.8345	12.2347	12.693	12.0301	10.7751	10.7103	12.0429
ENSG00000036257	CUL3	cullin 3 [Source:HGNC Symbol;Acc:2553]	protein_coding	6.61962	7.07369	7.11253	7.75481	7.6507	6.78285	7.78082	7.92167	7.64175	7.39673	7.31361	8.10512	7.76566	7.70092	7.69376	7.23544	6.83224	7.63485
ENSG00000036448	MYOM2	myomesin (M-protein) 2, 165kDa [Source:HGNC Symbol;Acc:7614]	protein_coding	0.120189	0.124218	0.161391	0.244106	0.232169	0.339835	0.254556	0.27852	0.233772	0.0292951	0.0592379	0.0427807	0.0434106	0.0187747	0.0180182	0.0421172	0.0404939	0.0321383
ENSG00000036473	OTC	ornithine carbamoyltransferase [Source:HGNC Symbol;Acc:8512]	protein_coding	0	0	0	0	0	0	0	0	0	0	0	0	0	0	0	0	0	0
ENSG00000036530	CYP46A1	cytochrome P450, family 46, subfamily A, polypeptide 1 [Source:HGNC Symbol;Acc:2641]	protein_coding	0.145732	0.0972541	0.100958	0.103463	0.113608	0.0476101	0.161094	0.168219	0.105895	0.14376	0.152058	0.114512	0.114708	0.102764	0.133312	0.155453	0.0815246	0.15906
ENSG00000036549	ZZZ3	zinc finger, ZZ-type containing 3 [Source:HGNC Symbol;Acc:24523]	protein_coding	6.09031	6.14234	6.05517	5.22076	5.57164	4.69394	6.21878	6.17497	6.02459	6.34333	6.6596	6.2748	6.04362	6.81482	6.6617	7.02929	5.7178	7.76579
ENSG00000036565	SLC18A1	solute carrier family 18 (vesicular monoamine), member 1 [Source:HGNC Symbol;Acc:10934]	protein_coding	0	0.00830942	0.00832844	0.0077349	0	0.0126554	0	0	0	0	0	0.00702436	0.0130676	0	0.00650868	0	0	0.0193487
ENSG00000036672	USP2	ubiquitin specific peptidase 2 [Source:HGNC Symbol;Acc:12618]	protein_coding	0.58173	0.463733	0.500547	0.723878	0.633387	0.711708	0.690806	0.665137	0.612981	0.354343	0.306206	0.301551	0.213173	0.196523	0.329707	0.239478	0.139544	0.227038
ENSG00000036828	CASR	calcium-sensing receptor [Source:HGNC Symbol;Acc:1514]	protein_coding	0	0	0	0	0	0.00459023	0	0	0	0	0.00517425	0	0	0	0	0	0	0
ENSG00000037042	TUBG2	tubulin, gamma 2 [Source:HGNC Symbol;Acc:12419]	protein_coding	19.3009	19.297	18.8388	17.5962	16.8123	14.6131	17.9738	17.6642	16.9844	14.3164	15.3506	14.7843	15.9054	13.4961	13.8812	12.5637	12.4121	12.1851
ENSG00000037241	RPL26L1	ribosomal protein L26-like 1 [Source:HGNC Symbol;Acc:17050]	protein_coding	16.2189	15.7983	17.7928	16.213	16.7464	36.9845	13.0592	14.5321	13.9767	18.9997	18.2094	19.8203	21.2893	17.2853	18.4089	15.3599	26.1509	18.3717
ENSG00000037280	FLT4	fms-related tyrosine kinase 4 [Source:HGNC Symbol;Acc:3767]	protein_coding	0.0319724	0.0293727	0.0367999	0.0478482	0.0480366	0.10345	0.029875	0.0311184	0.0440967	0.0280549	0.0661853	0.0217264	0.0750622	0.0599332	0.0373869	0.0336119	0.0682235	0.0341975
ENSG00000037474	NSUN2	NOP2/Sun RNA methyltransferase family, member 2 [Source:HGNC Symbol;Acc:25994]	protein_coding	13.4067	13.7076	14.1884	11.5679	11.8505	9.27015	10.2077	11.067	10.3798	15.255	14.6588	15.0595	16.569	14.8697	15.8628	12.5445	11.6802	13.1219
ENSG00000037637	FBXO42	F-box protein 42 [Source:HGNC Symbol;Acc:29249]	protein_coding	4.0138	3.62726	3.87842	3.70301	3.51143	2.81728	3.67826	3.62117	3.65515	3.17553	3.42406	3.43927	3.55453	3.30951	3.50688	3.36954	3.13003	3.11293
ENSG00000037749	MFAP3	microfibrillar-associated protein 3 [Source:HGNC Symbol;Acc:7034]	protein_coding	6.70733	6.89615	6.75392	7.08602	7.02552	4.90848	7.05166	7.68983	7.23255	5.77938	5.97377	5.39176	5.7165	6.74149	6.33313	6.41441	5.03506	6.7406
ENSG00000037757	MRI1	methylthioribose-1-phosphate isomerase homolog (S. cerevisiae) [Source:HGNC Symbol;Acc:28469]	protein_coding	11.797	11.4003	11.1173	9.3527	9.38952	9.42384	8.53153	8.61199	8.77697	8.4501	7.77926	8.6449	10.2548	8.96161	8.89856	8.26705	9.11587	7.94523
ENSG00000037897	METTL1	methyltransferase like 1 [Source:HGNC Symbol;Acc:7030]	protein_coding	3.51312	2.93784	2.96942	3.10397	2.79183	4.36112	2.34004	2.10124	1.96978	4.0808	3.87321	4.36971	4.19125	3.60429	3.74792	3.17745	4.36426	3.16546
ENSG00000037965	HOXC8	homeobox C8 [Source:HGNC Symbol;Acc:5129]	protein_coding	0.259416	0.346969	0.299463	1.05866	1.14389	1.47523	1.12929	0.688505	0.970566	0.938976	1.11689	1.06732	0.575966	0.383484	0.452962	0.166661	0.160238	0.246867
ENSG00000038002	AGA	aspartylglucosaminidase [Source:HGNC Symbol;Acc:318]	protein_coding	27.5953	28.0931	28.8878	18.2478	17.9224	20.7365	15.7729	16.2058	16.9101	12.0417	12.6362	12.2592	12.9121	12.1435	12.3201	13.6392	16.0475	14.4142
ENSG00000038210	PI4K2B	phosphatidylinositol 4-kinase type 2 beta [Source:HGNC Symbol;Acc:18215]	protein_coding	4.09379	4.19638	4.13492	3.05652	3.05199	3.18547	3.23064	3.1977	2.98034	5.062	5.39374	5.12819	5.34497	5.46117	5.51185	3.90337	4.43331	4.40246
ENSG00000038219	BOD1L1	biorientation of chromosomes in cell division 1-like 1 [Source:HGNC Symbol;Acc:31792]	protein_coding	5.89655	6.1702	5.80242	4.82256	5.301	1.57558	5.37896	4.71016	4.616	6.016	6.37091	5.28004	4.61975	6.21346	6.06218	5.9303	2.4061	5.97691
ENSG00000038274	MAT2B	methionine adenosyltransferase II, beta [Source:HGNC Symbol;Acc:6905]	protein_coding	10.0526	9.99929	9.73906	10.1493	10.3183	13.3793	10.0158	10.5261	10.6646	11.703	11.8109	12.1142	12.9759	11.8857	12.0066	11.5246	12.3819	11.4883
ENSG00000038295	TLL1	tolloid-like 1 [Source:HGNC Symbol;Acc:11843]	protein_coding	0.0273548	0.0647896	0.0519503	0.176909	0.173569	0.065784	0.133553	0.141203	0.0917808	0	0.00741537	0.00365132	0	0	0	0	0	0
ENSG00000038358	EDC4	enhancer of mRNA decapping 4 [Source:HGNC Symbol;Acc:17157]	protein_coding	14.344	13.8889	13.5032	11.7775	11.3616	7.81593	10.3903	10.1891	10.0295	16.8174	16.3246	16.9292	18.014	17.005	17.2311	12.3533	11.7626	12.4826
ENSG00000038382	TRIO	trio Rho guanine nucleotide exchange factor [Source:HGNC Symbol;Acc:12303]	protein_coding	25.1134	25.1508	24.1645	17.5274	17.586	5.95631	14.682	14.6338	13.7629	38.5817	38.307	36.7155	35.6682	42.8313	42.3863	27.5733	12.8023	29.1763
ENSG00000038427	VCAN	versican [Source:HGNC Symbol;Acc:2464]	protein_coding	1.12205	1.06467	0.957318	7.22083	8.01698	2.73254	8.26015	8.46919	7.95591	14.0609	14.6018	13.0391	16.316	19.3638	21.2003	7.10606	3.06152	5.64004
ENSG00000038532	CLEC16A	C-type lectin domain family 16, member A [Source:HGNC Symbol;Acc:29013]	protein_coding	3.51045	3.31152	3.18557	3.31539	3.25222	1.92755	3.51748	3.34127	3.39348	3.48842	3.43072	3.38087	3.44405	3.59483	3.66507	2.7268	1.88252	2.61252
ENSG00000038945	MSR1	macrophage scavenger receptor 1 [Source:HGNC Symbol;Acc:7376]	protein_coding	0.00329242	0.0124769	0	0.0116142	0.01166	0.00950129	0.0304567	0.0151068	0.0307387	0.0715029	0.103531	0.0597682	0.0654049	0.0127292	0.0456074	0.0592257	0.0650777	0.0645617
ENSG00000039068	CDH1	cadherin 1, type 1, E-cadherin (epithelial) [Source:HGNC Symbol;Acc:1748]	protein_coding	0.0794871	0.100408	0.0953408	0.103304	0.113588	0.0804859	0.1204	0.102376	0.112293	0.0639355	0.0453631	0.0268041	0.058175	0.0646977	0.053812	0.0322524	0.0155047	0.0533233
ENSG00000039123	SKIV2L2	superkiller viralicidic activity 2-like 2 (S. cerevisiae) [Source:HGNC Symbol;Acc:18734]	protein_coding	9.72041	9.7104	10.0297	8.42753	8.47456	5.1905	8.45981	8.56373	8.45549	12.0456	12.6006	12.1251	12.6376	12.0735	11.6141	10.1686	8.37587	10.7227
ENSG00000039139	DNAH5	dynein, axonemal, heavy chain 5 [Source:HGNC Symbol;Acc:2950]	protein_coding	0.299746	0.345112	0.298464	0.190915	0.204567	0.106624	0.165278	0.155204	0.142111	2.64206	2.74068	2.53897	1.8763	2.8288	2.61827	2.31085	1.04918	2.38326
ENSG00000039319	ZFYVE16	zinc finger, FYVE domain containing 16 [Source:HGNC Symbol;Acc:20756]	protein_coding	3.96095	3.97725	3.70222	4.40418	4.43742	3.09348	4.54177	4.90482	4.68277	4.59035	4.50179	4.12422	3.96102	4.4134	4.32772	4.53	3.06348	4.34122
ENSG00000039523	FAM65A	family with sequence similarity 65, member A [Source:HGNC Symbol;Acc:25836]	protein_coding	10.3906	9.8754	9.59308	10.8423	10.3345	7.46139	8.97847	9.30831	8.84696	12.4965	11.2419	11.6874	12.4052	12.1837	12.2327	11.2338	10.3993	9.95519
ENSG00000039537	C6	complement component 6 [Source:HGNC Symbol;Acc:1339]	protein_coding	0.00542738	0	0	0	0	0.0052208	0	0	0.00633389	0.0785792	0.0353102	0.0463646	0.0970349	0.0909281	0.0805516	0.0627625	0.113982	0.106427
ENSG00000039560	RAI14	retinoic acid induced 14 [Source:HGNC Symbol;Acc:14873]	protein_coding	53.5513	54.7206	55.9578	46.6492	46.9472	29.3382	42.1431	43.751	45.5857	74.9711	75.2053	71.7013	62.3122	64.3096	66.1831	62.2685	44.5755	65.7032
ENSG00000039600	SOX30	SRY (sex determining region Y)-box 30 [Source:HGNC Symbol;Acc:30635]	protein_coding	0.0666907	0.0936037	0.0750543	0.0609923	0.017495	0.0356401	0.0304655	0.0340001	0.0691819	0.00596029	0.00803492	0.0316511	0.044161	0.0190993	0.0366594	0.0380847	0	0.050857
ENSG00000039650	PNKP	polynucleotide kinase 3'-phosphatase [Source:HGNC Symbol;Acc:9154]	protein_coding	13.6025	11.8782	12.8168	10.9864	11.5608	13.2002	10.8058	10.5972	10.9039	15.682	14.3268	16.0307	14.941	12.7369	14.1119	13.065	15.4517	12.8221
ENSG00000039987	BEST2	bestrophin 2 [Source:HGNC Symbol;Acc:17107]	protein_coding	0.0388819	0.0368365	0	0	0.0229498	0.00935048	0.00999108	0.014867	0	0	0.0105401	0.0207598	0	0.0125271	0	0.0124898	0	0
ENSG00000040199	PHLPP2	PH domain and leucine rich repeat protein phosphatase 2 [Source:HGNC Symbol;Acc:29149]	protein_coding	2.37917	2.29716	2.4134	3.03729	3.11423	1.43357	2.46217	2.64728	2.2674	2.30561	2.17746	2.42955	2.24368	2.40666	2.42265	1.87558	1.10817	1.85496
ENSG00000040275	CCDC99	coiled-coil domain containing 99 [Source:HGNC Symbol;Acc:26010]	protein_coding	4.16199	4.04678	4.56049	2.8743	2.54875	2.48087	2.54015	2.75046	3.07264	5.43081	5.94915	5.79547	7.00046	5.88413	6.03061	2.34525	2.6872	3.08294
ENSG00000040341	STAU2	staufen, RNA binding protein, homolog 2 (Drosophila) [Source:HGNC Symbol;Acc:11371]	protein_coding	3.33867	3.4483	3.77829	3.44516	3.26639	3.1181	3.51095	3.62866	3.65613	3.18209	3.44043	3.23551	3.33322	3.37067	3.08001	3.21738	2.88503	3.30147
ENSG00000040487	PQLC2	PQ loop repeat containing 2 [Source:HGNC Symbol;Acc:26001]	protein_coding	6.02312	5.46739	5.37079	5.66361	5.68591	7.25845	5.35421	5.50675	4.79412	6.32352	5.87688	6.05339	5.4214	5.45454	5.09737	7.75138	9.75939	7.00391
ENSG00000040531	CTNS	cystinosin, lysosomal cystine transporter [Source:HGNC Symbol;Acc:2518]	protein_coding	8.95654	8.73944	8.29383	7.30636	7.8778	6.27931	8.39476	8.16761	7.81479	6.41537	5.60775	5.67795	5.28903	4.89747	5.11708	9.45071	8.60374	8.60125
ENSG00000040608	RTN4R	reticulon 4 receptor [Source:HGNC Symbol;Acc:18601]	protein_coding	0.184872	0.165417	0.165796	0.344191	0.509225	0.474228	0.395873	0.518382	0.485439	0.154898	0.141994	0.254993	0.214232	0.238252	0.251517	0.158361	0.26645	0.128393
ENSG00000040633	PHF23	PHD finger protein 23 [Source:HGNC Symbol;Acc:28428]	protein_coding	19.4762	18.5784	20.5488	17.5854	17.8775	25.5816	16.2574	16.591	17.04	21.9604	22.4752	22.9402	23.343	22.2398	21.3729	25.4798	33.0428	25.9585
ENSG00000040731	CDH10	cadherin 10, type 2 (T2-cadherin) [Source:HGNC Symbol;Acc:1749]	protein_coding	0.0281097	0.008877	0.026692	0.00826325	0.00829578	0.00675993	0.0216692	0	0.0328047	0.0847876	0.12954	0.0225125	0.0209403	0.018113	0.0486728	0.018059	0.0260444	0.0206703
ENSG00000040933	INPP4A	inositol polyphosphate-4-phosphatase, type I, 107kDa [Source:HGNC Symbol;Acc:6074]	protein_coding	3.29963	3.16813	3.24153	3.53276	3.1735	1.78932	3.66001	3.53624	3.46049	3.74047	3.75633	3.5151	3.05424	3.27933	3.57759	3.46424	2.10429	3.23515
ENSG00000041353	RAB27B	RAB27B, member RAS oncogene family [Source:HGNC Symbol;Acc:9767]	protein_coding	0.187311	0.190216	0.148801	0.172746	0.164755	0.15545	0.207626	0.151668	0.175735	0.428357	0.477896	0.462787	0.331971	0.435457	0.396107	0.976857	0.612526	0.885846
ENSG00000041357	PSMA4	proteasome (prosome, macropain) subunit, alpha type, 4 [Source:HGNC Symbol;Acc:9533]	protein_coding	22.1762	22.1141	23.2335	19.301	19.6222	38.2882	17.4016	19.0594	19.0309	28.8524	30.4682	31.6147	31.6561	29.0455	28.3724	26.781	37.8741	29.2642
ENSG00000041515	MYO16	myosin XVI [Source:HGNC Symbol;Acc:29822]	protein_coding	0.0456845	0.0468881	0.0325353	0.0268592	0.0370768	0.0357058	0.0293477	0.0305691	0.0433184	0.0160765	0.00309605	0.00914695	0.0141803	0.0257579	0.0310766	0.00733747	0.0176367	0.0139975
ENSG00000041802	LSG1	large subunit GTPase 1 homolog (S. cerevisiae) [Source:HGNC Symbol;Acc:25652]	protein_coding	9.05925	8.99573	9.52323	7.9783	7.66941	6.06466	7.23188	7.58512	7.55703	11.7997	11.7334	12.3075	11.9623	11.9089	11.4462	10.7691	8.42168	11.8029
ENSG00000041880	PARP3	poly (ADP-ribose) polymerase family, member 3 [Source:HGNC Symbol;Acc:273]	protein_coding	9.64514	9.65374	9.82042	14.3367	13.6258	11.6017	12.8932	12.629	12.6708	6.33787	5.88645	6.70684	6.70089	6.57728	6.51868	7.78794	8.52955	7.97531
ENSG00000041982	TNC	tenascin C [Source:HGNC Symbol;Acc:5318]	protein_coding	47.5769	47.5884	48.1772	34.3446	32.7183	11.2585	20.0335	22.737	20.6075	138.166	140.377	126.105	125.295	132.27	137.1	58.2591	34.5431	65.4845
ENSG00000041988	THAP3	THAP domain containing, apoptosis associated protein 3 [Source:HGNC Symbol;Acc:20855]	protein_coding	2.70973	2.50536	2.55907	2.09446	1.7448	3.60305	2.07752	2.03839	2.04925	2.38788	2.41086	2.56306	2.70403	2.25483	2.68114	2.59709	3.62844	2.60724
ENSG00000042062	FAM65C	family with sequence similarity 65, member C [Source:HGNC Symbol;Acc:16168]	protein_coding	3.86512	3.87672	3.20819	0.392576	0.399175	0.288217	0.593928	0.451711	0.534489	18.2644	15.46	17.1583	5.86279	8.47287	7.83077	22.8239	14.8375	15.2465
ENSG00000042088	TDP1	tyrosyl-DNA phosphodiesterase 1 [Source:HGNC Symbol;Acc:18884]	protein_coding	2.51374	2.60608	2.70627	1.45845	1.59597	1.31243	1.64032	1.70101	1.70805	3.0728	3.35334	3.14784	3.41669	2.91453	3.09265	1.62026	1.49652	1.82415
ENSG00000042286	AIFM2	apoptosis-inducing factor, mitochondrion-associated, 2 [Source:HGNC Symbol;Acc:21411]	protein_coding	6.74534	6.54853	7.40614	7.74916	7.66152	10.5416	7.74062	7.56149	7.63255	7.65543	7.25445	7.02127	6.69991	6.30047	6.05031	7.55474	10.3359	7.88915
ENSG00000042304	C2orf83	chromosome 2 open reading frame 83 [Source:HGNC Symbol;Acc:25344]	protein_coding	0.135565	0.0934063	0.0936201	0.130422	0.101839	0.02371	0.101337	0.0376982	0.143825	0.079303	0.12027	0.118441	0.0734465	0.158825	0.195104	0.0633406	0.137023	0.084583
ENSG00000042317	SPATA7	spermatogenesis associated 7 [Source:HGNC Symbol;Acc:20423]	protein_coding	1.28752	1.41363	1.30314	1.3555	1.25922	1.67055	1.5234	1.68298	1.61176	1.30054	1.37173	1.43881	1.38665	1.46633	1.44058	1.68798	1.794	1.84583
ENSG00000042429	MED17	mediator complex subunit 17 [Source:HGNC Symbol;Acc:2375]	protein_coding	1.87656	2.0357	2.06152	2.02409	1.95315	1.72246	1.8969	2.00105	1.96988	3.00346	2.94865	3.09248	3.01406	3.16915	3.04735	2.74249	2.52766	2.76921
ENSG00000042445	RETSAT	retinol saturase (all-trans-retinol 13,14-reductase) [Source:HGNC Symbol;Acc:25991]	protein_coding	14.8749	14.5915	14.8158	13.3911	12.924	8.37284	15.165	14.9179	14.8251	10.4557	10.4977	10.5185	10.6466	10.5566	10.6535	15.3692	13.1896	15.0396
ENSG00000042493	CAPG	capping protein (actin filament), gelsolin-like [Source:HGNC Symbol;Acc:1474]	protein_coding	10.2652	8.95234	10.3869	9.39556	8.47282	14.2192	7.53758	7.57372	8.04077	18.6075	17.5153	19.2046	18.4997	17.4306	17.291	12.3138	19.8842	12.5042
ENSG00000042753	AP2S1	adaptor-related protein complex 2, sigma 1 subunit [Source:HGNC Symbol;Acc:565]	protein_coding	125.972	122.658	137.721	118.425	114.798	286.972	102.448	98.3453	106.17	120.177	123.308	136.277	135.773	113.593	120.496	98.9953	168.439	103.903
ENSG00000042781	USH2A	Usher syndrome 2A (autosomal recessive, mild) [Source:HGNC Symbol;Acc:12601]	protein_coding	0.00624766	0.00473521	0.00632806	0.0235083	0.0236009	0.0132217	0.0295393	0.0343998	0.0306229	0.0110557	0.00677449	0.0106744	0.00992893	0.00966191	0.00247269	0.0096331	0.0185236	0.0159265
ENSG00000042813	ZPBP	zona pellucida binding protein [Source:HGNC Symbol;Acc:15662]	protein_coding	0	0	0	0	0	0	0	0	0	0	0	0	0	0	0	0	0	0
ENSG00000042832	TG	thyroglobulin [Source:HGNC Symbol;Acc:11764]	protein_coding	0.0369678	0.0466976	0.0321781	0.0353185	0.0300025	0.0111127	0.0356222	0.0247365	0.040446	0.0501779	0.055117	0.0419429	0.0619631	0.038709	0.0731554	0.0979682	0.0428147	0.0702257
ENSG00000042980	ADAM28	ADAM metallopeptidase domain 28 [Source:HGNC Symbol;Acc:206]	protein_coding	0.0467593	0.0521171	0.0696486	0.0452795	0.0324698	0.0343961	0.0621966	0.025241	0.0481494	0.0243364	0.0178949	0.0146857	0.00819607	0.00708947	0.0108861	0.0141367	0.00339795	0.0215744
ENSG00000043039	BARX2	BARX homeobox 2 [Source:HGNC Symbol;Acc:956]	protein_coding	0	0	0	0	0.00966652	0	0	0	0	0	0	0	0	0	0	0	0	0
ENSG00000043093	DCUN1D1	DCN1, defective in cullin neddylation 1, domain containing 1 (S. cerevisiae) [Source:HGNC Symbol;Acc:18184]	protein_coding	4.31119	3.97433	4.39377	4.74577	4.47209	5.11769	4.84605	5.00378	5.28818	3.79726	4.05474	3.90821	3.74461	4.06257	3.83912	3.91295	3.86035	4.27192
ENSG00000043143	PHF15	PHD finger protein 15 [Source:HGNC Symbol;Acc:22984]	protein_coding	4.71692	4.7246	4.45511	2.37048	2.37981	1.38051	2.54057	2.50967	2.63232	4.55035	4.57242	4.58913	2.72417	3.02433	3.03068	3.33659	2.67386	3.41175
ENSG00000043355	ZIC2	Zic family member 2 [Source:HGNC Symbol;Acc:12873]	protein_coding	0	0	0	0	0	0	0	0	0	0.00626724	0	0	0	0	0	0	0	0.00763945
ENSG00000043462	LCP2	lymphocyte cytosolic protein 2 (SH2 domain containing leukocyte protein of 76kDa) [Source:HGNC Symbol;Acc:6529]	protein_coding	0	0	0	0	0	0	0	0	0	0	0	0	0	0	0	0	0	0
ENSG00000043514	TRIT1	tRNA isopentenyltransferase 1 [Source:HGNC Symbol;Acc:20286]	protein_coding	6.33168	6.03035	6.13958	5.86946	6.3177	8.19341	5.81928	5.46968	5.58102	4.95142	5.33991	5.16035	5.54866	5.26722	4.93068	4.06777	4.7801	4.45069
ENSG00000043591	ADRB1	adrenoceptor beta 1 [Source:HGNC Symbol;Acc:285]	protein_coding	0	0	0	0	0	0.00864478	0	0	0	0	0	0.00959652	0	0	0	0.0115472	0	0
ENSG00000044012	GUCA2B	guanylate cyclase activator 2B (uroguanylin) [Source:HGNC Symbol;Acc:4683]	protein_coding	0	0	0	0	0	0.0414428	0	0	0	0	0	0	0	0	0	0	0	0
ENSG00000044090	CUL7	cullin 7 [Source:HGNC Symbol;Acc:21024]	protein_coding	16.1415	15.5118	15.6341	11.7793	11.7123	6.76563	11.1373	10.3448	10.4641	16.1962	15.2231	15.6798	15.5743	16.0492	16.3465	16.9115	13.9054	15.5169
ENSG00000044115	CTNNA1	catenin (cadherin-associated protein), alpha 1, 102kDa [Source:HGNC Symbol;Acc:2509]	protein_coding	60.4705	61.3958	62.0305	62.7509	61.4266	38.4374	56.9086	57.2474	55.9058	59.5318	62.7018	61.3473	60.5985	58.7821	59.0686	54.9726	48.0319	57.7011
ENSG00000044446	PHKA2	phosphorylase kinase, alpha 2 (liver) [Source:HGNC Symbol;Acc:8926]	protein_coding	3.12472	3.07712	3.03413	3.17968	2.91563	1.24902	2.93899	2.58167	2.51014	2.23637	1.98946	1.98635	2.15323	2.14989	2.24549	1.9585	1.25883	1.95388
ENSG00000044459	CNTLN	centlein, centrosomal protein [Source:HGNC Symbol;Acc:23432]	protein_coding	1.83739	1.88555	1.76518	1.45843	1.48961	0.985865	1.71455	1.68047	1.60911	1.93836	1.92224	1.87987	1.86781	2.12993	1.96722	1.75976	1.22808	1.99763
ENSG00000044524	EPHA3	EPH receptor A3 [Source:HGNC Symbol;Acc:3387]	protein_coding	0.0231229	0.0146044	0	0.0181261	0.00909876	0.00741425	0.0237666	0	0.008995	0.0278983	0.0208939	0.016461	0.141631	0.134097	0.114394	0.0495175	0.0476089	0.0755703
ENSG00000044574	HSPA5	heat shock 70kDa protein 5 (glucose-regulated protein, 78kDa) [Source:HGNC Symbol;Acc:5238]	protein_coding	239.965	238.209	247.2	161.993	158.697	188.826	129.89	138.882	139.663	321.054	315.701	335.642	373.727	360.202	342.357	1434.33	1974.64	1706.93
ENSG00000046604	DSG2	desmoglein 2 [Source:HGNC Symbol;Acc:3049]	protein_coding	0.0637093	0.0517354	0.0403307	0.0481584	0.042976	0.0393971	0.0374188	0.0626403	0.0531074	15	14.7045	13.2856	11.1012	13.6411	13.1882	17.7811	10.0854	17.789
ENSG00000046647	GEMIN8	gem (nuclear organelle) associated protein 8 [Source:HGNC Symbol;Acc:26044]	protein_coding	3.15138	3.19001	3.29135	3.30632	3.28176	4.16439	3.29364	3.16458	3.23195	3.99425	3.56669	3.73908	3.30932	3.41861	3.12862	3.96739	5.66273	4.63991
ENSG00000046651	OFD1	oral-facial-digital syndrome 1 [Source:HGNC Symbol;Acc:2567]	protein_coding	3.35569	3.148	2.89279	4.71756	4.30505	3.02384	4.42805	3.97759	4.31931	3.03654	3.0447	3.06692	2.4557	2.61384	2.62692	2.84065	2.23127	2.9224
ENSG00000046653	GPM6B	glycoprotein M6B [Source:HGNC Symbol;Acc:4461]	protein_coding	0.543867	0.515257	0.527913	0.596876	0.631327	0.466489	0.768635	0.762501	0.766937	0.182275	0.137603	0.15971	0.180068	0.216111	0.219735	0.215467	0.123178	0.226627
ENSG00000046774	MAGEC2	melanoma antigen family C, 2 [Source:HGNC Symbol;Acc:13574]	protein_coding	0	0	0	0	0	0	0	0	0	0	0	0	0	0	0	0	0	0
ENSG00000046889	PREX2	phosphatidylinositol-3,4,5-trisphosphate-dependent Rac exchange factor 2 [Source:HGNC Symbol;Acc:22950]	protein_coding	0.0712998	0.0582777	0.0212404	0.0838384	0.108924	0.0726204	0.137948	0.0994278	0.124813	0.00506029	0.00227389	0.00895727	0.00624879	0.00270255	0.00207492	0.00269449	0.00518128	0.0123365
ENSG00000047056	WDR37	WD repeat domain 37 [Source:HGNC Symbol;Acc:31406]	protein_coding	7.00762	7.07699	6.2929	6.39519	6.04996	4.79867	5.72571	6.35697	6.4586	6.64245	7.13009	7.16252	7.08238	6.94465	6.6862	6.94147	5.81441	6.87515
ENSG00000047188	YTHDC2	YTH domain containing 2 [Source:HGNC Symbol;Acc:24721]	protein_coding	5.292	5.34254	5.28068	4.84655	5.11154	3.53255	5.01832	5.31596	4.65719	4.81576	5.1063	4.9012	4.98668	5.02827	5.12731	4.72457	3.78781	5.24826
ENSG00000047230	CTPS2	CTP synthase 2 [Source:HGNC Symbol;Acc:2520]	protein_coding	1.88585	1.97533	1.79664	2.47546	2.56787	1.88142	2.45652	2.43454	2.53314	3.73589	4.0037	3.92788	3.72775	3.69969	3.75499	2.94493	2.64112	3.12133
ENSG00000047249	ATP6V1H	ATPase, H+ transporting, lysosomal 50/57kDa, V1 subunit H [Source:HGNC Symbol;Acc:18303]	protein_coding	9.32622	9.58549	9.85049	9.37423	9.03541	13.6512	9.21198	10.7405	10.6009	10.8378	11.4384	11.6475	10.1265	9.4733	9.56272	11.1328	13.7307	10.843
ENSG00000047315	POLR2B	polymerase (RNA) II (DNA directed) polypeptide B, 140kDa [Source:HGNC Symbol;Acc:9188]	protein_coding	18.8729	19.43	19.5131	18.7529	19.0068	10.3896	16.7059	18.7991	17.5184	24.3027	26.046	24.6866	23.7851	24.2605	24.8193	21.4383	16.019	23.3332
ENSG00000047346	FAM214A	family with sequence similarity 214, member A [Source:HGNC Symbol;Acc:25609]	protein_coding	6.7858	7.44061	6.57582	6.37238	6.38573	4.61647	7.84399	7.42631	8.03145	2.4383	2.44548	2.4933	2.23023	2.82528	2.66139	3.0555	2.15925	2.98516
ENSG00000047365	ARAP2	ArfGAP with RhoGAP domain, ankyrin repeat and PH domain 2 [Source:HGNC Symbol;Acc:16924]	protein_coding	0	0	0	0	0.00704713	0	0	0	0	0.00960342	0.00647307	0.00637466	0	0	0.00590668	0	0	0
ENSG00000047410	TPR	translocated promoter region, nuclear basket protein [Source:HGNC Symbol;Acc:12017]	protein_coding	19.7602	21.0258	19.8392	16.4141	17.3764	5.66038	16.7162	15.9632	15.1173	18.4913	19.7307	17.097	16.2468	18.6898	18.0193	16.3876	7.81246	17.6104
ENSG00000047457	CP	ceruloplasmin (ferroxidase) [Source:HGNC Symbol;Acc:2295]	protein_coding	0.0141011	0.0133593	0	0.00414521	0.0124846	0.00339109	0.0108702	0.00539174	0.0123422	0.00850665	0.0152901	0.00376442	0.0175076	0.00908629	0.0104642	0.0045296	0.00435502	0.0103692
ENSG00000047578	KIAA0556	KIAA0556 [Source:HGNC Symbol;Acc:29068]	protein_coding	4.1763	4.04586	3.96765	4.03197	3.53631	1.616	3.53411	3.37143	3.38604	3.78353	3.63639	3.56099	3.45265	3.73109	3.806	4.0387	2.63395	3.66676
ENSG00000047579	DTNBP1	dystrobrevin binding protein 1 [Source:HGNC Symbol;Acc:17328]	protein_coding	3.81195	3.75443	4.28421	4.07571	4.19866	6.37541	3.87576	4.00433	4.06431	3.70188	3.6156	3.28809	3.61454	3.43776	3.15261	3.77661	4.76003	3.7859
ENSG00000047597	XK	X-linked Kx blood group (McLeod syndrome) [Source:HGNC Symbol;Acc:12811]	protein_coding	0.00494052	0.00624084	0.00625513	0	0.00583222	0.00950494	0.00507806	0	0	0.0476869	0.0214285	0.0422055	0.0834232	0.0445693	0.0293303	0.146005	0.109861	0.130788
ENSG00000047617	ANO2	anoctamin 2 [Source:HGNC Symbol;Acc:1183]	protein_coding	0.0495735	0.0313105	0.0366125	0.0582913	0.0536441	0.0794775	0.033969	0.0379102	0.0337479	0.0265829	0.0358358	0.0441138	0.0369297	0.0425915	0.00817505	0.0212322	0.0510347	0.0283528
ENSG00000047621	C12orf4	chromosome 12 open reading frame 4 [Source:HGNC Symbol;Acc:1184]	protein_coding	5.067	4.97313	4.91199	4.20678	4.77662	3.82717	4.41053	4.69923	5.19618	5.37415	5.35875	5.24392	5.66392	5.93273	5.76582	5.19908	4.58696	5.74919
ENSG00000047634	SCML1	sex comb on midleg-like 1 (Drosophila) [Source:HGNC Symbol;Acc:10580]	protein_coding	6.91044	7.52459	6.57232	7.73349	7.82494	7.13093	8.70108	8.26999	8.29492	5.42238	5.50143	5.12684	5.0301	5.18846	5.14092	5.89732	5.56556	7.18535
ENSG00000047644	WWC3	WWC family member 3 [Source:HGNC Symbol;Acc:29237]	protein_coding	8.19861	8.45035	7.41894	7.19862	7.32026	3.88107	6.8242	6.64885	6.37307	7.18118	7.0434	6.94783	6.691	6.85253	6.92479	6.65206	3.96345	5.784
ENSG00000047648	ARHGAP6	Rho GTPase activating protein 6 [Source:HGNC Symbol;Acc:676]	protein_coding	0.387744	0.345967	0.311694	0.398036	0.414134	0.284179	0.461799	0.437718	0.445325	0.792081	0.83087	0.913536	0.788605	1.01923	0.949996	1.44323	1.12529	1.3155
ENSG00000047662	FAM184B	family with sequence similarity 184, member B [Source:HGNC Symbol;Acc:29235]	protein_coding	1.86436	1.72703	1.79	0.995632	0.944531	1.00131	1.09786	1.24751	1.03348	1.38088	1.26348	1.45995	1.31169	1.1713	1.22979	1.24766	0.974051	1.51185
ENSG00000047849	MAP4	microtubule-associated protein 4 [Source:HGNC Symbol;Acc:6862]	protein_coding	52.3176	53.3909	51.5572	40.4444	41.003	21.1798	38.8376	38.6069	37.3245	48.5362	50.7868	49.659	48.9975	50.967	51.0465	44.5253	31.9384	44.1908
ENSG00000047932	GOPC	golgi-associated PDZ and coiled-coil motif containing [Source:HGNC Symbol;Acc:17643]	protein_coding	27.2815	26.2893	26.6929	24.6161	24.6949	20.8221	25.4789	28.4722	29.3652	12.3017	12.8651	11.8169	12.6897	12.8629	12.6409	13.377	11.9572	13.7807
ENSG00000047936	ROS1	c-ros oncogene 1 , receptor tyrosine kinase [Source:HGNC Symbol;Acc:10261]	protein_coding	0.0491097	0.0620351	0.0953381	0.0577459	0.0541084	0.0125974	0.0336512	0.0200296	0.0267457	0.00526685	0.00355005	0	0	0	0	0	0	0
ENSG00000048028	USP28	ubiquitin specific peptidase 28 [Source:HGNC Symbol;Acc:12625]	protein_coding	3.84973	3.70403	3.51891	3.75994	3.60486	2.0506	3.86908	3.79005	3.66347	3.98281	4.17924	4.09649	4.35092	4.32375	4.2096	3.69832	2.53349	3.55845
ENSG00000048052	HDAC9	histone deacetylase 9 [Source:HGNC Symbol;Acc:14065]	protein_coding	1.27492	1.31641	1.25056	1.4275	1.45109	0.347409	1.70399	1.40422	1.45232	0.703489	0.667624	0.534343	0.499187	0.600018	0.64365	0.765957	0.580547	1.02603
ENSG00000048140	TSPAN17	tetraspanin 17 [Source:HGNC Symbol;Acc:13594]	protein_coding	11.0413	10.529	11.433	10.9834	10.7415	12.2	10.305	10.5243	10.4637	13.3414	12.7153	13.9221	13.552	13.2003	13.3292	11.9386	14.8641	11.797
ENSG00000048162	NOP16	NOP16 nucleolar protein homolog (yeast) [Source:HGNC Symbol;Acc:26934]	protein_coding	4.67151	4.65931	4.79557	3.07525	2.85314	5.21373	2.83644	2.86898	2.66274	4.74406	4.61561	4.51655	5.40145	4.92786	4.31882	3.17501	4.7795	3.49265
ENSG00000048342	CC2D2A	coiled-coil and C2 domain containing 2A [Source:HGNC Symbol;Acc:29253]	protein_coding	3.19041	3.39062	3.08005	3.10825	3.14455	2.21267	2.9789	3.22188	2.81527	4.48198	4.66048	4.61503	3.989	4.6064	4.2964	5.72336	4.59194	5.65985
ENSG00000048392	RRM2B	ribonucleotide reductase M2 B (TP53 inducible) [Source:HGNC Symbol;Acc:17296]	protein_coding	13.2357	13.2817	12.9717	11.6057	11.9141	9.98484	16.2488	16.0671	17.7133	11.6268	12.2606	11.3514	11.0376	12.0387	11.463	15.6305	13.0235	16.7134
ENSG00000048405	ZNF800	zinc finger protein 800 [Source:HGNC Symbol;Acc:27267]	protein_coding	3.7162	3.60624	4.23284	3.88942	3.74749	3.00672	4.18017	3.66015	4.01047	3.30339	3.25446	3.7028	3.40452	3.64483	3.71213	3.37154	2.63277	3.52605
ENSG00000048462	TNFRSF17	tumor necrosis factor receptor superfamily, member 17 [Source:HGNC Symbol;Acc:11913]	protein_coding	0.138034	0	0.0582544	0.0270514	0	0.0663901	0.0472923	0	0	0.0925231	0.0249456	0.0245664	0.0228508	0.0889449	0.0910517	0.0591198	0.0852617	0.0451124
ENSG00000048471	SNX29	sorting nexin 29 [Source:HGNC Symbol;Acc:30542]	protein_coding	5.61451	5.78817	5.21382	4.81297	4.65019	2.58716	5.02852	4.72639	4.76361	4.12816	4.12164	4.39985	3.58888	4.1459	4.06789	4.04918	2.26819	3.44051
ENSG00000048540	LMO3	LIM domain only 3 (rhombotin-like 2) [Source:HGNC Symbol;Acc:6643]	protein_coding	0.0100196	0.00316418	0	0	0	0.00963824	0.0102986	0.00766228	0.00584658	0.0544001	0.0760516	0.0534967	0.0497607	0.0710196	0.0520479	0.0386225	0.0495118	0.0466633
ENSG00000048544	MRPS10	mitochondrial ribosomal protein S10 [Source:HGNC Symbol;Acc:14502]	protein_coding	17.4191	16.7684	17.6248	16.8847	15.6274	20.3794	15.085	15.6234	15.8902	20.9039	19.4828	20.8918	20.8009	20.7364	21.0466	18.4818	23.1605	20.5806
ENSG00000048545	GUCA1A	guanylate cyclase activator 1A (retina) [Source:HGNC Symbol;Acc:4678]	protein_coding	0.417503	0.40248	0.306028	0	0	0	0	0	0	0.256282	0.238267	0.305039	0.152781	0.18407	0.119581	0.0423511	0.0407188	0.0861779
ENSG00000048649	RSF1	remodeling and spacing factor 1 [Source:HGNC Symbol;Acc:18118]	protein_coding	4.49698	4.71453	4.41085	4.25215	4.21102	2.0513	4.18548	4.14125	4.22212	4.03774	4.52004	3.9418	3.91322	4.57401	4.46084	4.32521	2.53346	4.61258
ENSG00000048707	VPS13D	vacuolar protein sorting 13 homolog D (S. cerevisiae) [Source:HGNC Symbol;Acc:23595]	protein_coding	4.87582	4.91515	4.54228	4.52627	4.69182	1.65015	5.19477	4.62676	4.39785	3.31381	3.42687	2.9725	2.67073	3.60532	3.4835	3.49224	1.42583	3.47789
ENSG00000048740	CELF2	CUGBP, Elav-like family member 2 [Source:HGNC Symbol;Acc:2550]	protein_coding	2.43976	2.35171	2.17578	0.64908	0.756144	0.49092	0.893881	0.927899	0.887302	2.28914	2.20505	2.07977	1.57504	1.80868	1.66688	0.816329	0.559699	0.760772
ENSG00000048828	FAM120A	family with sequence similarity 120A [Source:HGNC Symbol;Acc:13247]	protein_coding	34.2998	33.6201	35.4556	27.6345	27.2151	26.6814	25.7504	26.0176	26.9974	31.6779	31.0893	31.21	31.7216	32.2215	31.5354	25.0838	23.9788	25.3522
ENSG00000048991	R3HDM1	R3H domain containing 1 [Source:HGNC Symbol;Acc:9757]	protein_coding	5.16094	5.07282	5.21996	4.48179	4.36541	2.29347	4.30438	4.05338	4.16799	6.06373	5.91973	5.76046	5.78991	6.42535	6.26194	4.81819	2.80514	4.81839
ENSG00000049089	COL9A2	collagen, type IX, alpha 2 [Source:HGNC Symbol;Acc:2218]	protein_coding	0.154905	0.15654	0.172588	0.189432	0.175548	0.131127	0.216535	0.26535	0.188009	0.593084	0.624837	0.595488	0.492356	0.590909	0.527249	0.644877	0.75015	0.443484
ENSG00000049130	KITLG	KIT ligand [Source:HGNC Symbol;Acc:6343]	protein_coding	20.5303	21.4776	20.9643	11.2597	10.576	8.54065	12.7792	13.6907	13.504	11.7967	12.1151	10.9084	8.46118	9.65033	8.84175	13.1454	9.54882	12.0062
ENSG00000049167	ERCC8	excision repair cross-complementing rodent repair deficiency, complementation group 8 [Source:HGNC Symbol;Acc:3439]	protein_coding	1.49111	1.34732	1.43774	1.36024	1.49088	1.77636	1.35809	1.54203	1.31906	2.05729	2.45692	2.16458	2.26114	2.13365	2.06343	1.87501	2.26818	2.258
ENSG00000049192	ADAMTS6	ADAM metallopeptidase with thrombospondin type 1 motif, 6 [Source:HGNC Symbol;Acc:222]	protein_coding	6.25071	6.49266	6.14641	5.20356	5.08937	2.03314	4.99906	4.56427	4.44972	1.52137	1.78072	1.50679	1.81308	1.76819	1.77938	0.389616	0.307839	0.732956
ENSG00000049239	H6PD	hexose-6-phosphate dehydrogenase (glucose 1-dehydrogenase) [Source:HGNC Symbol;Acc:4795]	protein_coding	16.5488	17.045	15.9731	17.2829	17.2111	9.11281	18.413	17.3714	17.4659	11.7589	10.6913	11.05	10.8919	12.7214	12.497	13.4483	8.56304	11.8469
ENSG00000049245	VAMP3	vesicle-associated membrane protein 3 (cellubrevin) [Source:HGNC Symbol;Acc:12644]	protein_coding	56.9203	58.8231	58.297	61.2102	62.1662	79.262	62.3937	63.112	68.0261	53.2495	53.7373	53.6866	51.8255	50.1525	49.2751	55.7744	66.8294	58.4121
ENSG00000049246	PER3	period homolog 3 (Drosophila) [Source:HGNC Symbol;Acc:8847]	protein_coding	1.26719	1.33545	1.21016	2.26485	2.28232	1.53937	2.35189	2.24821	2.10418	1.6978	1.88048	1.76297	1.83045	2.00169	1.9273	1.69799	1.15396	1.71456
ENSG00000049247	UTS2	urotensin 2 [Source:HGNC Symbol;Acc:12636]	protein_coding	0	0	0	0	0	0.0138374	0	0	0	0	0	0	0	0	0	0	0	0
ENSG00000049249	TNFRSF9	tumor necrosis factor receptor superfamily, member 9 [Source:HGNC Symbol;Acc:11924]	protein_coding	0.0112611	0	0.0142575	0.0264829	0	0	0.0231492	0.0172233	0	0.0271736	0.0122107	0	0.0223705	0.0145126	0.0222845	0.0144693	0.0139116	0
ENSG00000049283	EPN3	epsin 3 [Source:HGNC Symbol;Acc:18235]	protein_coding	0.149601	0.118985	0.133287	0.123788	0.150439	0.0532989	0.170851	0.152539	0.245717	0.0935915	0.108144	0.0650835	0.0935591	0.0285625	0.0603055	0.170864	0.0547595	0.124948
ENSG00000049319	SRD5A2	steroid-5-alpha-reductase, alpha polypeptide 2 (3-oxo-5 alpha-steroid delta 4-dehydrogenase alpha 2) [Source:HGNC Symbol;Acc:11285]	lincRNA	0.14944	0.216739	0.154167	0	0	0.00532416	0.00568892	0.0423264	0.00645929	0	0	0	0	0	0	0.00711168	0	0
ENSG00000049323	LTBP1	latent transforming growth factor beta binding protein 1 [Source:HGNC Symbol;Acc:6714]	protein_coding	10.6089	9.9123	10.0594	4.36176	4.30022	2.41371	5.01026	4.74484	4.2389	149.229	152.35	148.175	119.729	126.721	126.686	169.884	116.484	170.593
ENSG00000049449	RCN1	reticulocalbin 1, EF-hand calcium binding domain [Source:HGNC Symbol;Acc:9934]	protein_coding	49.764	47.0192	49.4164	47.5649	48.0716	68.2416	44.823	47.7176	47.9181	66.1592	67.3896	69.277	74.7638	76.0335	70.616	92.4153	109.752	90.8504
ENSG00000049540	ELN	elastin [Source:HGNC Symbol;Acc:3327]	protein_coding	2.3786	2.27459	2.06575	25.0704	22.8903	24.6468	25.9313	21.1543	22.0236	1.32819	1.10841	1.02438	1.74948	1.10962	1.93337	0.166705	0.155423	0.0925141
ENSG00000049541	RFC2	replication factor C (activator 1) 2, 40kDa [Source:HGNC Symbol;Acc:9970]	protein_coding	4.4289	3.67559	4.37937	3.17412	3.06247	3.79945	3.23098	2.60943	2.70024	7.34096	8.07153	8.36061	10.1562	7.2438	7.83934	3.22822	4.24426	3.51743
ENSG00000049618	ARID1B	AT rich interactive domain 1B (SWI1-like) [Source:HGNC Symbol;Acc:18040]	protein_coding	4.01102	4.07653	3.82077	3.70719	3.99755	1.49141	4.23118	3.82954	3.75002	3.63964	3.44675	3.59761	3.32745	3.55909	3.74783	3.60406	1.91107	3.07758
ENSG00000049656	CLPTM1L	CLPTM1-like [Source:HGNC Symbol;Acc:24308]	protein_coding	14.392	14.2555	14.7897	14.197	14.2112	15.7421	15.5627	15.0525	15.9855	19.7448	18.6467	20.5036	20.3263	19.0226	19.7281	30.1398	33.6011	29.0561
ENSG00000049759	NEDD4L	neural precursor cell expressed, developmentally down-regulated 4-like, E3 ubiquitin protein ligase [Source:HGNC Symbol;Acc:7728]	protein_coding	3.25111	3.35089	3.14548	0.593687	0.592871	0.441994	0.716649	0.755874	0.835519	3.54544	3.26745	3.38038	2.4438	3.08815	2.78596	2.60869	1.86791	2.35991
ENSG00000049768	FOXP3	forkhead box P3 [Source:HGNC Symbol;Acc:6106]	protein_coding	0.0798149	0.0378082	0.0757894	0.0234627	0.117776	0.0191942	0.0205092	0.0762958	0.0931461	0.0320996	0.0540908	0.0532685	0.0198193	0.0385727	0.0197432	0.0256384	0.0493005	0.0586916
ENSG00000049769	PPP1R3F	protein phosphatase 1, regulatory subunit 3F [Source:HGNC Symbol;Acc:14944]	protein_coding	0.821915	0.765018	0.696351	0.915588	1.00674	1.66448	1.13063	1.19092	1.0818	1.3421	1.08555	1.4056	1.34426	1.17073	1.25349	1.47691	1.90859	1.45417
ENSG00000049860	HEXB	hexosaminidase B (beta polypeptide) [Source:HGNC Symbol;Acc:4879]	protein_coding	27.5934	28.0014	28.4318	20.6876	21.4162	29.3263	25.2938	25.7674	26.0888	50.4486	50.3404	53.4669	48.3818	51.5421	48.7282	74.4704	84.5055	72.737
ENSG00000049883	PTCD2	pentatricopeptide repeat domain 2 [Source:HGNC Symbol;Acc:25734]	protein_coding	2.47491	2.30837	2.29543	1.75962	1.80901	1.73017	1.66383	1.96966	1.95631	2.15851	2.05951	2.25868	1.75078	2.0398	1.95761	1.91355	1.80424	2.21494
ENSG00000050030	KIAA2022	KIAA2022 [Source:HGNC Symbol;Acc:29433]	protein_coding	0.00218729	0	0.0027693	0	0.00258207	0	0.00224818	0	0	0	0.00237173	0	0	0	0	0	0	0
ENSG00000050130	JKAMP	JNK1/MAPK8-associated membrane protein [Source:HGNC Symbol;Acc:20184]	protein_coding	13.1596	15.1815	13.6732	14.0076	14.0212	18.5747	13.4173	15.0306	14.2395	14.5401	16.0109	15.1506	15.2191	14.8348	13.8572	19.6785	23.5848	22.1303
ENSG00000050165	DKK3	dickkopf 3 homolog (Xenopus laevis) [Source:HGNC Symbol;Acc:2893]	protein_coding	133.696	133.28	138.58	174.765	178.454	130.417	176.877	187.398	193.412	337.067	344.428	324.295	338.572	337.778	354.454	467.434	422.831	468.636
ENSG00000050327	ARHGEF5	Rho guanine nucleotide exchange factor (GEF) 5 [Source:HGNC Symbol;Acc:13209]	protein_coding	3.56666	3.53579	3.41005	3.07515	2.74001	1.44575	3.59036	2.9595	2.81604	0.380786	0.284075	0.338653	0.114131	0.213239	0.231933	0.177169	0.119238	0.126179
ENSG00000050344	NFE2L3	nuclear factor (erythroid-derived 2)-like 3 [Source:HGNC Symbol;Acc:7783]	protein_coding	3.13542	3.41381	3.12409	2.69784	2.66466	2.60561	2.80319	3.23483	2.82914	24.1702	25.0862	24.4803	21.7203	22.3396	22.2793	20.8427	20.3297	22.3498
ENSG00000050393	CCDC90A	coiled-coil domain containing 90A [Source:HGNC Symbol;Acc:21097]	protein_coding	5.28211	5.32008	5.33225	5.87976	5.62023	9.10525	5.58842	6.24757	5.27669	5.94813	7.05631	6.52788	7.10731	7.35184	6.84306	7.5109	8.97891	8.64532
ENSG00000050405	LIMA1	LIM domain and actin binding 1 [Source:HGNC Symbol;Acc:24636]	protein_coding	94.1606	94.0057	93.3198	67.2098	67.8257	65.7694	69.5108	69.0769	71.9134	40.791	41.897	41.3717	31.909	34.2971	33.0713	30.6199	26.8618	34.9194
ENSG00000050426	LETMD1	LETM1 domain containing 1 [Source:HGNC Symbol;Acc:24241]	protein_coding	6.36613	6.30729	6.07879	5.5804	5.49667	6.41914	6.59595	6.15636	5.92165	5.19262	5.28471	5.45935	5.1755	4.82475	5.10498	7.10049	6.94797	6.92319
ENSG00000050438	SLC4A8	solute carrier family 4, sodium bicarbonate cotransporter, member 8 [Source:HGNC Symbol;Acc:11034]	protein_coding	1.04735	1.13187	1.15242	0.667197	0.736806	0.254714	0.763032	0.650874	0.609762	0.956535	1.028	0.87099	0.885309	0.901871	1.00355	0.5468	0.327117	0.748723
ENSG00000050555	LAMC3	laminin, gamma 3 [Source:HGNC Symbol;Acc:6494]	protein_coding	0.0337095	0.0340654	0.0170717	0.0673839	0.0318349	0.0324264	0.0866199	0.123737	0.0904817	0.0135571	0.0036552	0.0143985	0.013393	0.0173771	0.00667076	0.0216566	0.00416438	0.0165254
ENSG00000050628	PTGER3	prostaglandin E receptor 3 (subtype EP3) [Source:HGNC Symbol;Acc:9595]	protein_coding	0.0213137	0.0370197	0.026985	0.0281947	0.0283057	0.0333165	0.0328607	0.040748	0.0342013	0.00642889	0.00577775	0.00853488	0.00529255	0.00686696	0.00790831	0.00684648	0.0098739	0.015673
ENSG00000050730	TNIP3	TNFAIP3 interacting protein 3 [Source:HGNC Symbol;Acc:19315]	protein_coding	0.17065	0.172451	0.2247	0.040132	0.096696	0.0196985	0.0561282	0.104401	0.071695	0.142753	0.162835	0.131203	0.0406802	0.0791723	0.0675397	0.0877069	0.0843264	0.107082
ENSG00000050748	MAPK9	mitogen-activated protein kinase 9 [Source:HGNC Symbol;Acc:6886]	protein_coding	4.29678	4.4771	4.5128	5.04902	4.88242	5.02563	5.34928	5.30658	5.19881	5.22344	5.48753	5.75068	5.11228	5.38566	5.09547	5.26996	5.19458	5.38149
ENSG00000050767	COL23A1	collagen, type XXIII, alpha 1 [Source:HGNC Symbol;Acc:22990]	protein_coding	0.00663238	0	0	0	0.00782944	0	0	0.0101439	0	0	0	0	0.00658771	0	0	0.00852191	0	0
ENSG00000050820	BCAR1	breast cancer anti-estrogen resistance 1 [Source:HGNC Symbol;Acc:971]	protein_coding	10.9269	10.2361	10.2635	13.3238	13.3544	13.0727	11.1011	11.4404	11.1242	21.3211	19.2297	21.4812	22.1143	20.8425	22.1789	15.7607	18.5079	13.3335
ENSG00000051009	FAM160A2	family with sequence similarity 160, member A2 [Source:HGNC Symbol;Acc:25378]	protein_coding	5.45797	5.50873	5.2738	5.70258	6.00071	3.76658	6.62585	5.83095	5.90693	4.90121	4.7169	5.32371	5.24321	5.0672	4.99736	4.8288	4.36761	4.73366
ENSG00000051108	HERPUD1	homocysteine-inducible, endoplasmic reticulum stress-inducible, ubiquitin-like domain member 1 [Source:HGNC Symbol;Acc:13744]	protein_coding	32.5106	31.3156	32.0264	22.1288	24.2653	33.9972	29.1699	28.7456	28.7303	14.8402	13.8512	13.9627	14.8464	16.0418	14.3204	60.3849	89.8241	72.5088
ENSG00000051128	HOMER3	homer homolog 3 (Drosophila) [Source:HGNC Symbol;Acc:17514]	protein_coding	25.3417	24.812	26.7496	20.0824	19.9895	39.0968	17.6941	17.8945	19.0591	19.6182	19.1613	21.3999	20.5901	19.0322	20.2804	16.4179	26.6164	15.5838
ENSG00000051180	RAD51	RAD51 homolog (S. cerevisiae) [Source:HGNC Symbol;Acc:9817]	protein_coding	1.2686	1.30907	1.43649	0.640796	0.61168	0.893748	0.578497	0.587544	0.563001	2.52225	2.75114	3.03367	3.69142	2.69411	2.864	0.78057	1.1478	0.954756
ENSG00000051341	POLQ	polymerase (DNA directed), theta [Source:HGNC Symbol;Acc:9186]	protein_coding	0.555746	0.525647	0.544181	0.193146	0.161589	0.0790038	0.120997	0.100491	0.0670934	1.43133	1.63565	1.44123	1.71311	1.61236	1.66048	0.232162	0.219832	0.442889
ENSG00000051382	PIK3CB	phosphatidylinositol-4,5-bisphosphate 3-kinase, catalytic subunit beta [Source:HGNC Symbol;Acc:8976]	protein_coding	3.43805	3.49722	3.48528	2.87107	3.13807	2.26161	3.3597	2.83095	2.98738	4.58364	4.63326	4.51236	4.41237	4.64898	4.60583	5.06523	4.27159	5.30536
ENSG00000051523	CYBA	cytochrome b-245, alpha polypeptide [Source:HGNC Symbol;Acc:2577]	protein_coding	23.5674	22.3083	24.7457	15.6127	18.0258	39.7321	17.2463	17.4133	18.9558	11.6721	10.31	13.6303	5.46406	5.19369	5.69322	3.37666	5.4708	3.04236
ENSG00000051596	THOC3	THO complex 3 [Source:HGNC Symbol;Acc:19072]	protein_coding	7.36364	6.51309	7.62705	5.37642	5.22974	7.73123	5.0996	5.0589	5.21377	6.60914	7.19748	7.36775	7.0316	5.85397	5.8865	4.30768	5.288	4.41697
ENSG00000051620	HEBP2	heme binding protein 2 [Source:HGNC Symbol;Acc:15716]	protein_coding	36.1668	38.5878	39.5562	39.9386	43.1276	89.0838	39.2378	40.7852	41.464	31.7156	31.7836	34.5171	31.9915	33.2215	29.3274	30.7406	44.3217	33.0558
ENSG00000051825	MPHOSPH9	M-phase phosphoprotein 9 [Source:HGNC Symbol;Acc:7215]	protein_coding	1.45364	1.49173	1.53423	1.17985	1.28168	0.60882	1.18735	1.22378	1.24305	2.16049	2.10348	2.13469	2.35104	2.35744	2.26309	1.80827	1.36988	1.96001
ENSG00000052126	PLEKHA5	pleckstrin homology domain containing, family A member 5 [Source:HGNC Symbol;Acc:30036]	protein_coding	5.58519	5.67242	5.2552	3.89498	3.97756	2.35651	4.89369	4.47809	4.41423	2.40088	2.46218	2.38998	2.35646	2.9342	2.65139	3.03526	2.15163	2.92456
ENSG00000052344	PRSS8	protease, serine, 8 [Source:HGNC Symbol;Acc:9491]	protein_coding	0.042359	0.0214031	0.010726	0.079693	0.0700059	0.0162987	0.0783688	0.0907005	0.0692076	0.0613286	0.0275585	0.0271396	0.0673179	0.0436717	0.0502944	0.0108854	0.0209316	0.00830626
ENSG00000052723	SIKE1	suppressor of IKBKE 1 [Source:HGNC Symbol;Acc:26119]	protein_coding	6.30572	6.2455	6.48079	5.10558	5.31113	5.46123	5.54384	5.75322	6.3404	5.5248	5.69235	5.56854	5.93817	6.34367	5.77718	5.49491	5.5958	6.29804
ENSG00000052749	RRP12	ribosomal RNA processing 12 homolog (S. cerevisiae) [Source:HGNC Symbol;Acc:29100]	protein_coding	3.76672	3.50647	3.6773	2.85937	2.48668	2.05178	2.60438	2.54503	2.73197	5.46331	5.06443	5.66185	5.60828	4.69836	5.14517	4.12067	3.91046	4.07134
ENSG00000052795	FNIP2	folliculin interacting protein 2 [Source:HGNC Symbol;Acc:29280]	protein_coding	2.821	2.96558	2.92742	4.16864	4.25769	2.57021	4.16444	4.21325	4.18704	2.39661	2.58414	2.28961	2.51287	3.05604	2.81699	2.5908	1.51153	2.43871
ENSG00000052802	MSMO1	methylsterol monooxygenase 1 [Source:HGNC Symbol;Acc:10545]	protein_coding	17.7873	15.7506	16.7325	31.8435	29.5856	39.0113	27.122	36.7945	27.6187	20.6596	20.1358	19.5922	29.5312	30.7284	28.6081	34.9449	41.223	37.9314
ENSG00000052841	TTC17	tetratricopeptide repeat domain 17 [Source:HGNC Symbol;Acc:25596]	protein_coding	9.15922	9.37347	8.97574	9.26715	9.76008	4.46765	9.85446	9.55036	9.65148	9.30958	9.50729	9.03146	7.99599	9.24375	9.21834	24.1025	12.4677	22.4847
ENSG00000052850	ALX4	ALX homeobox 4 [Source:HGNC Symbol;Acc:450]	protein_coding	0.0670966	0.0452032	0.01699	0.0157792	0.0211218	0	0.0137929	0.0410485	0.00522023	0.00359794	0.0145509	0.00477656	0.00444298	0.00576466	0.0044259	0.00574747	0	0.00877141
ENSG00000053108	FSTL4	follistatin-like 4 [Source:HGNC Symbol;Acc:21389]	protein_coding	0.00382005	0.00482546	0.00967301	0	0	0.00367464	0.00392639	0	0.00445809	0.0215086	0.0207108	0.020396	0.0227659	0.0147691	0.0226784	0.0245418	0.0424726	0.0486903
ENSG00000053254	FOXN3	forkhead box N3 [Source:HGNC Symbol;Acc:1928]	protein_coding	8.71877	8.6724	7.9219	7.19012	7.42208	3.60143	8.5254	7.74069	7.52788	8.13988	7.94993	7.09222	6.54829	7.92543	7.6649	7.93175	4.34293	7.641
ENSG00000053328	METTL24	methyltransferase like 24 [Source:HGNC Symbol;Acc:21566]	protein_coding	0.463952	0.311346	0.367127	0.272771	0.222499	0.0697333	0.357651	0.266098	0.236882	0	0.0157211	0	0	0	0	0	0	0
ENSG00000053371	AKR7A2	aldo-keto reductase family 7, member A2 (aflatoxin aldehyde reductase) [Source:HGNC Symbol;Acc:389]	protein_coding	20.0882	18.3337	19.3447	20.1227	20.0655	44.2733	18.0349	17.648	18.6064	19.3872	18.9321	20.3098	20.957	19.1511	19.3904	16.6446	28.3131	17.6709
ENSG00000053372	MRTO4	mRNA turnover 4 homolog (S. cerevisiae) [Source:HGNC Symbol;Acc:18477]	protein_coding	10.9189	11.6742	11.9087	9.20593	8.81181	14.6677	7.74731	7.15112	7.78595	14.1269	14.6759	14.6961	16.7297	13.7426	13.5722	10.4929	13.106	10.7681
ENSG00000053438	NNAT	neuronatin [Source:HGNC Symbol;Acc:7860]	protein_coding	0.616176	0.552377	0.855628	0.350581	0.656995	0.0573602	0.32688	0.486406	0.394341	3.82108	4.59073	4.71196	1.36225	1.71626	1.57335	1.12373	0.810316	0.974413
ENSG00000053501	USE1	unconventional SNARE in the ER 1 homolog (S. cerevisiae) [Source:HGNC Symbol;Acc:30882]	protein_coding	14.9392	13.4311	14.2515	16.2044	17.1797	35.7978	14.1645	16.5347	14.7655	17.6542	15.4904	18.6802	16.5201	15.9227	14.2526	18.2413	24.7296	17.6758
ENSG00000053524	MCF2L2	MCF.2 cell line derived transforming sequence-like 2 [Source:HGNC Symbol;Acc:30319]	protein_coding	0.0610905	0.0614204	0.0473546	0.0527758	0.0397377	0.037178	0.0602284	0.0438573	0.0451045	0.0551551	0.0459638	0.0559156	0.0445806	0.0305278	0.0456428	0.0656794	0.0415852	0.0391163
ENSG00000053702	NRIP2	nuclear receptor interacting protein 2 [Source:HGNC Symbol;Acc:23078]	protein_coding	0.789137	0.625919	0.627351	0.67975	0.444119	0.255976	0.584751	0.673646	0.524723	0.538793	0.477589	0.666299	0.619767	0.674052	0.55383	0.624881	0.328738	0.60278
ENSG00000053747	LAMA3	laminin, alpha 3 [Source:HGNC Symbol;Acc:6483]	protein_coding	9.93396	10.5487	9.42917	5.67135	5.80593	1.60979	7.79654	7.50042	7.09628	0.11281	0.1263	0.139611	0.0495832	0.0765869	0.0799689	0.192423	0.0822253	0.184123
ENSG00000053770	AP5M1	adaptor-related protein complex 5, mu 1 subunit [Source:HGNC Symbol;Acc:20192]	protein_coding	6.55513	7.03166	6.8466	7.18205	7.59237	6.6509	7.39687	7.82083	8.85862	5.6702	5.70418	5.63631	5.41803	5.80126	5.46707	5.59494	5.09579	6.06935
ENSG00000053900	ANAPC4	anaphase promoting complex subunit 4 [Source:HGNC Symbol;Acc:19990]	protein_coding	4.42401	4.29643	4.28019	4.00341	4.07994	5.21305	3.93336	4.24142	4.16159	4.09402	4.33931	4.73513	4.39422	4.07811	3.99019	3.70433	4.01947	4.40824
ENSG00000053918	KCNQ1	potassium voltage-gated channel, KQT-like subfamily, member 1 [Source:HGNC Symbol;Acc:6294]	protein_coding	0.00667541	0.0168647	0	0.00784933	0.0157605	0.00642132	0	0	0	0.0107387	0.0217149	0	0.00663045	0.00860285	0.0198149	0.0171544	0.0164932	0
ENSG00000054116	TRAPPC3	trafficking protein particle complex 3 [Source:HGNC Symbol;Acc:19942]	protein_coding	14.5876	14.7003	15.9921	13.5562	14.0586	20.8132	12.887	13.7381	14.0886	16.879	16.8615	17.2352	15.8002	14.6374	15.3016	15.5913	21.7806	17.332
ENSG00000054118	THRAP3	thyroid hormone receptor associated protein 3 [Source:HGNC Symbol;Acc:22964]	protein_coding	33.1497	33.4914	34.6682	34.7902	34.3887	19.6897	28.0831	27.7178	27.6396	37.2964	38.0944	37.3181	35.9095	36.4643	36.8515	32.4548	24.2735	33.6894
ENSG00000054148	PHPT1	phosphohistidine phosphatase 1 [Source:HGNC Symbol;Acc:30033]	protein_coding	27.8233	24.4525	26.5224	25.2346	25.6522	60.829	25.896	25.3801	28.4589	31.0539	29.5702	30.9919	33.4335	30.0892	28.9969	32.9267	57.2369	32.8175
ENSG00000054179	ENTPD2	ectonucleoside triphosphate diphosphohydrolase 2 [Source:HGNC Symbol;Acc:3364]	protein_coding	0.107453	0.0987158	0.0989417	0.034459	0.0461262	0.00939664	0.0702829	0.0896425	0.0228001	0.0235718	0.0211844	0.0208623	0	0	0	0	0.0120677	0.0095776
ENSG00000054219	LY75	lymphocyte antigen 75 [Source:HGNC Symbol;Acc:6729]	protein_coding	0.302753	0.299747	0.269354	0.0545216	0.0515165	0.139055	0.114941	0.0500591	0.0923089	0.00877547	0.0029575	0	0.0081274	0.0105451	0.00809616	0.0105137	0.0101084	0.00534842
ENSG00000054267	ARID4B	AT rich interactive domain 4B (RBP1-like) [Source:HGNC Symbol;Acc:15550]	protein_coding	5.22362	5.28986	5.01798	4.73922	4.64051	3.01621	4.94598	4.53398	5.01666	4.60336	4.95702	4.55079	4.57979	4.82764	4.67887	4.94694	3.46794	5.43896
ENSG00000054277	OPN3	opsin 3 [Source:HGNC Symbol;Acc:14007]	protein_coding	2.29118	2.22201	1.92765	3.01566	3.11478	1.30816	4.26173	3.82077	3.88142	4.00685	3.91891	4.48283	4.44139	5.07679	5.33111	5.65994	5.18613	5.42038
ENSG00000054282	SDCCAG8	serologically defined colon cancer antigen 8 [Source:HGNC Symbol;Acc:10671]	protein_coding	3.8382	3.80194	4.1706	3.28545	3.36783	3.64967	3.42106	3.35128	3.58113	4.27011	4.37447	4.44929	3.58838	3.99884	4.00141	3.51453	3.65764	4.17654
ENSG00000054356	PTPRN	protein tyrosine phosphatase, receptor type, N [Source:HGNC Symbol;Acc:9676]	protein_coding	0.052929	0.0235975	0.0197096	0.010983	0.0147016	0.0149748	0.0160007	0.0238095	0.021801	3.01269	2.7717	2.98224	4.38207	3.82386	4.04176	1.97224	2.15008	1.89263
ENSG00000054392	HHAT	hedgehog acyltransferase [Source:HGNC Symbol;Acc:18270]	protein_coding	2.05356	1.92095	1.87229	2.32317	2.25458	1.83717	2.81225	2.86612	2.73193	1.01129	1.03221	1.08045	1.14772	1.23452	1.11961	2.21551	1.83426	1.83733
ENSG00000054523	KIF1B	kinesin family member 1B [Source:HGNC Symbol;Acc:16636]	protein_coding	4.90579	4.9583	4.87823	4.50341	4.55524	3.05898	4.06417	4.00008	3.75836	5.1157	5.8096	5.06434	5.0664	5.31726	5.2384	4.12867	2.62436	4.45595
ENSG00000054598	FOXC1	forkhead box C1 [Source:HGNC Symbol;Acc:3800]	protein_coding	6.30891	6.28319	6.52417	6.51519	6.09188	6.95828	6.82947	6.53544	6.20517	4.12084	3.97031	4.10107	4.51093	4.52657	4.53787	4.80053	5.83157	4.86955
ENSG00000054611	TBC1D22A	TBC1 domain family, member 22A [Source:HGNC Symbol;Acc:1309]	protein_coding	5.7792	5.91003	6.25502	5.4615	5.3113	6.0909	5.32216	5.07206	5.24508	5.20226	5.2151	5.50858	5.23464	5.0923	4.76358	4.79055	6.06735	4.57771
ENSG00000054654	SYNE2	spectrin repeat containing, nuclear envelope 2 [Source:HGNC Symbol;Acc:17084]	protein_coding	0.266019	0.267793	0.26737	0.205005	0.279247	0.0944838	0.229677	0.214073	0.186271	0.760425	0.713583	0.653788	0.561788	0.800637	0.799354	0.455391	0.22347	0.399659
ENSG00000054690	PLEKHH1	pleckstrin homology domain containing, family H (with MyTH4 domain) member 1 [Source:HGNC Symbol;Acc:17733]	protein_coding	0.194977	0.23428	0.210732	0.069898	0.0673663	0.0434581	0.0879828	0.0909174	0.0887975	0.0726773	0.0928179	0.0736333	0.0944703	0.0643508	0.0635224	0.0855452	0.0293743	0.0722707
ENSG00000054793	ATP9A	ATPase, class II, type 9A [Source:HGNC Symbol;Acc:13540]	protein_coding	12.0206	12.3443	12.0868	9.89449	9.6341	3.93268	10.1906	9.97524	10.2533	19.6758	18.8957	18.407	13.156	16.0334	15.8195	19.7922	9.76492	18.335
ENSG00000054796	SPO11	SPO11 meiotic protein covalently bound to DSB homolog (S. cerevisiae) [Source:HGNC Symbol;Acc:11250]	protein_coding	0	0	0.017442	0	0	0.0132519	0	0	0.0160773	0	0	0	0	0	0	0.0177011	0	0
ENSG00000054803	CBLN4	cerebellin 4 precursor [Source:HGNC Symbol;Acc:16231]	protein_coding	0	0	0	0	0	0	0	0	0	0	0	0	0	0	0	0	0	0
ENSG00000054938	CHRDL2	chordin-like 2 [Source:HGNC Symbol;Acc:24168]	protein_coding	0.139384	0.134641	0.186852	0.115691	0.0774308	0.0788695	0.0758456	0.0877803	0.0956848	0.0461642	0.0355616	0.0612868	0.0407191	0.0105664	0.016225	0.0421396	0.0202577	0.0321553
ENSG00000054965	FAM168A	family with sequence similarity 168, member A [Source:HGNC Symbol;Acc:28999]	protein_coding	12.2799	12.4593	12.1049	12.143	12.0705	7.27092	12.2162	11.5405	11.8523	8.94116	8.97674	8.87187	8.77152	9.44872	9.42746	7.25762	5.08923	6.85004
ENSG00000054967	RELT	RELT tumor necrosis factor receptor [Source:HGNC Symbol;Acc:13764]	protein_coding	0.976414	1.07409	1.1332	0.655387	0.720402	0.438316	0.606339	0.696911	0.669456	0.775561	0.652895	0.725513	0.800116	0.581983	0.933906	0.392059	0.442286	0.494623
ENSG00000054983	GALC	galactosylceramidase [Source:HGNC Symbol;Acc:4115]	protein_coding	2.96962	2.9467	2.92004	4.50218	4.41758	3.76286	5.04713	5.51022	5.28639	4.59838	4.59304	4.27371	4.09129	4.07961	4.35149	7.21971	6.28966	6.92797
ENSG00000055044	NOP58	NOP58 ribonucleoprotein homolog (yeast) [Source:HGNC Symbol;Acc:29926]	protein_coding	13.137	13.2362	13.6614	10.4326	11.5689	13.8894	9.34369	9.6825	9.95388	19.2772	20.0271	19.9475	21.8301	18.9798	19.8408	12.6923	14.4857	13.8128
ENSG00000055070	SZRD1	SUZ RNA binding domain containing 1 [Source:HGNC Symbol;Acc:30232]	protein_coding	24.6909	23.4896	24.9908	22.6237	21.8173	23.5843	20.2659	20.5433	20.5568	30.7381	31.2909	31.5327	31.0419	28.3427	29.4912	22.64	26.1382	21.871
ENSG00000055118	KCNH2	potassium voltage-gated channel, subfamily H (eag-related), member 2 [Source:HGNC Symbol;Acc:6251]	protein_coding	0.0293235	0.0416714	0.00928151	0.00431003	0.008654	0.00352592	0.0113024	0.0112122	0.012833	0.807832	0.834649	0.896329	0.222086	0.354284	0.330035	0.254324	0.312444	0.247973
ENSG00000055130	CUL1	cullin 1 [Source:HGNC Symbol;Acc:2551]	protein_coding	26.8217	27.1885	26.1388	26.6969	27.7537	16.979	24.6089	25.9942	25.4966	27.2368	27.3662	27.7035	27.8066	28.8052	27.6498	25.5097	20.2491	26.0365
ENSG00000055147	FAM114A2	family with sequence similarity 114, member A2 [Source:HGNC Symbol;Acc:1333]	protein_coding	3.96242	3.59012	3.63815	3.3835	3.53139	3.63766	3.37374	3.30673	3.51865	4.16103	4.36901	4.34877	4.08411	4.21491	4.05285	4.09627	4.26861	4.22417
ENSG00000055163	CYFIP2	cytoplasmic FMR1 interacting protein 2 [Source:HGNC Symbol;Acc:13760]	protein_coding	2.68486	2.56914	2.70516	2.05767	1.9791	1.18657	2.2263	2.0588	2.1022	1.6497	1.65069	1.64912	2.71054	3.00904	2.88416	3.38058	2.26462	3.22752
ENSG00000055208	TAB2	TGF-beta activated kinase 1/MAP3K7 binding protein 2 [Source:HGNC Symbol;Acc:17075]	protein_coding	16.5057	16.6018	15.7939	14.0409	14.419	11.8703	15.8591	15.7805	15.5315	13.9616	14.8976	14.0822	13.3303	15.4523	14.5923	13.8622	11.0235	14.1213
ENSG00000055211	GINM1	glycoprotein integral membrane 1 [Source:HGNC Symbol;Acc:21074]	protein_coding	31.8216	34.2948	33.5836	38.7111	40.9653	51.359	46.2987	47.1606	51.258	25.9879	26.4874	26.884	26.3131	25.8247	25.5724	30.7311	35.8651	31.9893
ENSG00000055332	EIF2AK2	eukaryotic translation initiation factor 2-alpha kinase 2 [Source:HGNC Symbol;Acc:9437]	protein_coding	9.0334	9.16434	8.82262	7.33771	7.33278	4.51242	7.53783	7.65293	7.58627	7.84975	7.70357	7.58391	7.98378	9.55578	8.92154	8.23285	5.45004	8.59475
ENSG00000055483	USP36	ubiquitin specific peptidase 36 [Source:HGNC Symbol;Acc:20062]	protein_coding	7.24468	7.14511	7.39804	6.58243	6.08905	2.31798	5.81785	5.31693	5.19732	8.57336	8.03709	7.76941	7.35829	7.7963	7.79607	7.69302	4.98711	7.56496
ENSG00000055609	MLL3	myeloid/lymphoid or mixed-lineage leukemia 3 [Source:HGNC Symbol;Acc:13726]	protein_coding	3.38282	3.37665	3.17159	3.04705	3.22259	1.52162	3.04398	2.72327	2.5113	3.2553	3.36641	2.94175	2.65284	3.49761	3.4033	2.93711	1.25554	2.82239
ENSG00000055732	MCOLN3	mucolipin 3 [Source:HGNC Symbol;Acc:13358]	protein_coding	0.310679	0.358109	0.255675	0.347049	0.380506	0.265233	0.54685	0.451411	0.376167	0.0187421	0.0210548	0.0124408	0.011572	0.0150144	0	0.0249494	0.00959511	0.0152304
ENSG00000055813	CCDC85A	coiled-coil domain containing 85A [Source:HGNC Symbol;Acc:29400]	protein_coding	2.62242	2.72516	2.81318	0.789885	0.823495	0.950635	1.10871	0.908867	0.889484	0.244185	0.168092	0.137947	0.211717	0.124862	0.178948	0.0580954	0.0398973	0.0443307
ENSG00000055917	PUM2	pumilio homolog 2 (Drosophila) [Source:HGNC Symbol;Acc:14958]	protein_coding	13.614	13.7151	13.5138	12.9476	13.5565	11.9269	14.1665	14.9425	14.7412	13.1013	13.7738	12.5552	11.995	13.6106	12.7022	13.6808	10.1559	14.168
ENSG00000055950	MRPL43	mitochondrial ribosomal protein L43 [Source:HGNC Symbol;Acc:14517]	protein_coding	10.3803	9.70239	10.0527	10.2589	9.44103	18.4816	9.47804	9.35836	9.35857	11.7077	11.3805	11.784	12.2266	11.2252	10.9688	10.5073	16.7808	10.2057
ENSG00000055955	ITIH4	inter-alpha-trypsin inhibitor heavy chain family, member 4 [Source:HGNC Symbol;Acc:6169]	protein_coding	0.0235448	0.0297417	0.0119239	0.0221483	0.0222355	0.0452973	0.0290404	0.0864258	0.0384684	0.00378765	0.0153181	0.00502842	0.0093545	0.00606862	0.00931854	0.00605052	0.0349039	0.00923391
ENSG00000055957	ITIH1	inter-alpha-trypsin inhibitor heavy chain 1 [Source:HGNC Symbol;Acc:6166]	protein_coding	0	0.00715162	0	0	0	0	0	0	0	0.00455386	0.00613894	0	0	0	0	0.00727448	0	0.00555092
ENSG00000056050	C4orf27	chromosome 4 open reading frame 27 [Source:HGNC Symbol;Acc:26051]	protein_coding	9.45707	9.14059	10.1139	8.31906	7.65407	17.2983	7.548	8.10869	8.23567	10.4737	12.1578	10.8063	11.9374	10.8258	10.1193	8.79131	12.4574	9.50058
ENSG00000056097	ZFR	zinc finger RNA binding protein [Source:HGNC Symbol;Acc:17277]	protein_coding	21.4412	22.3822	21.8245	21.231	21.9896	13.0409	21.6722	22.8662	22.8835	17.1823	18.679	19.1351	19.7885	19.9652	20.4506	19.5796	14.6567	21.1337
ENSG00000056277	ZNF280C	zinc finger protein 280C [Source:HGNC Symbol;Acc:25955]	protein_coding	1.27576	1.20514	1.31324	0.919631	1.05421	0.741654	1.11173	1.10286	1.08103	1.60615	1.66	1.617	1.63079	1.68701	1.64098	1.61783	0.801721	1.52275
ENSG00000056291	NPFFR2	neuropeptide FF receptor 2 [Source:HGNC Symbol;Acc:4525]	protein_coding	0.0109031	0.0137727	0.0138042	0	0.0128709	0	0	0.0166758	0.0381725	0.00876989	0.0118225	0.0349282	0.0108296	0.0421536	0.021576	0.0280186	0.0134694	0.0427602
ENSG00000056487	PHF21B	PHD finger protein 21B [Source:HGNC Symbol;Acc:25161]	protein_coding	0	0	0	0	0	0	0	0.00683784	0.00521751	0.0107882	0.00969554	0.0190963	0.0222033	0.0288083	0.00884719	0.0172334	0.0220923	0.00438342
ENSG00000056558	TRAF1	TNF receptor-associated factor 1 [Source:HGNC Symbol;Acc:12031]	protein_coding	0.626159	0.705315	0.711979	0.759721	0.828626	0.441193	1.08632	0.927182	0.968118	0.869359	0.752477	0.885838	0.938854	0.837793	0.966815	1.13764	0.694707	1.00105
ENSG00000056586	RC3H2	ring finger and CCCH-type domains 2 [Source:HGNC Symbol;Acc:21461]	protein_coding	6.95829	7.0764	6.72989	7.11874	7.38192	4.72781	7.34523	7.34252	7.24027	6.75264	7.1349	6.36442	6.59353	7.74733	7.31225	7.67246	5.11783	8.46372
ENSG00000056661	PCGF2	polycomb group ring finger 2 [Source:HGNC Symbol;Acc:12929]	protein_coding	8.48456	8.38447	7.94096	9.10556	8.51178	4.88366	9.52279	8.33896	8.31097	8.12749	7.31503	7.8894	7.87802	8.1976	8.67844	8.05893	8.63907	7.93141
ENSG00000056678	KIFC1	kinesin family member C1 [Source:HGNC Symbol;Acc:6389]	processed_transcript	0	0	0	0	0	0	0	0	0	0	0	0	0	0	0	0	0	0
ENSG00000056736	IL17RB	interleukin 17 receptor B [Source:HGNC Symbol;Acc:18015]	protein_coding	0.982081	0.93042	0.996863	14.4348	14.7016	13.1851	13.6359	11.8222	14.4549	0.510735	0.440646	0.370663	0.412051	0.392786	0.351829	0.554788	0.324227	0.439942
ENSG00000056972	TRAF3IP2	TRAF3 interacting protein 2 [Source:HGNC Symbol;Acc:1343]	protein_coding	5.33036	5.39849	5.12346	5.55445	5.16515	3.76466	4.69435	4.99209	5.05144	2.28539	2.22367	2.19404	1.93586	2.30494	2.00199	2.11704	1.95325	2.18718
ENSG00000056998	GYG2	glycogenin 2 [Source:HGNC Symbol;Acc:4700]	protein_coding	5.40623	5.8653	5.12737	2.40015	2.47889	2.00741	2.87556	2.58331	2.84637	7.06041	7.02887	7.77857	5.90098	6.61423	6.07187	7.53299	7.66158	6.94385
ENSG00000057019	DCBLD2	discoidin, CUB and LCCL domain containing 2 [Source:HGNC Symbol;Acc:24627]	protein_coding	18.57	19.138	19.9355	10.8764	11.0802	10.2462	12.1089	12.9656	13.1149	39.1302	38.2565	34.431	31.1531	30.6257	33.196	25.0721	20.1845	29.7067
ENSG00000057149	SERPINB3	serpin peptidase inhibitor, clade B (ovalbumin), member 3 [Source:HGNC Symbol;Acc:10569]	protein_coding	0	0	0	0	0	0	0.014877	0	0.0168916	0	0	0	0	0	0	0	0	0
ENSG00000057252	SOAT1	sterol O-acyltransferase 1 [Source:HGNC Symbol;Acc:11177]	protein_coding	6.36335	6.03785	6.2091	5.10867	5.16763	5.13261	4.83396	5.24657	5.15565	13.6137	13.6531	13.4417	12.9788	12.1973	13.1279	12.8564	11.638	13.6254
ENSG00000057294	PKP2	plakophilin 2 [Source:HGNC Symbol;Acc:9024]	protein_coding	0.02119	0.0214136	0.00536566	0.00996654	0.0100058	0.01223	0.0174239	0.00648181	0.00494584	0.0477236	0.064335	0.0588314	0.0210472	0.0109233	0.0209663	0.0272269	0.010471	0.0290863
ENSG00000057468	MSH4	mutS homolog 4 (E. coli) [Source:HGNC Symbol;Acc:7327]	protein_coding	0.0236256	0	0.00997066	0.0648207	0.0464828	0.0378772	0	0.0240895	0.0275716	0	0.0170785	0.0504566	0.00782215	0.0202981	0	0.0303564	0.00972878	0.0231639
ENSG00000057593	F7	coagulation factor VII (serum prothrombin conversion accelerator) [Source:HGNC Symbol;Acc:3544]	protein_coding	0.16957	0.248472	0.240453	0.0638048	0.096084	0.0848201	0.111546	0.0829918	0.0474942	0.0709246	0.058838	0.0941582	0.114531	0.0874124	0.120802	0.244025	0.184344	0.199508
ENSG00000057608	GDI2	GDP dissociation inhibitor 2 [Source:HGNC Symbol;Acc:4227]	protein_coding	52.2101	53.7689	54.0287	48.6387	50.1687	48.6387	44.7428	47.823	47.793	62.7594	64.0625	64.6669	65.4666	63.7365	62.9846	54.4238	57.9289	60.8113
ENSG00000057657	PRDM1	PR domain containing 1, with ZNF domain [Source:HGNC Symbol;Acc:9346]	protein_coding	1.64765	1.77523	1.49297	2.45975	2.52664	1.79471	3.16706	2.76707	3.02095	0.984223	0.99401	0.978899	0.930591	0.968018	1.05887	0.850976	0.563744	0.593919
ENSG00000057663	ATG5	autophagy related 5 [Source:HGNC Symbol;Acc:589]	protein_coding	8.40303	7.79127	8.48129	8.38555	7.85372	11.5699	8.17211	8.43103	8.56735	7.50236	8.04551	8.23117	8.30738	8.30359	7.54259	7.18397	8.92334	8.4445
ENSG00000057704	TMCC3	transmembrane and coiled-coil domain family 3 [Source:HGNC Symbol;Acc:29199]	protein_coding	0	0.00498693	0.00999668	0.00928426	0.00466041	0.0113928	0	0	0.00460726	0.0571584	0.0428077	0.0590197	0.0392128	0.0966676	0.0468745	0.0355082	0.0243854	0.042578
ENSG00000057757	PITHD1	PITH (C-terminal proteasome-interacting domain of thioredoxin-like) domain containing 1 [Source:HGNC Symbol;Acc:25022]	protein_coding	12.6602	12.4252	13.2879	11.1787	11.6672	24.1755	12.1056	10.9952	11.3007	14.0729	15.1949	16.0319	15.4615	13.1617	13.5045	12.1246	16.0761	12.955
ENSG00000057935	MTA3	metastasis associated 1 family, member 3 [Source:HGNC Symbol;Acc:23784]	protein_coding	3.56633	3.93072	3.77043	3.40168	3.30889	3.42591	3.79805	3.66239	3.67686	2.69259	2.91545	3.2086	2.9145	2.8792	2.79746	3.3454	3.22848	3.47758
ENSG00000058056	USP13	ubiquitin specific peptidase 13 (isopeptidase T-3) [Source:HGNC Symbol;Acc:12611]	protein_coding	2.19415	2.03254	2.23011	2.26826	1.96781	1.35433	2.10802	1.88301	1.9596	4.81907	5.18131	4.97889	4.95808	5.02308	4.8546	3.84907	2.63154	4.03366
ENSG00000058063	ATP11B	ATPase, class VI, type 11B [Source:HGNC Symbol;Acc:13553]	protein_coding	10.3519	10.721	10.2429	12.3527	13.1327	9.0321	13.4253	13.634	13.7025	7.78467	8.11044	7.37052	7.43233	8.52313	7.99892	7.58186	5.35391	8.25948
ENSG00000058085	LAMC2	laminin, gamma 2 [Source:HGNC Symbol;Acc:6493]	protein_coding	0.503165	0.476696	0.447926	1.09548	1.2158	0.639048	1.42222	1.30466	1.39461	0.192875	0.213122	0.188894	0.245983	0.197574	0.171138	0.126272	0.131118	0.192708
ENSG00000058091	CDK14	cyclin-dependent kinase 14 [Source:HGNC Symbol;Acc:8883]	protein_coding	5.49674	5.36669	5.27425	6.51201	6.93266	3.98914	7.74427	7.4007	7.63461	4.67835	5.13266	4.95827	5.10121	5.01006	4.76912	3.96614	2.80074	3.92957
ENSG00000058262	SEC61A1	Sec61 alpha 1 subunit (S. cerevisiae) [Source:HGNC Symbol;Acc:18276]	protein_coding	158.626	153.685	157.06	130.8	132.136	102.221	123.413	124.195	127.574	193.976	193.283	192.777	200.749	191.316	196.781	204.149	205.453	206.623
ENSG00000058272	PPP1R12A	protein phosphatase 1, regulatory subunit 12A [Source:HGNC Symbol;Acc:7618]	protein_coding	11.9541	11.8878	11.6386	10.9981	11.1897	7.59276	10.4327	11.0833	10.9948	11.2601	12.1315	11.4633	12.297	12.7678	13.0953	9.6789	7.34445	10.3355
ENSG00000058335	RASGRF1	Ras protein-specific guanine nucleotide-releasing factor 1 [Source:HGNC Symbol;Acc:9875]	protein_coding	0.0359044	0.0518334	0.029223	0.0331716	0.0423847	0.0296038	0.0500839	0.0196122	0.0478872	0.0887019	0.09733	0.0794189	0.0509465	0.128899	0.114189	0.148286	0.120393	0.12321
ENSG00000058404	CAMK2B	calcium/calmodulin-dependent protein kinase II beta [Source:HGNC Symbol;Acc:1461]	protein_coding	0.00630478	0.00398208	0.0039912	0.00370676	0.00744271	0	0.00972046	0.00482144	0.00367892	0.0177494	0.0136729	0.02693	0.00626232	0.00812521	0.00623825	0.0121515	0.0272606	0.0185448
ENSG00000058453	CROCC	ciliary rootlet coiled-coil, rootletin [Source:HGNC Symbol;Acc:21299]	protein_coding	2.57308	2.50859	2.50902	2.65817	2.75528	2.72125	2.91415	2.444	2.40816	1.85375	1.69177	2.07809	1.92463	1.86746	1.994	1.95351	2.24609	1.90393
ENSG00000058600	POLR3E	polymerase (RNA) III (DNA directed) polypeptide E (80kD) [Source:HGNC Symbol;Acc:30347]	protein_coding	3.18308	3.1342	3.23437	2.36407	2.48579	1.75341	2.69006	2.34681	2.39394	3.5341	3.28629	3.76797	3.19137	3.34483	3.13065	2.93635	2.63833	3.08621
ENSG00000058668	ATP2B4	ATPase, Ca++ transporting, plasma membrane 4 [Source:HGNC Symbol;Acc:817]	protein_coding	126.869	131.848	131.707	68.3115	69.4644	31.7685	67.3161	69.5347	69.5553	65.8271	66.7207	62.3781	55.3412	55.1503	61.9665	45.1575	24.7826	47.7014
ENSG00000058673	ZC3H11A	zinc finger CCCH-type containing 11A [Source:HGNC Symbol;Acc:29093]	protein_coding	17.6649	18.3584	18.1017	18.118	18.5086	18.1454	19.1405	19.1621	19.6344	14.855	14.856	14.6359	14.8516	15.1143	14.847	15.7097	14.5539	16.3682
ENSG00000058729	RIOK2	RIO kinase 2 (yeast) [Source:HGNC Symbol;Acc:18999]	protein_coding	4.97859	5.102	5.29716	4.97462	5.00524	6.43491	4.8337	5.36234	5.18821	5.29049	5.73802	5.44612	5.98979	5.55459	5.34696	4.95539	5.86165	5.87591
ENSG00000058799	YIPF1	Yip1 domain family, member 1 [Source:HGNC Symbol;Acc:25231]	protein_coding	10.2722	11.2227	10.5139	11.1691	10.4342	17.2675	11.4702	10.9785	11.4835	10.184	10.5957	11.2849	10.7793	10.5847	9.93871	13.491	16.2876	13.6964
ENSG00000058804	TMEM48	transmembrane protein 48 [Source:HGNC Symbol;Acc:25525]	protein_coding	3.77165	3.79628	3.84936	2.32642	2.77313	2.77045	2.61532	2.78086	2.71228	6.77653	7.67972	7.23135	8.58702	7.8881	7.65698	4.36349	4.25719	5.2842
ENSG00000058866	DGKG	diacylglycerol kinase, gamma 90kDa [Source:HGNC Symbol;Acc:2853]	protein_coding	0	0	0.00296469	0.0137671	0.00829276	0.00225249	0.0120341	0.0107442	0.00273273	0.193999	0.177735	0.185035	0.165135	0.141834	0.171451	0.141411	0.0867831	0.163007
ENSG00000059122	FLYWCH1	FLYWCH-type zinc finger 1 [Source:HGNC Symbol;Acc:25404]	protein_coding	8.22208	8.45682	8.10842	8.04289	7.75379	5.58821	9.19255	8.3907	8.87368	8.4147	7.98068	8.93996	7.95265	7.69199	7.70885	9.30038	10.0531	9.14088
ENSG00000059145	UNKL	unkempt homolog (Drosophila)-like [Source:HGNC Symbol;Acc:14184]	protein_coding	3.52052	3.38499	3.46933	3.06916	3.07053	3.38652	3.66205	3.57115	3.49437	2.63711	2.75809	2.86473	2.67067	2.56475	2.48983	2.82136	3.36648	2.72817
ENSG00000059377	TBXAS1	thromboxane A synthase 1 (platelet) [Source:HGNC Symbol;Acc:11609]	protein_coding	0.0287654	0.0622908	0.0520278	0.019328	0.00485102	0.0434822	0.0253425	0.0188551	0.0287742	4.75309	4.50487	4.96296	3.8286	4.84042	4.52136	9.47772	8.23926	6.73254
ENSG00000059378	PARP12	poly (ADP-ribose) polymerase family, member 12 [Source:HGNC Symbol;Acc:21919]	protein_coding	2.33673	2.4348	2.64244	1.46285	1.57006	1.67304	1.28291	1.28936	1.26083	1.7413	1.82378	1.9927	2.39009	2.06212	2.23513	2.38198	2.44184	2.50774
ENSG00000059573	ALDH18A1	aldehyde dehydrogenase 18 family, member A1 [Source:HGNC Symbol;Acc:9722]	protein_coding	31.3287	30.4311	32.4775	26.5234	24.8333	21.5927	23.255	23.2929	24.7818	32.0017	30.0203	33.3151	33.7296	32.1143	33.9455	26.7833	24.9727	24.5128
ENSG00000059588	TARBP1	TAR (HIV-1) RNA binding protein 1 [Source:HGNC Symbol;Acc:11568]	protein_coding	2.87	2.83651	2.93132	2.51931	2.43904	1.85329	2.49922	2.7587	2.37246	4.57956	4.71484	4.26007	3.44456	3.71152	3.73369	3.98214	2.7289	4.17854
ENSG00000059691	PET112	PET112 homolog (yeast) [Source:HGNC Symbol;Acc:8849]	protein_coding	1.73701	1.77137	1.75603	1.4251	1.48752	1.7719	1.24346	1.3551	1.31993	1.73677	1.87873	1.80345	1.74921	1.68314	1.57581	1.62752	1.87829	1.64086
ENSG00000059728	MXD1	MAX dimerization protein 1 [Source:HGNC Symbol;Acc:6761]	protein_coding	1.33871	1.61909	1.57643	1.00955	1.1192	0.87677	1.60601	1.47495	1.53382	1.56119	1.46483	1.46864	1.53178	1.6833	1.52589	3.3461	2.60387	3.25945
ENSG00000059758	CDK17	cyclin-dependent kinase 17 [Source:HGNC Symbol;Acc:8750]	protein_coding	5.92822	6.07913	5.93885	6.13462	6.50659	5.53251	5.98423	6.09269	6.30402	7.86511	7.7231	8.04618	6.04828	6.30331	5.96283	5.02256	4.72706	5.91253
ENSG00000059769	DNAJC25	DnaJ (Hsp40) homolog, subfamily C , member 25 [Source:HGNC Symbol;Acc:34187]	protein_coding	3.64634	3.6424	4.01403	3.40702	3.1891	5.25123	3.65434	4.15325	3.60196	3.89557	4.18907	3.85634	4.15011	3.86036	3.88486	4.48733	5.42971	4.58381
ENSG00000059804	SLC2A3	solute carrier family 2 (facilitated glucose transporter), member 3 [Source:HGNC Symbol;Acc:11007]	protein_coding	18.8633	18.2468	18.4842	30.8327	30.2245	30.5983	35.2442	40.3026	32.7358	17.356	16.854	15.9824	11.7138	13.277	12.2472	16.253	15.9258	16.8201
ENSG00000059915	PSD	pleckstrin and Sec7 domain containing [Source:HGNC Symbol;Acc:9507]	protein_coding	0.483679	0.395341	0.427122	0.458814	0.407841	0.770235	0.409413	0.372991	0.431651	0.722517	0.612611	0.677082	0.722651	0.586669	0.611289	0.866934	1.00926	0.617693
ENSG00000060069	CTDP1	CTD (carboxy-terminal domain, RNA polymerase II, polypeptide A) phosphatase, subunit 1 [Source:HGNC Symbol;Acc:2498]	protein_coding	6.06515	5.86947	6.16056	5.97939	6.24564	5.62334	6.09312	5.38764	5.77452	5.89831	6.2199	6.13998	6.31701	5.67903	6.31985	5.8294	6.64608	5.50989
ENSG00000060138	CSDA	cold shock domain protein A [Source:HGNC Symbol;Acc:2428]	protein_coding	22.3676	23.0804	22.6229	20.098	20.4908	27.9263	21.9715	20.3517	22.0793	13.7769	14.0142	13.7342	14.0146	13.2741	13.432	13.2	15.5091	12.8738
ENSG00000060140	STYK1	serine/threonine/tyrosine kinase 1 [Source:HGNC Symbol;Acc:18889]	protein_coding	0.413148	0.464954	0.542102	0.211987	0.212822	0.245679	0.33972	0.241268	0.306826	0.205432	0.195485	0.224599	0.24622	0.193614	0.289868	0.173733	0.185597	0.235681
ENSG00000060237	WNK1	WNK lysine deficient protein kinase 1 [Source:HGNC Symbol;Acc:14540]	protein_coding	14.8479	15.1541	14.1758	13.8424	14.6663	5.35471	16.3758	16.0033	15.4032	12.6695	13.0417	11.8575	10.2023	12.85	12.4719	12.3697	5.37397	12.0143
ENSG00000060303	RPS17P5	ribosomal protein S17 pseudogene 5 [Source:HGNC Symbol;Acc:21352]	pseudogene	1.38688	1.43337	1.1174	1.48252	1.56278	2.48626	0.907131	0.674919	1.02997	0.811301	1.57219	1.6156	1.56539	0.649937	1.37225	1.377	2.18058	1.23617
ENSG00000060339	CCAR1	cell division cycle and apoptosis regulator 1 [Source:HGNC Symbol;Acc:24236]	protein_coding	15.4239	15.332	15.056	12.4206	12.7891	12.3687	13.3659	12.6774	13.1586	15.6124	16.6613	16.537	17.3017	16.9787	16.7984	16.3233	13.7234	18.2385
ENSG00000060491	OGFR	opioid growth factor receptor [Source:HGNC Symbol;Acc:15768]	protein_coding	10.4588	9.53551	9.72355	9.75098	9.7248	13.6125	9.72671	8.36625	9.28195	9.38051	8.74281	9.93585	9.82875	9.02337	9.40128	9.28463	12.7651	9.32126
ENSG00000060558	GNA15	guanine nucleotide binding protein (G protein), alpha 15 (Gq class) [Source:HGNC Symbol;Acc:4383]	protein_coding	0.0482558	0.0152391	0	0.085113	0.113931	0.127652	0.111598	0.129159	0.0844737	0.0194073	0.052325	0.0128824	0	0	0	0	0.0149035	0.0236565
ENSG00000060566	CREB3L3	cAMP responsive element binding protein 3-like 3 [Source:HGNC Symbol;Acc:18855]	protein_coding	0	0	0	0	0	0	0	0	0.0116072	0	0	0	0	0	0.00984104	0	0	0
ENSG00000060642	PIGV	phosphatidylinositol glycan anchor biosynthesis, class V [Source:HGNC Symbol;Acc:26031]	protein_coding	3.57439	3.77543	3.61075	4.14037	4.23747	4.57957	5.17472	5.28075	5.13881	3.2115	3.1666	3.0941	2.75716	3.1265	3.0024	4.66111	4.84787	4.57082
ENSG00000060656	PTPRU	protein tyrosine phosphatase, receptor type, U [Source:HGNC Symbol;Acc:9683]	protein_coding	8.45701	8.36977	8.27714	8.52234	8.95469	6.80941	10.614	9.35308	9.33194	3.04147	2.98456	3.22204	2.52421	2.77543	2.91713	2.67343	2.11038	2.05506
ENSG00000060688	SNRNP40	small nuclear ribonucleoprotein 40kDa (U5) [Source:HGNC Symbol;Acc:30857]	protein_coding	5.79686	5.71873	5.99973	4.81061	5.07178	7.8215	4.65982	4.78609	4.81937	7.30353	7.85014	8.27175	8.53482	7.46237	7.8485	6.26189	8.53966	6.94732
ENSG00000060709	RIMBP2	RIMS binding protein 2 [Source:HGNC Symbol;Acc:30339]	protein_coding	0.00882144	0	0.0074458	0	0	0.00565711	0.00604468	0.00449733	0.0102948	0	0	0	0	0	0.00290945	0	0	0
ENSG00000060718	COL11A1	collagen, type XI, alpha 1 [Source:HGNC Symbol;Acc:2186]	protein_coding	81.1647	80.5203	82.3208	125.594	129.685	54.9592	128.68	124.475	116.205	5.29883	5.31784	5.11428	6.52484	6.20427	6.80708	4.39389	3.33819	4.72929
ENSG00000060749	QSER1	glutamine and serine rich 1 [Source:HGNC Symbol;Acc:26154]	protein_coding	6.27088	6.26618	6.14459	5.37388	5.50161	2.5185	5.25919	5.15004	5.08293	5.10875	5.56144	5.00789	4.89324	5.68851	5.73633	4.48645	2.52602	4.69619
ENSG00000060762	MPC1	mitochondrial pyruvate carrier 1 [Source:HGNC Symbol;Acc:21606]	protein_coding	5.55479	5.91111	5.98857	7.52128	7.65025	15.01	8.06241	7.7492	8.2702	8.17778	7.02706	7.45947	8.45998	7.52745	8.24426	7.8078	12.8719	8.79653
ENSG00000060971	ACAA1	acetyl-CoA acyltransferase 1 [Source:HGNC Symbol;Acc:82]	protein_coding	5.75853	5.97024	6.29262	4.97925	5.21474	5.14451	4.86206	4.70516	4.67152	4.94568	5.2967	5.48523	5.09409	4.64547	4.84129	4.72561	5.60278	4.83717
ENSG00000060982	BCAT1	branched chain amino-acid transaminase 1, cytosolic [Source:HGNC Symbol;Acc:976]	protein_coding	13.3661	13.3599	13.6479	11.0424	11.7592	11.2305	11.4213	11.9167	11.6974	28.1381	28.669	26.6867	30.4167	33.722	33.1607	35.5109	30.3252	41.1674
ENSG00000061273	HDAC7	histone deacetylase 7 [Source:HGNC Symbol;Acc:14067]	protein_coding	14.6075	14.3713	14.2731	13.0763	12.4738	13.3343	13.141	12.0319	12.0748	11.5372	11.1097	12.016	12.5242	11.6728	12.2045	9.3862	9.75355	8.5633
ENSG00000061337	LZTS1	leucine zipper, putative tumor suppressor 1 [Source:HGNC Symbol;Acc:13861]	protein_coding	1.44243	1.20712	1.4667	1.15546	1.23983	0.71978	0.81079	0.985866	0.925845	4.2348	4.24252	4.69787	4.21308	4.00829	4.08539	2.14296	1.84876	1.8562
ENSG00000061455	PRDM6	PR domain containing 6 [Source:HGNC Symbol;Acc:9350]	protein_coding	0.0984512	0.0207272	0.0519365	0.125412	0.184015	0.213083	0.219249	0.213317	0.277663	0.131982	0.106753	0.0963692	0.024447	0.0211463	0.00811768	0.0210832	0.0101353	0
ENSG00000061492	WNT8A	wingless-type MMTV integration site family, member 8A [Source:HGNC Symbol;Acc:12788]	protein_coding	0.0123123	0	0	0	0	0	0	0	0	0	0	0	0	0	0	0	0	0
ENSG00000061656	SPAG4	sperm associated antigen 4 [Source:HGNC Symbol;Acc:11214]	protein_coding	3.35283	3.11844	2.9802	1.48517	1.65367	1.72306	2.19517	1.58055	1.68842	1.16371	1.1081	1.07899	0.752728	1.03584	1.14747	0.958981	0.652506	0.979442
ENSG00000061676	NCKAP1	NCK-associated protein 1 [Source:HGNC Symbol;Acc:7666]	protein_coding	35.5739	37.033	35.8457	38.4913	38.0228	28.9882	37.8825	41.4453	39.6812	42.7447	45.6099	42.9332	43.4279	44.8497	44.7221	43.6841	36.0057	46.4541
ENSG00000061794	MRPS35	mitochondrial ribosomal protein S35 [Source:HGNC Symbol;Acc:16635]	protein_coding	18.0731	17.4668	17.0465	16.2133	15.2962	23.3426	15.1999	17.3556	16.2128	20.6151	21.6807	20.8797	22.2586	19.2924	21.1582	20.2692	23.6422	21.1315
ENSG00000061918	GUCY1B3	guanylate cyclase 1, soluble, beta 3 [Source:HGNC Symbol;Acc:4687]	protein_coding	1.80264	1.94555	1.65269	1.64049	1.60618	1.28225	2.10128	1.77465	2.07148	0.861081	1.04847	0.833397	0.960419	1.0414	1.12757	1.76599	1.45902	1.46269
ENSG00000061936	SFSWAP	splicing factor, suppressor of white-apricot homolog (Drosophila) [Source:HGNC Symbol;Acc:10790]	protein_coding	4.90503	4.73417	4.6905	4.72247	4.75302	3.08871	4.76829	4.51592	4.3176	5.67871	5.86231	5.79212	5.95857	5.85788	5.73021	5.3914	3.98233	5.39016
ENSG00000061938	TNK2	tyrosine kinase, non-receptor, 2 [Source:HGNC Symbol;Acc:19297]	protein_coding	4.19376	3.98897	3.91739	4.12277	4.31908	3.80636	4.67557	4.23084	4.2034	4.2596	3.66359	4.32753	4.16325	3.92879	4.06615	3.92293	4.25269	3.90868
ENSG00000061987	MON2	MON2 homolog (S. cerevisiae) [Source:HGNC Symbol;Acc:29177]	protein_coding	6.80009	7.31461	6.63643	5.77625	5.9818	3.5695	6.21571	6.18509	6.09202	6.42514	6.50203	5.79405	5.52181	6.85116	6.69535	6.58138	3.97632	7.53402
ENSG00000062038	CDH3	cadherin 3, type 1, P-cadherin (placental) [Source:HGNC Symbol;Acc:1762]	protein_coding	0.19489	0.161963	0.194801	0.0542754	0.0363261	0.00986694	0.0685291	0.0313764	0.0478825	0.00825052	0.0111223	0.0273831	0.0203766	0.0132191	0.00507456	0.0329491	0.00633583	0.010057
ENSG00000062096	ARSF	arylsulfatase F [Source:HGNC Symbol;Acc:721]	protein_coding	0	0.0440043	0.0147017	0.0136539	0.0411231	0.0111699	0	0.0177599	0.0271028	0.0186801	0	0.0247993	0.0115337	0	0.0114894	0.0149201	0	0.02277
ENSG00000062194	GPBP1	GC-rich promoter binding protein 1 [Source:HGNC Symbol;Acc:29520]	protein_coding	8.29612	8.74803	8.32664	8.18046	8.08171	8.9979	8.55966	8.80442	8.63223	8.47985	9.04294	9.16354	9.30668	9.27212	9.00435	8.69469	9.15246	9.42366
ENSG00000062282	DGAT2	diacylglycerol O-acyltransferase 2 [Source:HGNC Symbol;Acc:16940]	protein_coding	0.110639	0.102764	0.123599	0.0535689	0.0576212	0.0313023	0.0367916	0.019908	0.0189881	0.0837578	0.0882123	0.0729719	0.0193931	0.0209684	0.0289778	0.0167247	0.0201001	0.0127621
ENSG00000062370	ZFP112	zinc finger protein 112 homolog (mouse) [Source:HGNC Symbol;Acc:13021]	protein_coding	0.865552	0.952599	0.892439	0.691715	0.709734	0.426274	0.823058	0.757036	0.789346	0.700375	0.806469	0.763769	0.76191	1.00192	0.923085	1.07552	0.745933	1.04683
ENSG00000062485	CS	citrate synthase [Source:HGNC Symbol;Acc:2422]	protein_coding	18.77	18.8991	19.7003	14.6918	14.726	11.6132	15.031	14.5813	14.5815	25.9846	27.2706	27.5768	28.4163	26.2037	26.3553	20.2407	18.2248	20.5579
ENSG00000062524	LTK	leukocyte receptor tyrosine kinase [Source:HGNC Symbol;Acc:6721]	protein_coding	2.86108	2.62254	2.52637	0.112141	0.147223	0.11291	0.120645	0.123423	0.0856141	0.713996	0.668196	0.885217	1.77067	1.46542	1.59691	2.70529	3.56168	2.72606
ENSG00000062582	MRPS24	mitochondrial ribosomal protein S24 [Source:HGNC Symbol;Acc:14510]	protein_coding	26.0157	24.4575	26.0339	25.7064	24.3551	65.6361	21.3879	21.8144	21.5617	23.5622	21.2611	24.6273	25.029	21.9583	22.157	18.8574	34.4129	18.964
ENSG00000062598	ELMO2	engulfment and cell motility 2 [Source:HGNC Symbol;Acc:17233]	protein_coding	6.57758	6.65379	6.00939	7.11717	6.9643	3.82876	6.84732	6.67354	6.67476	8.18098	8.39086	8.68873	8.06672	8.45703	8.49056	8.40227	6.90476	7.96649
ENSG00000062650	WAPAL	wings apart-like homolog (Drosophila) [Source:HGNC Symbol;Acc:23293]	protein_coding	9.41902	9.77373	9.81846	8.51221	8.91274	6.33148	8.26138	8.35935	8.81935	9.27273	10.0371	9.72601	9.25733	9.71183	9.35808	8.36186	6.42031	9.31466
ENSG00000062716	VMP1	vacuole membrane protein 1 [Source:HGNC Symbol;Acc:29559]	protein_coding	37.4201	38.8621	39.3859	38.598	41.1404	57.2742	44.7179	47.2166	46.3788	56.7877	59.2838	57.5101	51.0237	48.1941	48.8592	49.1459	56.8629	52.7461
ENSG00000062725	APPBP2	amyloid beta precursor protein (cytoplasmic tail) binding protein 2 [Source:HGNC Symbol;Acc:622]	protein_coding	11.3372	11.3925	11.2776	9.80528	9.35568	7.17989	10.1119	10.6434	11.2167	9.18941	9.41282	9.75805	8.75665	10.1265	9.06923	10.7963	8.43972	10.7531
ENSG00000062822	POLD1	polymerase (DNA directed), delta 1, catalytic subunit [Source:HGNC Symbol;Acc:9175]	protein_coding	3.93002	3.30645	4.11655	2.43772	2.55295	2.49637	1.9239	2.15567	1.94945	7.11999	6.77621	7.41378	8.34782	6.85232	7.71806	2.60628	3.69425	3.144
ENSG00000063015	SEZ6	seizure related 6 homolog (mouse) [Source:HGNC Symbol;Acc:15955]	protein_coding	0.0362623	0.0392626	0.00655875	0.0121827	0.018346	0.00498315	0.0319473	0.00792309	0.00604558	0.0083336	0.00561716	0.00553177	0.00514545	0.00667609	0.0205027	0.0133124	0.0127993	0.0101582
ENSG00000063046	EIF4B	eukaryotic translation initiation factor 4B [Source:HGNC Symbol;Acc:3285]	protein_coding	54.3199	54.6343	53.9063	51.034	50.8002	71.8127	53.7202	52.7986	53.7129	40.4002	39.5695	37.8373	36.7079	40.034	36.8608	45.8778	53.9221	49.139
ENSG00000063127	SLC6A16	solute carrier family 6, member 16 [Source:HGNC Symbol;Acc:13622]	protein_coding	0.794546	0.879502	0.497797	0.23116	0.183722	0.13395	0.429381	0.32573	0.305899	1.10688	0.977011	1.03213	1.04141	1.07674	1.05362	1.36823	0.748819	1.45364
ENSG00000063169	GLTSCR1	glioma tumor suppressor candidate region gene 1 [Source:HGNC Symbol;Acc:4332]	protein_coding	3.04754	3.07971	2.76901	2.92475	2.88865	2.88412	3.06329	2.71439	2.89232	2.74328	2.47839	3.0485	2.84006	3.35569	3.19276	2.45312	2.33642	2.11796
ENSG00000063176	SPHK2	sphingosine kinase 2 [Source:HGNC Symbol;Acc:18859]	protein_coding	4.35277	3.89221	4.10328	2.92769	3.56755	3.12894	3.39801	3.35582	3.46475	4.07199	3.59116	4.2502	3.57742	3.50598	3.29449	3.32835	3.97452	3.49651
ENSG00000063177	RPL18	ribosomal protein L18 [Source:HGNC Symbol;Acc:10310]	protein_coding	94.1675	89.3412	91.9596	80.1966	79.791	193.646	71.3701	69.8441	75.786	87.2108	82.3358	89.1951	91.5181	85.2729	82.9796	84.1078	147.495	84.7963
ENSG00000063180	CA11	carbonic anhydrase XI [Source:HGNC Symbol;Acc:1370]	protein_coding	5.18142	6.46652	5.35841	3.12864	2.46133	3.95143	3.8863	2.97475	3.6499	1.52689	1.70406	1.47877	0.865481	1.14299	1.00071	1.3795	2.01833	1.41879
ENSG00000063241	ISOC2	isochorismatase domain containing 2 [Source:HGNC Symbol;Acc:26278]	protein_coding	27.6329	25.7419	27.1368	21.7908	22.1361	46.0358	22.7308	22.2916	21.9607	25.1264	24.8858	27.0192	25.962	23.3444	23.6871	40.3355	81.2551	43.2151
ENSG00000063244	U2AF2	U2 small nuclear RNA auxiliary factor 2 [Source:HGNC Symbol;Acc:23156]	protein_coding	51.0052	46.2954	51.2392	38.8044	38.9184	29.1916	33.5227	34.424	35.262	57.0808	54.0409	60.2656	61.9988	55.9683	58.8497	44.6728	48.2298	45.2873
ENSG00000063245	EPN1	epsin 1 [Source:HGNC Symbol;Acc:21604]	protein_coding	42.0183	39.2129	40.5804	38.0037	40.0149	42.0194	36.4858	35.7444	37.525	48.2195	46.2968	50.5859	51.8696	47.1392	50.2738	38.0021	51.616	34.2396
ENSG00000063322	MED29	mediator complex subunit 29 [Source:HGNC Symbol;Acc:23074]	protein_coding	13.1885	12.841	13.0074	12.318	12.0428	10.5142	11.8055	11.9614	12.0149	12.7379	12.3917	12.6733	11.8169	11.6595	11.6501	11.9955	11.248	11.7777
ENSG00000063438	AHRR	aryl-hydrocarbon receptor repressor [Source:HGNC Symbol;Acc:346]	protein_coding	15.051	14.5523	14.5305	19.4428	19.0488	10.9722	15.9589	15.3551	16.052	12.5751	12.4699	13.3821	14.4871	15.4164	15.2965	16.8253	13.3669	16.6225
ENSG00000063515	GSC2	goosecoid homeobox 2 [Source:HGNC Symbol;Acc:4613]	protein_coding	0	0	0	0	0	0	0	0	0	0	0	0	0	0	0.024636	0	0	0
ENSG00000063587	ZNF275	zinc finger protein 275 [Source:HGNC Symbol;Acc:13069]	protein_coding	4.50023	4.71463	4.15225	5.17727	5.60935	2.35801	5.39413	4.857	4.73921	4.51795	4.34519	4.16813	4.13351	4.30001	4.7779	4.36905	2.45245	4.48134
ENSG00000063601	MTMR1	myotubularin related protein 1 [Source:HGNC Symbol;Acc:7449]	protein_coding	10.1468	9.88241	9.86388	8.22477	8.38662	5.5289	8.70497	8.87158	8.86458	7.91652	8.3465	8.30203	7.87556	8.48562	8.13868	6.74842	5.53489	7.44348
ENSG00000063660	GPC1	glypican 1 [Source:HGNC Symbol;Acc:4449]	protein_coding	39.3387	37.8267	38.8381	66.9684	67.796	60.2202	67.3369	66.6586	68.8477	108.049	101.478	111.033	117.037	109.271	115.579	96.247	108.2	86.5861
ENSG00000063761	ADCK1	aarF domain containing kinase 1 [Source:HGNC Symbol;Acc:19038]	protein_coding	1.26256	1.05713	1.38415	1.16605	1.06215	1.02372	1.15352	0.910022	1.19117	1.3774	1.2851	1.2449	1.35495	1.19695	1.22052	1.37363	1.73901	1.4608
ENSG00000063854	HAGH	hydroxyacylglutathione hydrolase [Source:HGNC Symbol;Acc:4805]	protein_coding	3.58828	3.43536	3.64772	4.45029	4.43689	8.53686	5.06563	4.83381	4.37611	4.45575	4.4636	4.42371	3.60314	3.59484	3.57201	4.82931	8.47743	5.19165
ENSG00000063978	RNF4	ring finger protein 4 [Source:HGNC Symbol;Acc:10067]	protein_coding	9.80059	9.78265	10.1987	10.8179	10.2515	8.77503	9.18011	9.92639	9.80066	10.148	10.083	10.1825	10.2189	9.49783	9.61327	9.89169	9.92071	9.86197
ENSG00000064012	CASP8	caspase 8, apoptosis-related cysteine peptidase [Source:HGNC Symbol;Acc:1509]	protein_coding	2.04253	1.78692	1.8446	1.29834	1.32011	1.48971	1.55551	1.46756	1.52737	1.96638	2.18416	2.215	2.35814	2.40497	2.29672	2.28448	2.13106	2.28278
ENSG00000064042	LIMCH1	LIM and calponin homology domains 1 [Source:HGNC Symbol;Acc:29191]	protein_coding	6.32513	6.77479	7.17872	9.60196	9.69423	5.3033	9.86801	10.0127	9.34948	0.0649404	0.0750382	0.0418752	0.0458245	0.0327009	0.0410835	0.053351	0.0370462	0.0633272
ENSG00000064102	ASUN	asunder, spermatogenesis regulator homolog (Drosphila) [Source:HGNC Symbol;Acc:20174]	protein_coding	8.80919	8.97209	9.11914	5.53168	6.18866	7.77142	5.95728	6.50149	6.39618	8.29134	8.79352	8.07704	9.0858	8.46006	8.30551	6.09402	7.05566	6.88101
ENSG00000064115	TM7SF3	transmembrane 7 superfamily member 3 [Source:HGNC Symbol;Acc:23049]	protein_coding	14.3222	14.2812	14.3557	13.9238	14.0333	13.4143	13.599	15.4196	14.9464	19.624	19.6257	19.7583	17.0709	16.8036	17.9674	19.4735	19.6301	19.2896
ENSG00000064195	DLX3	distal-less homeobox 3 [Source:HGNC Symbol;Acc:2916]	protein_coding	0.00947343	0.0239336	0.0119942	0	0.0111833	0.00911284	0	0.0144892	0.0110557	0	0	0	0	0	0	0	0	0
ENSG00000064199	SPA17	sperm autoantigenic protein 17 [Source:HGNC Symbol;Acc:11210]	protein_coding	0.642391	0.605478	0.832092	0.62172	0.694168	0.732021	0.594248	0.513927	0.668952	1.04534	1.07163	0.94453	0.97673	1.04439	0.840964	0.863501	0.726442	0.973829
ENSG00000064201	TSPAN32	tetraspanin 32 [Source:HGNC Symbol;Acc:13410]	protein_coding	0.128839	0.11992	0.12878	0.103655	0.128078	0.0391374	0.132426	0.197054	0.174099	0.0927231	0.0735281	0.0941334	0.121236	0.0873894	0.100642	0.0871288	0.0753936	0.0997277
ENSG00000064205	WISP2	WNT1 inducible signaling pathway protein 2 [Source:HGNC Symbol;Acc:12770]	protein_coding	0.397605	0.515297	0.379185	1.20828	1.10332	1.68386	1.47547	1.20044	1.07266	0.0581478	0.0335947	0.02757	0.0564181	0.0199639	0.0459828	0.0862524	0.114823	0.0556908
ENSG00000064218	DMRT3	doublesex and mab-3 related transcription factor 3 [Source:HGNC Symbol;Acc:13909]	protein_coding	0	0	0	0	0	0	0	0	0	0	0.0116838	0	0	0	0	0	0	0
ENSG00000064225	ST3GAL6	ST3 beta-galactoside alpha-2,3-sialyltransferase 6 [Source:HGNC Symbol;Acc:18080]	protein_coding	0.0613558	0.0826713	0.0673242	0.0625263	0.0676011	0.0472163	0.0546554	0.0813288	0.105019	0.414553	0.465707	0.462995	0.398158	0.516601	0.424958	0.409946	0.480049	0.453183
ENSG00000064270	ATP2C2	ATPase, Ca++ transporting, type 2C, member 2 [Source:HGNC Symbol;Acc:29103]	protein_coding	0.0734668	0.0707069	0.0531516	0.0534773	0.0619475	0.0774009	0.0503414	0.0374547	0.0285792	0.0478372	0.0531079	0.0709792	0.0416983	0.0315598	0.0588455	0.0314657	0.0777932	0.0480209
ENSG00000064300	NGFR	nerve growth factor receptor [Source:HGNC Symbol;Acc:7809]	protein_coding	0	0.00782887	0.00784679	0.00728758	0.00731628	0.0238471	0.0127404	0.00947907	0.00723285	0.0149553	0.0268812	0.0198544	0.00615594	0.0159744	0.00613228	0.0159267	0.0153129	0.00607658
ENSG00000064309	CDON	Cdon homolog (mouse) [Source:HGNC Symbol;Acc:17104]	protein_coding	1.64999	1.98617	1.45003	1.59492	1.58401	1.00833	2.39923	1.72939	1.91425	0.179558	0.134184	0.129553	0.137376	0.0813035	0.120042	0.102885	0.068944	0.157017
ENSG00000064313	TAF2	TAF2 RNA polymerase II, TATA box binding protein (TBP)-associated factor, 150kDa [Source:HGNC Symbol;Acc:11536]	protein_coding	7.68429	7.40909	7.58521	5.99141	6.04747	3.70724	5.73791	6.45321	6.20774	8.31066	8.56229	8.04198	7.89398	8.47023	8.31065	7.32436	4.83869	7.66511
ENSG00000064393	HIPK2	homeodomain interacting protein kinase 2 [Source:HGNC Symbol;Acc:14402]	protein_coding	2.5619	2.65341	2.38348	1.90363	1.90115	0.845303	1.9697	1.93072	1.84397	24.2182	23.9074	21.7232	18.6216	28.0289	25.9455	33.5105	13.2212	27.0288
ENSG00000064419	TNPO3	transportin 3 [Source:HGNC Symbol;Acc:17103]	protein_coding	15.1392	15.1338	14.6634	13.1186	13.8341	3.16423	12.3007	13.0127	12.1195	16.985	16.6995	16.7599	16.0961	16.5018	16.9013	14.167	8.40203	14.292
ENSG00000064489	MEF2BNB-MEF2B	MEF2BNB-MEF2B readthrough [Source:HGNC Symbol;Acc:39979]	protein_coding	0	0	0	0	0	0	0	0	0	0	0	0	0	0	0	0	0	0
ENSG00000064490	RFXANK	regulatory factor X-associated ankyrin-containing protein [Source:HGNC Symbol;Acc:9987]	protein_coding	8.58071	8.28388	9.23914	6.45791	6.58604	12.8676	5.77912	5.53894	5.9398	11.5819	11.3208	11.5435	13.3191	11.675	10.7714	9.93535	16.9686	10.1831
ENSG00000064545	TMEM161A	transmembrane protein 161A [Source:HGNC Symbol;Acc:26020]	protein_coding	9.55754	9.40304	9.51183	10.4008	9.39761	16.6526	9.92989	9.52267	10.0546	10.9123	10.4756	12.1441	11.0678	10.7775	10.3887	12.31	18.6615	11.3869
ENSG00000064547	LPAR2	lysophosphatidic acid receptor 2 [Source:HGNC Symbol;Acc:3168]	protein_coding	2.3766	2.18336	1.86507	1.20096	1.33322	1.84214	1.35261	1.21664	1.24925	1.57985	1.17137	1.75131	1.51195	1.7086	1.5936	2.1073	2.18379	2.05093
ENSG00000064601	CTSA	cathepsin A [Source:HGNC Symbol;Acc:9251]	protein_coding	90.1987	88.9012	87.5768	98.3817	94.2533	86.7731	105.259	105.698	105.448	73.6045	70.1464	71.5646	68.4939	68.2452	68.5506	95.5563	97.2324	82.853
ENSG00000064607	SUGP2	SURP and G patch domain containing 2 [Source:HGNC Symbol;Acc:18641]	protein_coding	21.8157	20.9753	20.2134	15.8739	15.7843	7.56342	17.1677	15.4499	15.1222	26.0442	24.214	25.6959	24.5897	25.4812	26.183	22.129	13.4176	23.2187
ENSG00000064651	SLC12A2	solute carrier family 12 (sodium/potassium/chloride transporters), member 2 [Source:HGNC Symbol;Acc:10911]	protein_coding	2.32988	2.12354	2.27192	1.77252	1.62006	1.39205	1.83944	2.05101	1.92246	2.39784	2.32759	2.40295	2.79332	2.8503	2.97588	2.26848	1.6626	2.39314
ENSG00000064652	SNX24	sorting nexin 24 [Source:HGNC Symbol;Acc:21533]	protein_coding	5.24551	5.43633	5.41208	4.22557	4.54155	5.5337	3.76067	3.84516	3.95708	3.12362	3.61381	3.35772	3.81408	3.31468	3.33345	2.56936	3.92926	3.67967
ENSG00000064655	EYA2	eyes absent homolog 2 (Drosophila) [Source:HGNC Symbol;Acc:3520]	protein_coding	0.0355057	0.0538208	0.0449533	0.00834994	0	0	0.00729884	0.0108609	0.0248617	0.114236	0.238698	0.227487	0.112853	0.100667	0.0702621	0.109491	0.0526353	0.0278496
ENSG00000064666	CNN2	calponin 2 [Source:HGNC Symbol;Acc:2156]	protein_coding	136.688	130.2	131.079	140.92	140.717	155.214	127.493	129.204	133.895	126.691	120.662	129.981	147.341	141.506	139.18	97.1839	118.224	90.8451
ENSG00000064687	ABCA7	ATP-binding cassette, sub-family A (ABC1), member 7 [Source:HGNC Symbol;Acc:37]	protein_coding	1.13766	1.0448	1.01994	0.708634	0.660608	0.529433	1.16301	1.08632	0.925787	0.900238	0.663473	0.929188	0.751297	1.01838	0.867059	1.10621	0.923028	1.07323
ENSG00000064692	SNCAIP	synuclein, alpha interacting protein [Source:HGNC Symbol;Acc:11139]	protein_coding	0.182489	0.150724	0.151069	0.140303	0.144998	0.0776438	0.230854	0.134187	0.217064	1.00491	1.07691	0.854424	1.23047	1.18042	1.14241	0.735	0.52892	0.794831
ENSG00000064703	DDX20	DEAD (Asp-Glu-Ala-Asp) box polypeptide 20 [Source:HGNC Symbol;Acc:2743]	protein_coding	2.98696	3.32509	2.9107	2.6279	2.88543	2.43755	2.68361	3.01947	2.80265	3.51964	4.01727	3.61853	4.0322	4.2294	4.0167	4.10148	3.54748	4.39081
ENSG00000064726	BTBD1	BTB (POZ) domain containing 1 [Source:HGNC Symbol;Acc:1120]	protein_coding	25.1343	26.9489	27.0105	24.897	25.716	31.5483	25.3077	27.1092	28.4971	26.3701	28.1434	26.7801	26.1967	26.7623	25.5161	24.9782	27.6738	26.9417
ENSG00000064763	FAR2	fatty acyl CoA reductase 2 [Source:HGNC Symbol;Acc:25531]	protein_coding	4.30889	5.06499	4.9082	3.44031	3.34396	1.95091	3.34898	3.47819	3.79472	0.829024	0.800337	0.695862	1.5257	1.32827	1.35535	1.85403	1.66757	2.20362
ENSG00000064787	BCAS1	breast carcinoma amplified sequence 1 [Source:HGNC Symbol;Acc:974]	protein_coding	0.0398986	0.0359998	0.0288658	0.0536172	0.0538283	0.0383799	0.0585848	0.0566643	0.0498886	0.0412617	0.0309022	0.0152162	0.0283071	0.0587644	0.0451172	0.0476037	0.0422482	0.0363248
ENSG00000064835	POU1F1	POU class 1 homeobox 1 [Source:HGNC Symbol;Acc:9210]	protein_coding	0	0	0	0.0385513	0	0.0157689	0	0	0	0	0	0	0	0	0	0	0	0
ENSG00000064886	CHI3L2	chitinase 3-like 2 [Source:HGNC Symbol;Acc:1933]	protein_coding	0.124894	0.177486	0.138361	0.0275358	0.00921474	0.0150175	0.0160464	0.0596937	0.0546579	0.0125573	0.0423205	0.0166709	0	0.0201195	0.0077235	0.0300892	0.0289295	0.0153067
ENSG00000064932	SBNO2	strawberry notch homolog 2 (Drosophila) [Source:HGNC Symbol;Acc:29158]	protein_coding	20.1353	19.0299	19.211	15.749	16.8867	11.1763	17.7601	16.1815	15.9503	16.0781	14.605	16.3138	14.9259	15.4904	15.63	14.0794	12.3702	12.2016
ENSG00000064933	PMS1	PMS1 postmeiotic segregation increased 1 (S. cerevisiae) [Source:HGNC Symbol;Acc:9121]	protein_coding	3.54162	3.23469	3.61227	2.37334	2.36042	2.66739	2.58354	2.89951	3.01594	4.32426	4.07037	4.32575	4.00491	4.0294	3.64889	3.81136	4.15383	4.54975
ENSG00000064961	HMG20B	high mobility group 20B [Source:HGNC Symbol;Acc:5002]	protein_coding	13.0569	12.9892	13.4326	13.0007	12.9102	17.14	13.2285	12.341	12.475	13.0072	13.6156	14.4696	14.7971	13.7245	14.2717	14.5747	19.2112	14.724
ENSG00000064989	CALCRL	calcitonin receptor-like [Source:HGNC Symbol;Acc:16709]	protein_coding	0.196754	0.21681	0.153705	0.162441	0.182847	0.132888	0.206534	0.217691	0.288243	0.148157	0.108942	0.18328	0.187113	0.264354	0.248525	0.274324	0.243064	0.311939
ENSG00000064995	TAF11	TAF11 RNA polymerase II, TATA box binding protein (TBP)-associated factor, 28kDa [Source:HGNC Symbol;Acc:11544]	protein_coding	11.216	12.3379	11.4387	13.265	11.876	28.938	13.4357	13.37	12.3105	10.8155	11.8441	12.2377	13.2263	11.4126	11.3393	9.99805	14.781	10.8213
ENSG00000064999	ANKS1A	ankyrin repeat and sterile alpha motif domain containing 1A [Source:HGNC Symbol;Acc:20961]	protein_coding	4.08161	4.0498	3.68808	2.99962	3.01957	1.59504	3.28816	2.94733	3.0656	3.64629	3.68193	3.57074	3.54051	3.93177	3.97714	3.36636	2.57652	3.15349
ENSG00000065000	AP3D1	adaptor-related protein complex 3, delta 1 subunit [Source:HGNC Symbol;Acc:568]	protein_coding	45.3799	44.6237	45.1062	35.4478	34.463	21.498	34.2993	32.452	31.9302	48.9265	45.7991	47.1912	47.204	46.1955	47.2191	50.5601	45.4591	49.7465
ENSG00000065029	ZNF76	zinc finger protein 76 [Source:HGNC Symbol;Acc:13149]	protein_coding	4.44774	4.69952	4.43686	3.76429	3.81936	2.36881	4.45085	4.07925	3.89076	3.12958	3.32748	3.3214	3.16094	3.07593	3.14504	3.81641	3.90801	4.05253
ENSG00000065054	SLC9A3R2	solute carrier family 9, subfamily A (NHE3, cation proton antiporter 3), member 3 regulator 2 [Source:HGNC Symbol;Acc:11076]	protein_coding	16.0915	14.6158	16.117	16.4252	15.7458	24.2883	14.5512	14.1839	15.5155	19.8082	19.0668	22.1656	22.7909	20.9245	21.3198	22.0444	34.0745	19.8617
ENSG00000065057	NTHL1	nth endonuclease III-like 1 (E. coli) [Source:HGNC Symbol;Acc:8028]	protein_coding	2.83665	2.36654	2.34516	2.00379	2.24908	5.66099	2.27375	2.13689	2.06285	3.65236	3.6497	3.5264	3.21705	3.62841	3.43508	2.9784	5.26955	2.64631
ENSG00000065060	UHRF1BP1	UHRF1 binding protein 1 [Source:HGNC Symbol;Acc:21216]	protein_coding	2.6755	2.68988	2.64642	2.45475	2.58162	1.30945	3.06419	2.8013	2.665	1.39126	1.44772	1.27784	1.0796	1.37382	1.31071	1.87666	0.910232	1.76504
ENSG00000065135	GNAI3	guanine nucleotide binding protein (G protein), alpha inhibiting activity polypeptide 3 [Source:HGNC Symbol;Acc:4387]	protein_coding	35.2672	35.4692	36.5052	34.7809	34.1224	40.4613	30.848	33.5221	31.2803	40.673	42.5993	42.817	44.9266	43.186	42.4202	32.3264	36.3134	35.4355
ENSG00000065150	IPO5	importin 5 [Source:HGNC Symbol;Acc:6402]	protein_coding	29.9264	30.2229	30.2451	40.4024	41.5489	27.3945	38.9812	39.4434	39.4101	28.1718	29.3386	26.8575	28.5522	27.5967	28.2565	18.3758	14.2636	21.395
ENSG00000065154	OAT	ornithine aminotransferase [Source:HGNC Symbol;Acc:8091]	protein_coding	36.212	36.0476	38.0428	38.6792	38.1414	57.8223	36.7753	39.4542	40.4618	37.0714	37.6685	36.7554	34.0076	34.2328	33.1107	35.2232	43.3472	36.6953
ENSG00000065183	WDR3	WD repeat domain 3 [Source:HGNC Symbol;Acc:12755]	protein_coding	8.70745	8.28065	9.01994	5.832	6.21998	4.30103	5.25041	5.88322	5.25412	12.1672	12.6537	12.085	13.0101	12.433	12.4644	8.23219	7.23495	9.34375
ENSG00000065243	PKN2	protein kinase N2 [Source:HGNC Symbol;Acc:9406]	protein_coding	10.2837	10.4673	10.0922	8.74811	9.27144	5.7006	9.77145	10.3026	10.3291	11.0928	12.0212	10.6801	10.1271	11.3638	10.6321	8.58927	6.44267	9.37493
ENSG00000065268	WDR18	WD repeat domain 18 [Source:HGNC Symbol;Acc:17956]	protein_coding	14.2117	12.6524	14.0881	12.3236	13.8403	19.4294	11.5734	11.667	11.2053	17.5936	16.9565	19.107	21.7422	19.6829	19.7717	16.1298	22.6578	16.194
ENSG00000065308	TRAM2	translocation associated membrane protein 2 [Source:HGNC Symbol;Acc:16855]	protein_coding	86.5363	85.6409	89.6128	77.8327	78.3194	32.1194	72.5317	72.6912	73.3418	61.3428	58.7377	61.7292	70.606	71.5142	72.4344	42.1663	26.6962	44.1859
ENSG00000065320	NTN1	netrin 1 [Source:HGNC Symbol;Acc:8029]	protein_coding	0.183974	0.232395	0.162036	0.183408	0.212458	0.161583	0.271311	0.195742	0.168028	0.0450372	0.0477035	0.0555198	0.039725	0.0360796	0.0791446	0.107916	0.093875	0.0588193
ENSG00000065325	GLP2R	glucagon-like peptide 2 receptor [Source:HGNC Symbol;Acc:4325]	protein_coding	0.00899943	0.0227361	0.0170911	0	0.00531185	0	0.0184999	0.00688211	0.00525128	0.00723869	0.0146374	0.0240249	0.0357553	0.0231958	0.0133567	0.0578166	0.0444705	0.0264708
ENSG00000065328	MCM10	minichromosome maintenance complex component 10 [Source:HGNC Symbol;Acc:18043]	protein_coding	0.678961	0.547949	0.764109	0.19959	0.144716	0.0907108	0.135696	0.115382	0.082538	2.30206	2.5154	2.56778	3.27359	2.35157	2.44926	0.199923	0.26794	0.490025
ENSG00000065357	DGKA	diacylglycerol kinase, alpha 80kDa [Source:HGNC Symbol;Acc:2849]	protein_coding	7.39611	7.10556	7.26197	5.5967	5.52073	3.10961	6.22641	6.21007	6.2123	6.45089	6.47584	6.86899	6.70662	5.99132	6.26516	5.4692	5.11234	5.47817
ENSG00000065361	ERBB3	v-erb-b2 erythroblastic leukemia viral oncogene homolog 3 (avian) [Source:HGNC Symbol;Acc:3431]	protein_coding	1.96823	2.07063	2.16544	0.470539	0.451397	0.37353	0.533176	0.630172	0.515435	0.100139	0.0899963	0.0538099	0.0883271	0.110782	0.0586584	0.0571303	0.0512664	0.0668445
ENSG00000065371	ROPN1	rhophilin associated tail protein 1 [Source:HGNC Symbol;Acc:17692]	protein_coding	0	0	0	0.00650118	0	0.00531844	0.0056828	0	0.0129047	0	0	0	0.0109833	0	0	0	0.0136604	0.00542085
ENSG00000065413	ANKRD44	ankyrin repeat domain 44 [Source:HGNC Symbol;Acc:25259]	protein_coding	0.521208	0.545722	0.483452	0.47194	0.467217	0.0965203	0.627392	0.541389	0.435868	0.542538	0.574225	0.604187	0.56753	0.646557	0.612231	0.601653	0.282346	0.601205
ENSG00000065427	KARS	lysyl-tRNA synthetase [Source:HGNC Symbol;Acc:6215]	protein_coding	28.9632	28.3083	29.8242	23.838	23.5499	20.5194	19.7701	21.6334	21.3301	33.9633	35.8868	35.514	37.1187	34.7889	35.2816	33.0739	33.9314	34.7232
ENSG00000065457	ADAT1	adenosine deaminase, tRNA-specific 1 [Source:HGNC Symbol;Acc:228]	protein_coding	4.72438	4.71486	4.49336	3.60683	3.93915	1.94688	4.02498	4.14778	3.72695	5.53406	4.90517	5.32039	4.9887	5.35698	5.21346	4.67799	2.91818	4.71639
ENSG00000065485	PDIA5	protein disulfide isomerase family A, member 5 [Source:HGNC Symbol;Acc:24811]	protein_coding	10.6647	9.7147	9.93895	8.63027	9.00329	11.5664	8.83619	8.74614	9.14641	8.73215	8.6851	9.14599	8.14592	8.32371	8.05778	11.8333	14.4443	11.3762
ENSG00000065491	TBC1D22B	TBC1 domain family, member 22B [Source:HGNC Symbol;Acc:21602]	protein_coding	4.41303	4.19496	4.08228	3.93986	3.88521	3.1016	4.4977	4.57922	4.3958	3.95597	4.17291	4.10154	3.75606	3.74362	3.77838	3.98065	3.46928	3.71493
ENSG00000065518	NDUFB4	NADH dehydrogenase (ubiquinone) 1 beta subcomplex, 4, 15kDa [Source:HGNC Symbol;Acc:7699]	protein_coding	21.3497	22.2217	22.738	23.7273	22.8081	52.2201	22.014	21.9702	24.9474	25.4084	24.4344	28.9628	26.2233	23.9696	23.3877	22.0261	34.8524	23.9496
ENSG00000065526	SPEN	spen homolog, transcriptional regulator (Drosophila) [Source:HGNC Symbol;Acc:17575]	protein_coding	6.32271	6.017	5.66824	5.7534	5.72581	1.56146	4.83826	4.61322	4.18838	5.06389	4.66359	4.665	4.15473	5.22859	5.67595	4.23354	1.56553	4.10306
ENSG00000065534	MYLK	myosin light chain kinase [Source:HGNC Symbol;Acc:7590]	protein_coding	51.9241	51.6812	50.7063	55.2918	53.9548	21.6952	53.6411	50.6385	50.0098	64.4398	63.287	59.9537	62.5991	75.5906	72.7728	71.3583	39.5642	66.7612
ENSG00000065548	ZC3H15	zinc finger CCCH-type containing 15 [Source:HGNC Symbol;Acc:29528]	protein_coding	21.5886	21.8332	22.8314	20.6043	20.6368	26.9028	18.8481	20.7202	20.5071	27.0634	27.2645	28.0629	28.4738	26.9948	26.361	23.7417	25.8566	25.4196
ENSG00000065559	MAP2K4	mitogen-activated protein kinase kinase 4 [Source:HGNC Symbol;Acc:6844]	protein_coding	9.54998	9.99423	9.44052	9.67088	10.6076	8.86609	9.84379	10.4895	10.2884	11.1751	11.4019	11.4245	11.6596	11.6329	10.8615	10.8384	10.0764	11.7159
ENSG00000065600	TMEM206	transmembrane protein 206 [Source:HGNC Symbol;Acc:25593]	protein_coding	2.07422	2.02922	2.10092	1.62945	1.93804	2.53866	2.17733	2.18695	2.43097	4.57923	4.66096	5.00482	4.69913	4.75476	4.41033	6.27163	7.32748	6.47321
ENSG00000065609	SNAP91	synaptosomal-associated protein, 91kDa homolog (mouse) [Source:HGNC Symbol;Acc:14986]	protein_coding	0	0	0	0.00453902	0.00455689	0.00742649	0.00396764	0.00590397	0.00450493	0	0.00418568	0.00412205	0.0115025	0.00497476	0.00763888	0.00495992	0.00476875	0.00378475
ENSG00000065613	SLK	STE20-like kinase [Source:HGNC Symbol;Acc:11088]	protein_coding	11.4861	11.6408	11.8185	12.8006	13.0642	8.42087	11.7893	11.6179	11.0858	11.5609	12.2518	10.8738	10.5533	11.5644	10.8926	10.6886	7.9296	11.9511
ENSG00000065615	CYB5R4	cytochrome b5 reductase 4 [Source:HGNC Symbol;Acc:20147]	protein_coding	3.90973	3.5963	4.17236	5.28516	4.6384	5.78674	4.83031	5.50257	5.30235	7.56004	7.69649	7.43373	7.36006	7.58934	7.67906	6.96538	7.21484	7.48504
ENSG00000065618	COL17A1	collagen, type XVII, alpha 1 [Source:HGNC Symbol;Acc:2194]	protein_coding	0.0200127	0.015168	0.0101351	0.0282385	0.00944991	0	0.0164559	0.00612171	0	0.0321945	0.0217003	0.0299186	0.0397559	0.0103165	0.0435634	0	0.00494463	0.00784868
ENSG00000065621	GSTO2	glutathione S-transferase omega 2 [Source:HGNC Symbol;Acc:23064]	protein_coding	1.0384	0.920713	0.910179	0.581154	0.548082	1.0517	0.672199	0.649018	0.605919	0.224871	0.232771	0.245225	0.208265	0.167278	0.2618	0.179608	0.228192	0.19579
ENSG00000065665	SEC61A2	Sec61 alpha 2 subunit (S. cerevisiae) [Source:HGNC Symbol;Acc:17702]	protein_coding	3.22077	3.39039	3.38157	4.04119	3.918	2.98483	4.1515	4.15508	3.88096	4.83373	4.62809	5.26376	5.83247	5.55962	5.09108	5.20659	4.69052	5.3786
ENSG00000065675	PRKCQ	protein kinase C, theta [Source:HGNC Symbol;Acc:9410]	protein_coding	0.00758042	0.0383022	0.00959746	0	0.0178972	0	0.00779145	0.0115939	0.00884654	0.0121946	0.0164393	0.0323787	0.0225881	0.0390767	0.0150008	0.00974004	0	0.0222969
ENSG00000065717	TLE2	transducin-like enhancer of split 2 (E(sp1) homolog, Drosophila) [Source:HGNC Symbol;Acc:11838]	protein_coding	0.731786	0.651937	0.487634	1.14126	1.47312	1.41527	1.52807	1.1428	1.14168	0.216857	0.192109	0.304347	0.13772	0.188616	0.1753	0.0494878	0.0951608	0.045315
ENSG00000065802	ASB1	ankyrin repeat and SOCS box containing 1 [Source:HGNC Symbol;Acc:16011]	protein_coding	6.39365	6.20858	6.65347	6.08951	6.05612	5.97666	6.27552	5.92461	5.94655	10.2464	9.76687	9.61468	10.0017	9.69354	9.78119	9.4015	9.48509	10.0667
ENSG00000065809	FAM107B	family with sequence similarity 107, member B [Source:HGNC Symbol;Acc:23726]	protein_coding	4.77341	4.62695	4.8081	3.98594	4.11339	4.20995	3.2297	3.33572	3.4206	13.1117	14.0078	12.8189	12.1081	11.7497	11.6113	8.4117	8.53729	9.83866
ENSG00000065833	ME1	malic enzyme 1, NADP(+)-dependent, cytosolic [Source:HGNC Symbol;Acc:6983]	protein_coding	13.6506	13.211	14.3286	11.8418	11.9422	16.3041	12.1167	13.3103	13.1809	24.9554	26.5294	26.3208	27.9478	26.9171	25.2309	34.2394	38.4314	36.1575
ENSG00000065882	TBC1D1	TBC1 (tre-2/USP6, BUB2, cdc16) domain family, member 1 [Source:HGNC Symbol;Acc:11578]	protein_coding	5.93174	5.81666	6.15085	5.54508	5.30471	3.90624	5.1661	4.5035	5.03817	6.51659	6.54927	6.59567	6.92703	6.6389	6.47212	4.09806	3.94011	4.41703
ENSG00000065883	CDK13	cyclin-dependent kinase 13 [Source:HGNC Symbol;Acc:1733]	protein_coding	6.99446	6.78131	6.61797	7.17694	7.5081	4.25437	6.80098	6.75111	6.60487	6.46781	6.72455	7.001	7.11918	7.55751	7.43128	7.67205	5.37465	8.18922
ENSG00000065911	MTHFD2	methylenetetrahydrofolate dehydrogenase (NADP+ dependent) 2, methenyltetrahydrofolate cyclohydrolase [Source:HGNC Symbol;Acc:7434]	protein_coding	22.1871	22.5427	23.7444	21.0835	23.0119	26.7786	22.4357	22.6255	20.2656	13.3262	14.0763	15.6557	27.9655	28.0421	26.4	38.8364	50.0493	44.895
ENSG00000065923	SLC9A7	solute carrier family 9, subfamily A (NHE7, cation proton antiporter 7), member 7 [Source:HGNC Symbol;Acc:17123]	protein_coding	9.29498	8.84624	8.86649	6.46949	6.85887	1.48912	8.23124	8.33296	7.53145	6.56545	6.46001	5.26691	4.52633	5.78644	6.25946	6.03612	2.70718	6.97137
ENSG00000065970	FOXJ2	forkhead box J2 [Source:HGNC Symbol;Acc:24818]	protein_coding	6.02157	6.10474	5.80838	5.38964	5.7822	3.57602	5.96247	5.61081	5.53509	5.91795	6.36987	6.18142	6.6059	6.50722	6.38245	5.70046	4.0172	6.0401
ENSG00000065978	YBX1	Y box binding protein 1 [Source:HGNC Symbol;Acc:8014]	protein_coding	183.263	173.24	190.264	170.415	168.023	291.764	158.796	165.554	168.84	205.169	207.618	224.794	209.333	201.384	194.876	166.385	237.707	176.916
ENSG00000065989	PDE4A	phosphodiesterase 4A, cAMP-specific [Source:HGNC Symbol;Acc:8780]	protein_coding	4.92927	4.87537	4.41521	5.81122	5.91491	4.25184	6.00328	5.71977	5.86744	4.20234	4.01798	4.37269	5.01508	5.3765	5.15245	5.28349	4.37153	4.33792
ENSG00000066027	PPP2R5A	protein phosphatase 2, regulatory subunit B', alpha [Source:HGNC Symbol;Acc:9309]	protein_coding	8.60231	8.49462	8.51406	9.22258	9.21959	10.2347	9.53983	8.65581	9.75938	6.74789	7.50836	7.39421	7.57883	7.62814	7.16101	9.17951	9.15472	8.59743
ENSG00000066032	CTNNA2	catenin (cadherin-associated protein), alpha 2 [Source:HGNC Symbol;Acc:2510]	protein_coding	0	0	0	0	0	0	0.00719358	0.00535213	0.00816771	0	0.00379445	0	0.0034758	0	0.00346244	0	0.00864604	0
ENSG00000066044	ELAVL1	ELAV (embryonic lethal, abnormal vision, Drosophila)-like 1 (Hu antigen R) [Source:HGNC Symbol;Acc:3312]	protein_coding	9.71815	9.45549	10.61	9.90256	9.78506	11.9343	9.88225	9.88363	9.97321	12.0517	11.5528	13.7569	14.4256	13.2128	12.7798	10.4961	12.0874	10.105
ENSG00000066056	TIE1	tyrosine kinase with immunoglobulin-like and EGF-like domains 1 [Source:HGNC Symbol;Acc:11809]	protein_coding	0.0614768	0.0873643	0.102158	0.058734	0.063501	0.0554408	0.0513405	0.0352597	0.071745	0.0927166	0.0999912	0.11078	0.0801449	0.0990344	0.136863	0.0789912	0.0474667	0.0602756
ENSG00000066084	DIP2B	DIP2 disco-interacting protein 2 homolog B (Drosophila) [Source:HGNC Symbol;Acc:29284]	protein_coding	5.89575	5.87959	5.75476	3.5699	3.83305	2.14436	3.76351	3.95242	3.74878	4.92794	5.0551	4.53822	4.44073	4.92675	4.94438	4.57715	2.41044	4.35671
ENSG00000066117	SMARCD1	SWI/SNF related, matrix associated, actin dependent regulator of chromatin, subfamily d, member 1 [Source:HGNC Symbol;Acc:11106]	protein_coding	10.5516	10.5453	10.5567	9.9575	9.86074	7.00909	9.0592	8.655	8.85996	11.6129	12.1364	13.0321	12.3906	12.1138	12.4123	10.2438	9.06951	10.1588
ENSG00000066135	KDM4A	lysine (K)-specific demethylase 4A [Source:HGNC Symbol;Acc:22978]	protein_coding	9.9659	9.91907	10.1181	7.99943	8.5358	4.06616	8.93992	8.46545	8.15408	8.74807	8.77335	8.88956	9.89878	10.1004	9.83612	10.8754	8.42274	10.7122
ENSG00000066136	NFYC	nuclear transcription factor Y, gamma [Source:HGNC Symbol;Acc:7806]	protein_coding	3.82777	3.56536	3.90531	2.98545	3.39278	2.95061	2.90107	2.97648	3.08837	3.92201	4.05272	4.15625	4.57007	4.479	4.23795	3.92469	4.23515	3.92567
ENSG00000066185	ZMYND12	zinc finger, MYND-type containing 12 [Source:HGNC Symbol;Acc:21192]	protein_coding	0.25779	0.0888105	0.178027	0.0688917	0.165991	0.169075	0.120439	0.0358434	0.205123	0.00942513	0.0127058	0.0125126	0	0.015101	0.0115941	0.030112	0.0289514	0.0229775
ENSG00000066230	SLC9A3	solute carrier family 9, subfamily A (NHE3, cation proton antiporter 3), member 3 [Source:HGNC Symbol;Acc:11073]	protein_coding	2.55078	2.81353	2.59765	2.45599	2.59658	0.897908	3.04926	2.5726	2.63169	4.11087	3.69785	4.00679	3.8463	3.15627	3.86809	5.14185	3.60785	5.54556
ENSG00000066248	NGEF	neuronal guanine nucleotide exchange factor [Source:HGNC Symbol;Acc:7807]	protein_coding	0.0219504	0.0346595	0.00694777	0.0129053	0.00647804	0.0211149	0.0169211	0.0251791	0.0128083	0.0485534	0.0238013	0.0292994	0.0490557	0.0212162	0.0434375	0.0282039	0.0338961	0.043043
ENSG00000066279	ASPM	asp (abnormal spindle) homolog, microcephaly associated (Drosophila) [Source:HGNC Symbol;Acc:19048]	protein_coding	2.69869	2.66648	2.84977	1.78822	1.95772	0.827928	1.98027	1.86577	1.90001	5.66218	6.23947	5.33015	6.36651	6.86863	6.95824	0.932068	0.780884	1.96217
ENSG00000066294	CD84	CD84 molecule [Source:HGNC Symbol;Acc:1704]	protein_coding	0.0750351	0.0737208	0.0633339	0.0784272	0.0820166	0.0855455	0.0457031	0.114763	0.0745948	0.0581191	0.0602684	0.0712226	0.0358847	0.07163	0.0522453	0.0678456	0.0205992	0.0681194
ENSG00000066322	ELOVL1	ELOVL fatty acid elongase 1 [Source:HGNC Symbol;Acc:14418]	protein_coding	37.749	35.1456	40.6026	36.4053	33.2148	33.8672	33.7685	35.2587	34.6549	42.8318	43.8016	44.9563	45.1205	40.3989	42.5046	40.1441	46.4273	42.98
ENSG00000066336	SPI1	spleen focus forming virus (SFFV) proviral integration oncogene spi1 [Source:HGNC Symbol;Acc:11241]	protein_coding	0.0248626	0.0471095	0	0.0146174	0.014675	0.0358744	0.0383321	0	0.0145076	0	0.0134796	0.0132746	0	0	0.0246002	0.0319458	0	0
ENSG00000066379	ZNRD1	zinc ribbon domain containing 1 [Source:HGNC Symbol;Acc:13182]	protein_coding	1.12071	1.04406	1.02872	0.96364	1.09146	2.14937	0.914331	0.846327	0.735694	1.42541	1.2456	1.29398	1.57235	1.27279	1.2475	1.206	1.96425	1.12629
ENSG00000066382	MPPED2	metallophosphoesterase domain containing 2 [Source:HGNC Symbol;Acc:1180]	protein_coding	0.0223794	0.0121155	0.0242865	0.0112779	0.0301927	0.0307537	0.0131443	0.019559	0.0261174	0.0257156	0.0277332	0.0238977	0.0127021	0.0370816	0.0158166	0.0205394	0.0118487	0.0125384
ENSG00000066405	CLDN18	claudin 18 [Source:HGNC Symbol;Acc:2039]	protein_coding	0.331704	0.276545	0.478762	0.257424	0.368078	0.0510526	0.381852	0.202931	0.224522	0.26147	0.28774	0.29045	0.217451	0.282137	0.35446	0.196054	0.0245867	0.312214
ENSG00000066422	ZBTB11	zinc finger and BTB domain containing 11 [Source:HGNC Symbol;Acc:16740]	protein_coding	3.7006	3.71513	3.54799	2.80168	2.90688	1.90164	3.03363	3.14556	2.92635	4.22356	4.37743	4.02572	3.98227	4.12994	4.20031	3.93492	3.06774	4.56682
ENSG00000066427	ATXN3	ataxin 3 [Source:HGNC Symbol;Acc:7106]	protein_coding	1.94772	1.96242	1.78343	2.01419	2.20688	1.66727	2.0943	1.95494	2.02612	1.27057	1.35455	1.40514	1.3761	1.35217	1.37942	1.44124	1.16011	1.46067
ENSG00000066455	GOLGA5	golgin A5 [Source:HGNC Symbol;Acc:4428]	protein_coding	24.1592	24.779	23.8771	23.8368	22.8157	19.7706	21.1892	20.845	22.1638	20.0352	21.6088	19.9717	19.7011	21.3467	19.664	23.3994	23.3172	27.0852
ENSG00000066468	FGFR2	fibroblast growth factor receptor 2 [Source:HGNC Symbol;Acc:3689]	protein_coding	0.0408692	0.0387193	0.0517439	0.0040047	0.0160819	0.0131045	0.042007	0.0364628	0.0278223	0.0219154	0.00369296	0.0145473	0.020297	0.0438914	0.0336983	0.00875211	0.0168296	0.0267138
ENSG00000066557	LRRC40	leucine rich repeat containing 40 [Source:HGNC Symbol;Acc:26004]	protein_coding	5.61853	5.22721	5.96182	5.27478	4.94813	4.45242	4.83078	5.14233	5.03741	7.78317	8.22944	7.84721	8.64563	7.51665	8.02118	5.14512	6.21382	6.43561
ENSG00000066583	ISOC1	isochorismatase domain containing 1 [Source:HGNC Symbol;Acc:24254]	protein_coding	3.79755	3.17093	3.19448	3.20902	3.13047	5.16374	3.44017	3.72117	3.62059	7.60016	7.64929	8.4815	7.83804	8.29499	7.7697	11.4295	13.7561	10.3875
ENSG00000066629	EML1	echinoderm microtubule associated protein like 1 [Source:HGNC Symbol;Acc:3330]	protein_coding	3.68796	3.76413	3.56417	3.59224	3.24131	2.15191	3.25888	3.15624	3.37637	9.45486	9.44266	9.35775	11.3654	13.5172	12.4771	14.8435	10.0689	14.8745
ENSG00000066651	TRMT11	tRNA methyltransferase 11 homolog (S. cerevisiae) [Source:HGNC Symbol;Acc:21080]	protein_coding	4.26934	3.76091	4.24706	3.96326	4.23465	6.05218	3.86854	4.83595	4.36431	3.96335	3.63734	3.77915	3.63479	3.43362	3.43819	3.40275	4.62981	4.03642
ENSG00000066654	THUMPD1	THUMP domain containing 1 [Source:HGNC Symbol;Acc:23807]	protein_coding	7.36455	7.9757	7.2777	7.59057	7.58468	7.62842	7.84474	7.80273	8.32346	7.24005	7.34474	7.06048	7.21461	7.98726	7.1319	7.1327	6.82035	8.00314
ENSG00000066697	MSANTD3	Myb/SANT-like DNA-binding domain containing 3 [Source:HGNC Symbol;Acc:23370]	protein_coding	11.8316	11.9588	13.2001	9.50103	9.54942	13.0826	9.70196	9.55334	9.83162	24.7015	25.8402	25.5368	25.8892	25.4089	24.2792	26.4575	29.5892	28.0837
ENSG00000066735	KIF26A	kinesin family member 26A [Source:HGNC Symbol;Acc:20226]	protein_coding	0.0532986	0.0480903	0.00964008	0.0223827	0.0404475	0.0219728	0.0547824	0.0407589	0.0355433	0.00918658	0.0165123	0	0.0415954	0.0294377	0.0414355	0.0195666	0.0141093	0.0223959
ENSG00000066739	ATG2B	autophagy related 2B [Source:HGNC Symbol;Acc:20187]	protein_coding	5.14326	5.36049	4.77635	4.80206	4.96417	2.30455	5.28229	5.1484	5.03496	4.74517	4.58609	4.1839	3.83549	4.76541	4.6109	4.52779	2.43014	4.84257
ENSG00000066777	ARFGEF1	ADP-ribosylation factor guanine nucleotide-exchange factor 1 (brefeldin A-inhibited) [Source:HGNC Symbol;Acc:15772]	protein_coding	6.12583	6.29625	5.89846	5.63305	5.77419	3.88867	6.29637	6.66899	6.42754	6.11199	6.37762	5.90196	5.57833	6.25873	6.09379	6.41188	3.66055	6.33105
ENSG00000066813	ACSM2B	acyl-CoA synthetase medium-chain family member 2B [Source:HGNC Symbol;Acc:30931]	protein_coding	0.0378473	0.0557765	0.0399316	0.0296686	0.0335086	0.0303389	0.0518679	0.0289428	0.0588916	0.0304424	0.0170995	0.0168395	0.0219289	0.0325168	0.0218446	0.0202624	0.00779257	0.0278308
ENSG00000066827	ZFAT	zinc finger and AT hook domain containing [Source:HGNC Symbol;Acc:19899]	protein_coding	1.16464	1.24484	1.16353	1.01604	1.05075	0.522626	1.09904	1.06522	1.08598	1.13901	1.03096	0.95974	1.03624	0.994404	1.04083	1.08056	0.714027	0.997379
ENSG00000066855	MTFR1	mitochondrial fission regulator 1 [Source:HGNC Symbol;Acc:29510]	protein_coding	3.3316	3.3337	3.44489	2.72493	2.8837	3.47229	3.03764	3.3442	2.83173	5.14024	5.14978	5.02491	5.29682	4.94005	4.75853	6.14438	7.68589	6.91792
ENSG00000066923	STAG3	stromal antigen 3 [Source:HGNC Symbol;Acc:11356]	protein_coding	0.78428	0.707642	0.716536	0.523594	0.596874	0.151991	0.797256	0.579988	0.563246	0.61466	0.594978	0.64422	0.559281	0.651607	0.639563	0.634899	0.280371	0.676005
ENSG00000066926	FECH	ferrochelatase [Source:HGNC Symbol;Acc:3647]	protein_coding	9.48816	9.45906	9.74991	9.35196	8.91817	10.1369	9.11718	10.0098	8.62262	7.11339	7.56489	8.21615	8.19013	7.94633	7.70503	10.629	11.6475	10.2995
ENSG00000066933	MYO9A	myosin IXA [Source:HGNC Symbol;Acc:7608]	protein_coding	2.36119	2.46441	2.26582	2.59721	2.71839	0.805163	2.28724	2.20488	2.10485	2.00343	2.13748	1.79575	1.72207	2.17869	2.15028	1.91597	0.742183	2.09214
ENSG00000067048	DDX3Y	DEAD (Asp-Glu-Ala-Asp) box polypeptide 3, Y-linked [Source:HGNC Symbol;Acc:2699]	protein_coding	16.8646	16.7544	17.0975	18.5098	18.8194	13.1231	19.6841	19.134	19.9831	14.4362	15.0634	13.9825	13.0901	14.9451	14.2084	13.4116	10.0206	13.5593
ENSG00000067057	PFKP	phosphofructokinase, platelet [Source:HGNC Symbol;Acc:8878]	protein_coding	25.6391	23.2334	26.8934	14.0741	13.4263	8.15334	9.97001	10.3957	10.4795	55.8001	50.7808	53.8895	59.0183	51.2174	54.4079	33.0062	31.7474	33.6609
ENSG00000067064	IDI1	isopentenyl-diphosphate delta isomerase 1 [Source:HGNC Symbol;Acc:5387]	protein_coding	11.6383	10.7817	10.643	19.5584	19.2209	27.6022	16.1683	20.5076	14.544	15.702	16.4584	16.5679	19.4682	19.0624	18.6063	22.7533	28.8969	25.4778
ENSG00000067066	SP100	SP100 nuclear antigen [Source:HGNC Symbol;Acc:11206]	protein_coding	6.75486	6.66642	6.56364	6.29129	6.20601	5.78228	6.58046	6.66433	6.73126	5.35177	5.44994	5.32381	5.27409	5.57104	5.38015	5.9841	5.21767	6.45398
ENSG00000067082	KLF6	Kruppel-like factor 6 [Source:HGNC Symbol;Acc:2235]	protein_coding	28.4939	25.4774	24.5756	34.6527	33.3449	23.2582	31.5351	32.738	31.2876	38.8859	38.9286	36.7038	30.6657	31.8833	30.2038	33.4194	24.5333	31.9875
ENSG00000067113	PPAP2A	phosphatidic acid phosphatase type 2A [Source:HGNC Symbol;Acc:9228]	protein_coding	8.63725	8.70263	8.49641	12.7965	14.6391	13.9416	14.3853	14.0688	13.7277	4.38187	4.5652	4.959	5.98128	6.19858	6.16026	10.0816	10.6229	8.48099
ENSG00000067141	NEO1	neogenin 1 [Source:HGNC Symbol;Acc:7754]	protein_coding	1.35937	1.58106	1.27978	2.45912	2.49125	1.13694	3.00939	2.71398	2.80675	29.5604	30.2359	29.1401	35.0239	38.7455	40.2411	47.4446	26.564	43.5044
ENSG00000067167	TRAM1	translocation associated membrane protein 1 [Source:HGNC Symbol;Acc:20568]	protein_coding	139.253	142.459	141.954	241.347	246.236	118.354	251.575	265.243	271.486	88.3808	91.3627	84.7116	85.3109	96.3035	93.3106	140.441	119.403	143.614
ENSG00000067177	PHKA1	phosphorylase kinase, alpha 1 (muscle) [Source:HGNC Symbol;Acc:8925]	protein_coding	1.37715	1.38657	1.47693	2.48139	2.7924	1.33253	2.83931	3.21519	2.85982	2.34249	2.48148	2.32265	2.2047	2.42207	2.24432	2.39923	1.63625	2.54561
ENSG00000067182	TNFRSF1A	tumor necrosis factor receptor superfamily, member 1A [Source:HGNC Symbol;Acc:11916]	protein_coding	39.2966	37.9332	37.459	46.917	50.3238	47.9383	51.4206	50.3292	49.6525	42.8124	41.9	46.8383	44.4029	45.1558	44.5182	52.5137	53.5917	44.2587
ENSG00000067191	CACNB1	calcium channel, voltage-dependent, beta 1 subunit [Source:HGNC Symbol;Acc:1401]	protein_coding	2.69773	2.56144	2.6799	3.00483	2.77868	2.61786	3.10801	2.70234	2.35259	2.28438	2.23731	2.45655	2.391	2.29231	2.07675	2.39213	2.67349	2.64502
ENSG00000067208	EVI5	ecotropic viral integration site 5 [Source:HGNC Symbol;Acc:3501]	protein_coding	4.71746	4.88519	4.71633	4.19846	4.12011	3.89855	4.43572	4.48228	4.53131	5.7539	5.76556	6.04763	5.29059	5.03178	5.33755	5.97008	5.18622	6.27111
ENSG00000067221	STOML1	stomatin (EPB72)-like 1 [Source:HGNC Symbol;Acc:14560]	protein_coding	2.33973	2.12988	2.3983	1.91408	2.06414	2.81534	2.32784	2.34322	2.31754	2.75597	2.82142	2.77853	2.62997	2.20514	2.64046	2.31625	3.49218	2.39198
ENSG00000067225	PKM	pyruvate kinase, muscle [Source:HGNC Symbol;Acc:9021]	protein_coding	302.991	297.825	323.921	242.608	225.973	192.161	175.578	190.197	188.197	339.245	339.769	341.441	348.972	309.442	320.05	198.596	230.63	210.874
ENSG00000067248	DHX29	DEAH (Asp-Glu-Ala-His) box polypeptide 29 [Source:HGNC Symbol;Acc:15815]	protein_coding	14.008	13.7642	14.0712	12.5823	13.0107	8.88031	11.77	11.3821	11.9164	19.1479	20.038	19.5591	19.1874	20.5415	20.0287	15.0911	12.1976	17.6973
ENSG00000067334	DNTTIP2	deoxynucleotidyltransferase, terminal, interacting protein 2 [Source:HGNC Symbol;Acc:24013]	protein_coding	8.48922	8.87316	8.54098	9.26191	9.23264	8.24849	8.06079	8.09691	8.25261	11.3105	11.4297	11.3474	11.6781	11.0121	11.1204	9.697	9.09573	10.5575
ENSG00000067365	METTL22	methyltransferase like 22 [Source:HGNC Symbol;Acc:28368]	protein_coding	5.81757	5.6922	6.19717	4.44197	4.31931	6.07892	4.05476	4.04441	4.19447	5.15251	5.43623	5.55528	5.64975	5.27177	5.54259	4.48637	5.30015	4.90493
ENSG00000067369	TP53BP1	tumor protein p53 binding protein 1 [Source:HGNC Symbol;Acc:11999]	protein_coding	12.804	13.424	12.5859	11.9817	12.7063	4.75784	12.2024	11.5261	11.0909	12.7118	13.729	12.9723	12.3649	14.3215	14.3423	14.7859	8.44336	14.9681
ENSG00000067445	TRO	trophinin [Source:HGNC Symbol;Acc:12326]	protein_coding	6.05478	5.84391	5.59545	5.33179	5.47032	3.42238	5.23926	4.87919	4.7867	7.40227	7.40833	7.46747	8.45992	8.65686	8.4653	9.60536	7.62183	8.38842
ENSG00000067533	RRP15	ribosomal RNA processing 15 homolog (S. cerevisiae) [Source:HGNC Symbol;Acc:24255]	protein_coding	2.68199	2.53473	2.97014	2.81219	2.64223	3.79453	2.40788	2.60491	2.46741	4.50085	4.35868	4.46314	5.17554	4.24269	4.34533	3.73954	5.15127	4.79532
ENSG00000067560	RHOA	ras homolog family member A [Source:HGNC Symbol;Acc:667]	protein_coding	227.927	227.706	245.53	243.025	237.421	361.921	223.819	234.307	235.178	220.591	224.421	241.326	246.804	216.661	219.657	175.185	233.864	183.508
ENSG00000067596	DHX8	DEAH (Asp-Glu-Ala-His) box polypeptide 8 [Source:HGNC Symbol;Acc:2749]	protein_coding	11.6297	12.0445	11.9417	10.6195	9.98573	3.88132	9.91806	9.26118	9.20393	10.7308	11.0837	11.0497	10.9658	11.0268	11.3597	9.89085	5.91082	9.65729
ENSG00000067601	PMS2P4	postmeiotic segregation increased 2 pseudogene 4 [Source:HGNC Symbol;Acc:9129]	pseudogene	0.348882	0.391739	0.319016	0.387445	0.411851	0.279669	0.318751	0.326088	0.294056	0.171492	0.1261	0.269064	0.231022	0.274766	0.095889	0.124521	0.263388	0.228044
ENSG00000067606	PRKCZ	protein kinase C, zeta [Source:HGNC Symbol;Acc:9412]	protein_coding	0.1381	0.1319	0.102349	0.0712916	0.0556673	0.0324009	0.0588553	0.0824267	0.0707561	0.157139	0.226445	0.143872	0.207428	0.25177	0.173303	0.238035	0.282955	0.280712
ENSG00000067646	ZFY	zinc finger protein, Y-linked [Source:HGNC Symbol;Acc:12870]	protein_coding	3.83766	3.65843	3.97332	3.11555	3.18074	3.01882	3.68183	4.06615	3.8351	3.82967	3.93764	3.78682	3.64259	3.7613	3.56205	4.27429	3.45601	4.69015
ENSG00000067704	IARS2	isoleucyl-tRNA synthetase 2, mitochondrial [Source:HGNC Symbol;Acc:29685]	protein_coding	30.3305	29.8825	31.594	29.1317	29.2683	31.542	28.8628	29.5178	31.163	34.9641	36.3525	36.0374	33.49	34.4927	33.4163	34.1437	33.866	34.6275
ENSG00000067715	SYT1	synaptotagmin I [Source:HGNC Symbol;Acc:11509]	protein_coding	0.114858	0.0800489	0.145421	0.461057	0.500276	0.392418	0.850817	0.993448	0.716435	1.11501	1.12519	1.16729	2.33284	2.1795	2.25333	3.24678	2.85743	3.8483
ENSG00000067798	NAV3	neuron navigator 3 [Source:HGNC Symbol;Acc:15998]	protein_coding	9.13288	9.14112	8.7144	13.8705	14.8899	7.87978	15.9709	15.6643	14.8514	8.41894	9.03667	7.68085	8.17062	8.99162	9.60895	6.24498	3.69276	7.74115
ENSG00000067829	IDH3G	isocitrate dehydrogenase 3 (NAD+) gamma [Source:HGNC Symbol;Acc:5386]	protein_coding	15.302	14.9385	15.5062	14.9979	14.1526	15.2722	13.1001	12.5952	12.3038	17.6997	16.9453	18.8351	18.3852	15.944	17.6513	17.1269	21.3524	16.6742
ENSG00000067836	ROGDI	rogdi homolog (Drosophila) [Source:HGNC Symbol;Acc:29478]	protein_coding	3.85733	4.02675	4.01754	4.31316	4.19268	5.57276	4.30882	4.20764	4.51859	3.32509	3.30662	3.5983	4.12774	3.38596	3.60059	2.88959	3.81219	3.1326
ENSG00000067840	PDZD4	PDZ domain containing 4 [Source:HGNC Symbol;Acc:21167]	protein_coding	0.146605	0.222229	0.126218	0.206864	0.263059	0.180512	0.204933	0.161442	0.164248	0.0377349	0.082663	0.0626202	0.122319	0.0982463	0.104442	0.105488	0.0869335	0.0287481
ENSG00000067842	ATP2B3	ATPase, Ca++ transporting, plasma membrane 3 [Source:HGNC Symbol;Acc:816]	protein_coding	0.00682781	0.00431243	0.0129669	0	0	0.00985188	0.00350895	0.00522141	0.0159365	0	0.00740356	0.0109365	0.0101727	0	0.00337788	0.00877302	0	0.0066944
ENSG00000067900	ROCK1	Rho-associated, coiled-coil containing protein kinase 1 [Source:HGNC Symbol;Acc:10251]	protein_coding	24.1849	24.7314	24.499	29.0656	29.769	14.5546	28.1498	29.3054	29.1407	20.6819	21.8878	20.0269	18.3747	20.5859	20.3438	17.2545	10.4927	17.5425
ENSG00000067955	CBFB	core-binding factor, beta subunit [Source:HGNC Symbol;Acc:1539]	protein_coding	7.04522	7.27854	8.1864	7.3393	7.39026	9.32969	6.08889	6.76437	7.5168	11.4639	11.1381	11.8069	12.2693	10.7091	11.236	9.69268	10.3272	9.7048
ENSG00000067992	PDK3	pyruvate dehydrogenase kinase, isozyme 3 [Source:HGNC Symbol;Acc:8811]	protein_coding	0.734868	0.783614	0.700825	0.549881	0.642176	0.615091	0.578756	0.598465	0.579165	0.360795	0.496728	0.468794	0.360219	0.405879	0.424936	0.404669	0.389072	0.393005
ENSG00000068001	HYAL2	hyaluronoglucosaminidase 2 [Source:HGNC Symbol;Acc:5321]	protein_coding	4.68569	4.44635	4.79328	4.29198	4.14187	7.33259	4.1356	3.9468	4.25314	9.18109	8.82391	9.18529	9.31389	8.17548	8.92533	6.52234	8.96948	5.68719
ENSG00000068024	HDAC4	histone deacetylase 4 [Source:HGNC Symbol;Acc:14063]	protein_coding	1.0034	0.934687	0.908438	0.982117	0.988189	0.75671	1.00061	1.04597	0.850444	1.1708	1.12448	1.13931	1.12842	1.24015	1.21467	1.28206	0.944108	1.10837
ENSG00000068028	RASSF1	Ras association (RalGDS/AF-6) domain family member 1 [Source:HGNC Symbol;Acc:9882]	protein_coding	12.7658	12.2555	12.9212	9.25317	8.95931	12.5423	8.72106	8.59084	8.98775	7.14549	7.09935	7.68608	8.60835	6.89619	7.69628	5.45556	8.3821	6.15186
ENSG00000068078	FGFR3	fibroblast growth factor receptor 3 [Source:HGNC Symbol;Acc:3690]	protein_coding	0.0585279	0.0470477	0.0404189	0.0938461	0.11934	0.1126	0.103908	0.113929	0.117979	0.175469	0.109618	0.10227	0.23782	0.226281	0.279022	0.116222	0.111742	0.135636
ENSG00000068079	IFI35	interferon-induced protein 35 [Source:HGNC Symbol;Acc:5399]	protein_coding	9.03407	8.13481	8.25246	6.77527	6.0325	9.90658	5.8956	5.88178	4.77705	5.43156	4.93327	5.7631	5.69728	6.92168	6.24292	7.9563	10.3552	6.3396
ENSG00000068097	HEATR6	HEAT repeat containing 6 [Source:HGNC Symbol;Acc:24076]	protein_coding	5.77022	5.39429	5.59736	6.43839	5.98437	2.63353	5.68851	5.30919	5.76326	6.2428	6.75392	6.66523	6.85681	7.43629	7.78957	6.38742	4.79	6.91612
ENSG00000068120	COASY	CoA synthase [Source:HGNC Symbol;Acc:29932]	protein_coding	20.2398	18.8601	18.8778	15.1987	14.6401	15.2829	14.5074	14.669	14.579	22.8032	22.5473	22.9791	22.0548	21.8512	22.4884	19.7925	23.9956	18.5701
ENSG00000068137	PLEKHH3	pleckstrin homology domain containing, family H (with MyTH4 domain) member 3 [Source:HGNC Symbol;Acc:26105]	protein_coding	7.21176	6.70835	7.05193	6.97429	7.1594	10.1792	6.8796	6.84873	7.3253	5.14993	4.68511	5.59539	5.665	5.22411	5.34008	5.55173	7.3661	5.22996
ENSG00000068305	MEF2A	myocyte enhancer factor 2A [Source:HGNC Symbol;Acc:6993]	protein_coding	8.27223	8.98439	7.87006	9.10316	9.10013	4.51187	9.97664	9.42324	9.47884	9.22875	9.66006	8.89983	7.22079	8.53424	8.17045	12.6974	8.43847	13.5595
ENSG00000068308	OTUD5	OTU domain containing 5 [Source:HGNC Symbol;Acc:25402]	protein_coding	21.1156	20.2903	21.178	20.3682	20.1292	20.899	19.3608	18.6115	19.1513	18.6684	17.9868	19.3139	19.2697	16.5983	17.5673	18.1173	21.571	18.3244
ENSG00000068323	TFE3	transcription factor binding to IGHM enhancer 3 [Source:HGNC Symbol;Acc:11752]	protein_coding	30.5422	30.0444	29.2834	27.9176	27.8927	22.6073	28.383	27.476	27.0554	34.4416	33.7956	36.126	35.2512	34.0611	34.5744	31.781	33.9578	30.9063
ENSG00000068354	TBC1D25	TBC1 domain family, member 25 [Source:HGNC Symbol;Acc:8092]	protein_coding	4.07457	3.86985	4.34138	4.02482	4.27075	3.6617	3.72476	3.88444	3.78847	4.44333	3.86341	4.41603	4.65208	4.05014	4.128	3.61548	3.8749	3.64264
ENSG00000068366	ACSL4	acyl-CoA synthetase long-chain family member 4 [Source:HGNC Symbol;Acc:3571]	protein_coding	21.7797	21.751	22.4751	18.5101	18.2244	13.8257	16.1073	19.3477	18.0312	42.7888	43.7447	42.7731	32.4123	36.7827	35.0834	32.8341	24.9269	32.6106
ENSG00000068383	INPP5A	inositol polyphosphate-5-phosphatase, 40kDa [Source:HGNC Symbol;Acc:6076]	protein_coding	11.8952	11.9953	12.0313	12.4741	12.1276	10.4561	11.4135	10.8851	12.482	6.53311	6.57627	6.64805	6.32355	6.14054	6.52469	5.45059	5.86142	5.19731
ENSG00000068394	GPKOW	G patch domain and KOW motifs [Source:HGNC Symbol;Acc:30677]	protein_coding	11.5186	11.217	11.3177	10.8772	11.7075	15.8002	10.8336	11.0192	10.5187	12.8899	12.5059	12.8857	13.6497	12.6474	11.705	9.88581	15.3835	11.6859
ENSG00000068400	GRIPAP1	GRIP1 associated protein 1 [Source:HGNC Symbol;Acc:18706]	protein_coding	8.03595	7.89582	8.07655	7.08945	6.67809	4.98577	6.61138	6.12498	6.35378	9.32856	8.64633	9.1535	9.14787	8.46083	9.28365	8.73727	8.77266	9.0864
ENSG00000068438	FTSJ1	FtsJ RNA methyltransferase homolog 1 (E. coli) [Source:HGNC Symbol;Acc:13254]	protein_coding	10.1004	10.2213	9.69795	10.0775	9.66283	12.9215	8.93435	8.26962	8.70911	14.8743	14.8607	15.146	16.5031	15.4	15.9567	13.979	18.8442	14.6429
ENSG00000068489	PRR11	proline rich 11 [Source:HGNC Symbol;Acc:25619]	protein_coding	4.79637	3.97167	5.51062	1.52232	1.3391	0.237213	1.4194	1.13149	1.0936	11.9012	12.5542	12.5081	14.9045	14.8573	15.4694	3.61214	2.33051	5.5368
ENSG00000068615	REEP1	receptor accessory protein 1 [Source:HGNC Symbol;Acc:25786]	protein_coding	0.00506905	0	0	0	0.00598395	0.00487611	0.00521017	0.0155058	0	0.00815458	0.0274825	0	0.0100698	0.00653268	0.0200622	0	0	0
ENSG00000068650	ATP11A	ATPase, class VI, type 11A [Source:HGNC Symbol;Acc:13552]	protein_coding	2.7502	2.90103	2.52479	2.86536	3.03444	1.11723	3.11281	2.87235	2.93846	3.83199	3.57377	3.36734	3.45432	4.22207	4.37122	4.78389	2.08182	4.63018
ENSG00000068654	POLR1A	polymerase (RNA) I polypeptide A, 194kDa [Source:HGNC Symbol;Acc:17264]	protein_coding	6.65887	6.84452	6.53741	5.12074	5.12294	1.80999	4.94546	4.67902	4.62268	5.94523	5.7206	5.81241	5.68239	6.27678	6.3307	4.52243	2.48901	4.60371
ENSG00000068697	LAPTM4A	lysosomal protein transmembrane 4 alpha [Source:HGNC Symbol;Acc:6924]	protein_coding	212.226	219.849	219.197	252.05	251.061	455.694	268.1	272.88	286.25	163.996	167.565	169.519	175.902	167.642	171.708	228.771	301.561	234.943
ENSG00000068724	TTC7A	tetratricopeptide repeat domain 7A [Source:HGNC Symbol;Acc:19750]	protein_coding	12.017	11.6993	12.0191	12.1864	11.9351	8.19882	9.88958	8.91724	9.59956	5.22449	4.78032	4.98227	5.48455	5.01392	5.44893	4.74406	4.3706	4.34045
ENSG00000068745	IP6K2	inositol hexakisphosphate kinase 2 [Source:HGNC Symbol;Acc:17313]	protein_coding	8.61614	8.07046	8.37845	8.06636	7.55285	10.0215	7.05096	6.9807	7.26391	10.94	11.6089	12.502	12.5192	10.9271	11.5072	11.0062	13.7628	11.2278
ENSG00000068781	STON1-GTF2A1L	STON1-GTF2A1L readthrough [Source:HGNC Symbol;Acc:30651]	protein_coding	0.0239482	0.0226884	0.0151602	0.00703992	0.00706763	0	0.0184612	0.00915692	0.00698704	0.0192627	0.0194757	0.031966	0.0118935	0.00771574	0.0651626	0.08462	0.110943	0.0704408
ENSG00000068784	SRBD1	S1 RNA binding domain 1 [Source:HGNC Symbol;Acc:25521]	protein_coding	3.19147	3.38744	3.03373	2.49381	2.53974	2.10878	2.53098	2.80708	2.71307	2.93612	3.10126	2.72202	3.23074	3.134	2.95601	2.98709	2.64523	2.98415
ENSG00000068793	CYFIP1	cytoplasmic FMR1 interacting protein 1 [Source:HGNC Symbol;Acc:13759]	protein_coding	18.631	18.9603	18.9699	17.3779	16.6775	12.1708	16.0547	15.5338	15.6562	18.3599	18.2704	18.5662	17.82	17.4864	18.3262	14.096	11.8954	14.2733
ENSG00000068796	KIF2A	kinesin heavy chain member 2A [Source:HGNC Symbol;Acc:6318]	protein_coding	7.89821	7.92169	8.12399	6.50609	6.5953	4.22894	6.02489	7.10295	6.62698	9.80673	10.4103	9.69395	10.3173	10.4148	10.0218	8.54235	6.26299	9.20709
ENSG00000068831	RASGRP2	RAS guanyl releasing protein 2 (calcium and DAG-regulated) [Source:HGNC Symbol;Acc:9879]	protein_coding	1.63183	1.76761	1.7663	2.42087	2.27569	2.77344	1.90756	1.90742	1.81558	0.112214	0.100849	0.0722294	0.100778	0.0871711	0.108756	0.0380236	0.114897	0.0455943
ENSG00000068878	PSME4	proteasome (prosome, macropain) activator subunit 4 [Source:HGNC Symbol;Acc:20635]	protein_coding	11.6204	12.1105	11.7731	10.6953	10.77	7.96817	10.0628	10.5717	9.88353	15.0881	15.6097	14.5773	15.2999	15.7317	15.8588	11.7676	8.72482	13.1681
ENSG00000068885	IFT80	intraflagellar transport 80 homolog (Chlamydomonas) [Source:HGNC Symbol;Acc:29262]	protein_coding	3.78905	3.76746	3.66716	3.85683	3.85086	4.52413	4.27404	4.34775	4.58507	2.57485	2.60429	2.5647	2.36066	2.70718	2.47928	3.04456	2.74122	3.25108
ENSG00000068903	SIRT2	sirtuin 2 [Source:HGNC Symbol;Acc:10886]	protein_coding	6.60164	6.53765	6.71486	7.20847	6.52927	8.93504	7.37602	6.67648	6.89864	7.57768	7.46312	7.67632	7.30036	6.82434	7.10051	6.95271	9.66708	7.2103
ENSG00000068912	ERLEC1	endoplasmic reticulum lectin 1 [Source:HGNC Symbol;Acc:25222]	protein_coding	33.4305	35.2224	35.4789	38.2477	36.8755	47.6309	40.8071	43.3903	44.1212	43.0924	44.201	42.6389	42.6476	41.523	44.0251	57.9232	66.7969	59.2015
ENSG00000068971	PPP2R5B	protein phosphatase 2, regulatory subunit B', beta [Source:HGNC Symbol;Acc:9310]	protein_coding	10.2066	9.21197	10.4087	9.46274	9.35741	7.87192	10.4675	9.90669	10.2374	10.335	9.54471	11.0199	11.0302	9.7193	10.9355	8.94341	10.1748	8.75629
ENSG00000068976	PYGM	phosphorylase, glycogen, muscle [Source:HGNC Symbol;Acc:9726]	protein_coding	0.0774243	0.104322	0.0980259	0.09104	0.115771	0.0695121	0.132633	0.0947336	0.126499	0.083035	0.0671625	0.0661414	0.0871566	0.0798237	0.0715001	0.0530571	0.0382591	0.0759115
ENSG00000068985	PAGE1	P antigen family, member 1 (prostate associated) [Source:HGNC Symbol;Acc:4107]	protein_coding	0	0	0	0	0	0	0	0	0	0	0	0	0	0	0	0	0	0
ENSG00000069011	PITX1	paired-like homeodomain 1 [Source:HGNC Symbol;Acc:9004]	protein_coding	5.37503	4.75956	4.98901	7.48913	7.98238	13.1007	7.06643	6.68229	7.13417	29.469	26.2304	34.1583	28.9881	33.1084	30.9557	30.3252	37.6128	25.2587
ENSG00000069018	TRPC7	transient receptor potential cation channel, subfamily C, member 7 [Source:HGNC Symbol;Acc:20754]	protein_coding	0	0	0	0	0	0	0	0	0	0	0	0	0	0	0	0	0	0
ENSG00000069020	MAST4	microtubule associated serine/threonine kinase family member 4 [Source:HGNC Symbol;Acc:19037]	protein_coding	1.79729	1.7862	1.49117	0.769617	0.822229	0.462943	1.38145	1.35169	1.29076	1.90877	1.80842	1.76224	1.86167	2.19219	2.04499	2.41951	1.29933	2.11221
ENSG00000069122	GPR116	G protein-coupled receptor 116 [Source:HGNC Symbol;Acc:19030]	protein_coding	0.00382914	0.00967391	0	0.00450253	0	0	0.00787149	0	0	0.00307997	0	0.00408891	0	0	0	0	0	0.00375433
ENSG00000069188	SDK2	sidekick cell adhesion molecule 2 [Source:HGNC Symbol;Acc:19308]	protein_coding	0.0223967	0.019804	0.0255205	0.392396	0.441531	0.122802	0.665284	0.524097	0.491385	0.00180148	0.00971411	0.00717482	0.00889834	0.00865904	0.00221603	0.00863322	0.00276682	0.0153714
ENSG00000069206	ADAM7	ADAM metallopeptidase domain 7 [Source:HGNC Symbol;Acc:214]	protein_coding	0	0	0.00726393	0	0	0	0	0	0	0	0	0	0	0	0	0	0	0
ENSG00000069248	NUP133	nucleoporin 133kDa [Source:HGNC Symbol;Acc:18016]	protein_coding	9.38198	10.2647	9.52203	9.35168	9.25644	7.78732	8.98461	9.21623	9.01439	9.77146	10.9947	10.1216	9.76832	10.3215	9.97731	9.93137	8.42412	9.74211
ENSG00000069275	NUCKS1	nuclear casein kinase and cyclin-dependent kinase substrate 1 [Source:HGNC Symbol;Acc:29923]	protein_coding	46.5681	46.7227	46.7204	43.8936	45.2057	43.0332	43.8039	45.3324	45.2671	52.7807	54.9829	52.4085	58.615	59.6197	57.6871	53.776	50.6371	59.3711
ENSG00000069329	VPS35	vacuolar protein sorting 35 homolog (S. cerevisiae) [Source:HGNC Symbol;Acc:13487]	protein_coding	13.0126	12.6051	13.4604	11.9872	12.513	9.74274	11.6221	12.0513	12.4777	15.3033	16.3487	15.7747	15.0015	16.0064	15.1487	15.7702	13.9367	17.2809
ENSG00000069345	DNAJA2	DnaJ (Hsp40) homolog, subfamily A, member 2 [Source:HGNC Symbol;Acc:14884]	protein_coding	14.8789	15.5711	15.7489	15.7849	15.8953	17.7201	15.503	15.8399	16.542	13.799	14.4068	15.0435	14.7382	14.452	14.3936	14.1006	15.2849	14.323
ENSG00000069399	BCL3	B-cell CLL/lymphoma 3 [Source:HGNC Symbol;Acc:998]	protein_coding	6.08498	6.24342	5.76553	6.10094	6.77117	9.45544	7.86895	7.68076	8.13829	10.3122	9.0412	11.4029	11.1897	11.5124	10.8484	8.65445	10.6143	6.42502
ENSG00000069424	KCNAB2	potassium voltage-gated channel, shaker-related subfamily, beta member 2 [Source:HGNC Symbol;Acc:6229]	protein_coding	2.07647	2.08401	1.94073	1.96222	1.96248	1.36202	2.16026	2.22359	2.06551	0.724518	0.68198	0.796485	0.539949	0.492844	0.672342	0.665995	0.769172	0.653841
ENSG00000069431	ABCC9	ATP-binding cassette, sub-family C (CFTR/MRP), member 9 [Source:HGNC Symbol;Acc:60]	protein_coding	2.10789	2.09658	1.91319	3.38422	3.34172	1.53808	4.49287	4.2779	4.29443	0.367717	0.339427	0.389578	0.70461	0.574649	0.675162	0.387744	0.261516	0.450436
ENSG00000069482	GAL	galanin prepropeptide [Source:HGNC Symbol;Acc:4114]	protein_coding	0.534192	0.399875	0.651284	0.0697926	0.140135	0.171286	0.0203357	0	0.0230895	1.79828	1.9737	2.21835	0.334078	0.280473	0.391522	0.228794	0.366625	0.11639
ENSG00000069493	CLEC2D	C-type lectin domain family 2, member D [Source:HGNC Symbol;Acc:14351]	protein_coding	1.31596	1.11132	1.0109	1.30397	1.34402	0.96007	2.19607	1.57172	1.63929	1.10012	1.11429	1.20787	1.14555	1.1719	1.0241	1.59588	1.66223	1.90638
ENSG00000069509	FUNDC1	FUN14 domain containing 1 [Source:HGNC Symbol;Acc:28746]	protein_coding	5.51545	5.52722	5.86574	5.92331	5.75131	13.0516	6.12251	6.07365	6.54394	6.46228	5.94066	7.08717	7.04875	6.91842	6.62145	6.89779	9.5845	7.24629
ENSG00000069535	MAOB	monoamine oxidase B [Source:HGNC Symbol;Acc:6834]	protein_coding	0	0	0	0	0	0.0243358	0.0173353	0	0	0.00678301	0.036576	0	0.00837611	0.0108678	0.00834392	0	0	0
ENSG00000069667	RORA	RAR-related orphan receptor A [Source:HGNC Symbol;Acc:10258]	protein_coding	0.632703	0.591314	0.615609	1.07068	1.1658	0.915109	1.4248	1.27486	1.35693	0.505271	0.487934	0.393443	0.248977	0.284121	0.267443	0.415209	0.251836	0.390859
ENSG00000069696	DRD4	dopamine receptor D4 [Source:HGNC Symbol;Acc:3025]	protein_coding	0.121897	0.109986	0.132285	0.204763	0.349467	0.753799	0.268481	0.292972	0.264192	0.0420207	0.0377647	0.0929764	0.10378	0.11221	0.137841	0.111875	0.215127	0.0853684
ENSG00000069702	TGFBR3	transforming growth factor, beta receptor III [Source:HGNC Symbol;Acc:11774]	protein_coding	12.2182	12.6896	11.8306	9.4323	9.59925	8.17088	11.5778	11.7187	11.2657	3.15797	3.07767	2.68495	1.66201	2.12195	1.9938	2.16526	1.67059	2.15054
ENSG00000069712	KIAA1107	KIAA1107 [Source:HGNC Symbol;Acc:29192]	protein_coding	1.14053	0.948762	0.845274	0.66728	0.912913	0.374626	1.04076	1.02111	1.00639	2.17488	2.41308	2.2754	1.5252	1.98608	1.55237	1.60843	1.11344	1.77828
ENSG00000069764	PLA2G10	phospholipase A2, group X [Source:HGNC Symbol;Acc:9029]	protein_coding	0.0674014	0.0681129	0	0.0317018	0.0477399	0.0129672	0	0.0412349	0.0157318	0.0542143	0.043851	0.0431843	0.026779	0.0694901	0.0666901	0.0346415	0.0333063	0.0396507
ENSG00000069812	HES2	hairy and enhancer of split 2 (Drosophila) [Source:HGNC Symbol;Acc:16005]	protein_coding	0.118922	0.108159	0.0722712	0.100681	0.112308	0.068637	0.156457	0.0873049	0.111028	0.0880022	0.0876857	0.101591	0.0755972	0.104216	0.09884	0.091681	0.0646414	0.0746227
ENSG00000069849	ATP1B3	ATPase, Na+/K+ transporting, beta 3 polypeptide [Source:HGNC Symbol;Acc:806]	protein_coding	48.5542	47.5906	50.661	37.7224	39.093	65.0897	38.2018	42.3981	42.4224	64.7066	65.1252	68.493	62.7012	60.8162	61.1602	56.6701	71.2583	57.2573
ENSG00000069869	NEDD4	neural precursor cell expressed, developmentally down-regulated 4, E3 ubiquitin protein ligase [Source:HGNC Symbol;Acc:7727]	protein_coding	7.12208	7.40012	7.52087	5.03338	5.2401	2.45047	5.05363	5.29294	5.63569	15.3893	16.0952	14.6127	14.0359	15.0303	15.5122	13.9392	9.59129	16.5938
ENSG00000069943	PIGB	phosphatidylinositol glycan anchor biosynthesis, class B [Source:HGNC Symbol;Acc:8959]	protein_coding	2.8446	2.76296	2.73341	2.83845	2.70246	2.69271	3.09269	3.22401	3.06181	2.53418	2.5069	2.74108	2.39768	2.56324	2.55667	3.20359	3.15012	3.79462
ENSG00000069956	MAPK6	mitogen-activated protein kinase 6 [Source:HGNC Symbol;Acc:6879]	protein_coding	12.3464	12.7966	12.3757	14.6951	14.7989	9.07011	14.0617	14.3393	14.2778	13.9697	15.1408	13.1995	13.579	15.7857	15.0448	14.8688	12.2079	16.0303
ENSG00000069966	GNB5	guanine nucleotide binding protein (G protein), beta 5 [Source:HGNC Symbol;Acc:4401]	protein_coding	3.80292	3.60612	3.784	3.4699	3.45517	2.79567	3.67574	3.64115	3.77259	2.56702	2.43244	2.71094	2.8799	2.84672	2.80085	3.30612	3.43333	3.40526
ENSG00000069974	RAB27A	RAB27A, member RAS oncogene family [Source:HGNC Symbol;Acc:9766]	protein_coding	3.65401	3.71693	3.53946	2.83921	2.80161	2.6097	2.42047	2.47838	2.57145	4.69665	4.26576	5.28423	4.29053	4.22395	4.22408	4.86607	4.68986	5.03186
ENSG00000069998	CECR5	cat eye syndrome chromosome region, candidate 5 [Source:HGNC Symbol;Acc:1843]	protein_coding	4.75222	4.35085	4.67747	3.94587	3.53697	6.36078	3.18137	3.37116	3.37501	3.72605	3.84211	3.58339	4.10949	3.26364	3.45953	3.11331	4.42238	2.92232
ENSG00000070010	UFD1L	ubiquitin fusion degradation 1 like (yeast) [Source:HGNC Symbol;Acc:12520]	protein_coding	5.85443	5.86535	5.77162	5.85789	5.7087	8.55687	5.32748	5.39655	5.66744	7.50718	7.62341	7.78176	8.06737	7.17623	7.10653	5.96236	7.57851	6.56413
ENSG00000070018	LRP6	low density lipoprotein receptor-related protein 6 [Source:HGNC Symbol;Acc:6698]	protein_coding	8.10651	8.14682	8.03	6.70582	7.45773	3.75776	7.64167	7.02507	7.29428	6.64455	7.39521	6.3927	6.88045	8.43661	7.89048	11.3783	5.65892	10.4096
ENSG00000070019	GUCY2C	guanylate cyclase 2C (heat stable enterotoxin receptor) [Source:HGNC Symbol;Acc:4688]	protein_coding	0.0123448	0	0	0	0.00728643	0	0	0.00944039	0.0144067	0	0.00669287	0.00659113	0	0	0.0122145	0	0.0076252	0
ENSG00000070031	SCT	secretin [Source:HGNC Symbol;Acc:10607]	protein_coding	0.140548	0.17754	0	0.165265	0.0829578	0	0.144461	0	0	0	0.0762	0	0	0	0.139065	0	0	0
ENSG00000070047	PHRF1	PHD and ring finger domains 1 [Source:HGNC Symbol;Acc:24351]	protein_coding	7.04204	6.55634	6.84692	6.04791	5.77525	3.13736	5.51375	5.16246	5.22091	8.37115	7.64675	8.18128	8.26183	8.03101	8.44212	6.63024	5.71282	6.53017
ENSG00000070061	IKBKAP	inhibitor of kappa light polypeptide gene enhancer in B-cells, kinase complex-associated protein [Source:HGNC Symbol;Acc:5959]	protein_coding	10.232	9.94356	9.61096	9.37108	9.1168	5.75171	8.05593	8.83937	8.58602	12.8993	13.8893	13.3375	12.5286	13.1261	12.6656	12.2728	8.49519	12.3921
ENSG00000070081	NUCB2	nucleobindin 2 [Source:HGNC Symbol;Acc:8044]	protein_coding	10.2602	11.1194	11.3615	9.34774	10.1657	11.741	9.61057	9.85089	10.1097	16.891	18.2082	16.7984	16.376	17.3582	16.251	35.5145	37.962	38.793
ENSG00000070087	PFN2	profilin 2 [Source:HGNC Symbol;Acc:8882]	protein_coding	54.8502	56.3944	59.051	51.5458	52.7196	74.5693	54.7787	57.4863	59.2473	84.184	89.9184	87.5853	85.3007	78.9453	81.2739	68.1038	82.5206	77.7867
ENSG00000070159	PTPN3	protein tyrosine phosphatase, non-receptor type 3 [Source:HGNC Symbol;Acc:9655]	protein_coding	0.756253	0.863691	0.813203	0.118769	0.113122	0.0697571	0.11979	0.110912	0.114854	0.222901	0.258363	0.265498	0.164638	0.176899	0.23832	0.129783	0.105583	0.159976
ENSG00000070182	SPTB	spectrin, beta, erythrocytic [Source:HGNC Symbol;Acc:11274]	protein_coding	0.0365668	0.0439914	0.0396829	0.0266174	0.0267222	0.0351749	0.0483233	0.039948	0.0264174	0.051822	0.0434264	0.0446257	0.0207546	0.0314166	0.0637473	0.0178988	0.017209	0.0307305
ENSG00000070190	DAPP1	dual adaptor of phosphotyrosine and 3-phosphoinositides [Source:HGNC Symbol;Acc:16500]	protein_coding	0.0169659	0.0214313	0.0716011	0.0997476	0.120168	0.0870408	0.162757	0.095145	0.0923985	0.0318419	0.0183966	0.0241559	0.0393206	0.0145764	0.0335738	0.0290659	0.0209592	0.0554481
ENSG00000070193	FGF10	fibroblast growth factor 10 [Source:HGNC Symbol;Acc:3666]	protein_coding	0.00854213	0.0107904	0	0	0	0	0	0	0	0.192384	0.277873	0.155068	0.195146	0.418326	0.262012	0.43903	0.0949744	0.335009
ENSG00000070214	SLC44A1	solute carrier family 44, member 1 [Source:HGNC Symbol;Acc:18798]	protein_coding	8.36156	8.38076	8.15044	9.54795	9.95325	8.08201	10.2953	10.601	11.143	3.47019	3.42354	3.38507	2.64353	2.81275	2.89964	3.33257	2.6256	3.01251
ENSG00000070269	C14orf101	chromosome 14 open reading frame 101 [Source:HGNC Symbol;Acc:20185]	protein_coding	2.82456	2.92034	2.88268	2.6061	2.90581	2.45668	3.04721	2.98555	2.99531	2.83031	2.64839	2.73734	2.73911	3.01223	2.93339	3.44514	2.72227	3.35946
ENSG00000070366	SMG6	smg-6 homolog, nonsense mediated mRNA decay factor (C. elegans) [Source:HGNC Symbol;Acc:17809]	protein_coding	12.6872	12.3673	12.366	10.7304	9.95102	6.3658	11.0861	9.7706	10.3775	9.43868	9.33435	9.26718	9.81335	9.52563	10.0949	10.1567	8.19453	9.69828
ENSG00000070367	EXOC5	exocyst complex component 5 [Source:HGNC Symbol;Acc:10696]	protein_coding	9.00171	9.36944	9.20468	10.5358	10.6002	7.08154	10.2734	11.3104	11.0136	9.43679	9.59528	8.78864	9.57777	9.88789	9.70294	8.32171	6.07786	8.67619
ENSG00000070371	CLTCL1	clathrin, heavy chain-like 1 [Source:HGNC Symbol;Acc:2093]	protein_coding	1.57568	1.51507	1.39613	1.50864	1.58244	0.842056	1.41273	1.41079	1.18931	2.00093	1.74538	1.98114	2.2321	2.09462	2.26489	2.26968	1.53335	2.44415
ENSG00000070388	FGF22	fibroblast growth factor 22 [Source:HGNC Symbol;Acc:3679]	protein_coding	0	0.0924319	0.0926435	0	0.04319	0.105582	0.0376051	0.0559575	0	0.205999	0.0396717	0.156274	0.109021	0.141451	0.072401	0.0940198	0.271188	0.143487
ENSG00000070404	FSTL3	follistatin-like 3 (secreted glycoprotein) [Source:HGNC Symbol;Acc:3973]	protein_coding	18.4478	17.0018	18.2468	25.2812	25.2356	40.3685	23.6885	21.0399	21.1704	36.4412	32.5763	34.7499	42.5175	36.0245	40.1143	33.7323	50.8311	35.1603
ENSG00000070413	DGCR2	DiGeorge syndrome critical region gene 2 [Source:HGNC Symbol;Acc:2845]	protein_coding	14.9118	14.4084	14.4698	14.2524	14.2661	10.4663	14.4446	14.0429	14.5545	13.2957	12.4705	13.7254	13.5079	13.356	13.3003	12.86	12.2811	11.1526
ENSG00000070423	RNF126	ring finger protein 126 [Source:HGNC Symbol;Acc:21151]	protein_coding	15.0009	13.6394	14.9764	13.266	13.724	18.308	12.5758	12.0452	11.9992	14.8688	15.3509	18.7885	18.7491	15.7075	17.5329	12.7494	18.2229	11.7969
ENSG00000070444	MNT	MAX binding protein [Source:HGNC Symbol;Acc:7188]	protein_coding	7.00669	6.49016	6.38769	10.3455	11.2492	8.04738	9.14903	8.85029	8.73573	6.71661	6.12379	6.92678	5.89077	6.30293	6.25017	7.70634	6.45533	6.69312
ENSG00000070476	ZXDC	ZXD family zinc finger C [Source:HGNC Symbol;Acc:28160]	protein_coding	2.59057	2.63646	2.46987	2.31441	2.1832	1.64449	2.44708	2.27784	2.02774	2.78392	2.49058	2.80737	2.80925	2.93307	2.8538	2.79405	2.08171	2.75247
ENSG00000070495	JMJD6	jumonji domain containing 6 [Source:HGNC Symbol;Acc:19355]	protein_coding	4.55641	4.4922	4.69384	5.03361	5.11115	6.88875	5.1493	5.3303	5.23963	5.75665	5.39371	5.63925	5.78851	5.45954	5.3836	4.37517	4.72275	4.41072
ENSG00000070501	POLB	polymerase (DNA directed), beta [Source:HGNC Symbol;Acc:9174]	protein_coding	1.76021	1.97819	1.79238	1.28899	1.58246	2.28975	1.55811	1.62871	1.60828	3.35062	3.41653	3.44486	3.18562	3.33405	3.0928	2.82509	3.69126	3.35337
ENSG00000070526	ST6GALNAC1	ST6 (alpha-N-acetyl-neuraminyl-2,3-beta-galactosyl-1,3)-N-acetylgalactosaminide alpha-2,6-sialyltransferase 1 [Source:HGNC Symbol;Acc:23614]	protein_coding	0	0	0	0	0.0119444	0	0	0	0	0	0	0	0	0	0	0	0	0
ENSG00000070540	WIPI1	WD repeat domain, phosphoinositide interacting 1 [Source:HGNC Symbol;Acc:25471]	protein_coding	30.5889	32.2533	29.9563	30.2435	32.3046	18.051	32.2378	30.5213	29.9539	26.4869	28.3243	26.7368	23.209	25.6832	25.846	44.992	39.9036	44.5869
ENSG00000070601	FRMPD1	FERM and PDZ domain containing 1 [Source:HGNC Symbol;Acc:29159]	protein_coding	0.072678	0.0338234	0.0435868	0.0224892	0.0316088	0.0367956	0.0393165	0.0234016	0.0401765	0.052305	0.0248863	0.0245079	0.0455928	0.0345074	0.0416327	0.0245746	0.0330784	0.0337538
ENSG00000070610	GBA2	glucosidase, beta (bile acid) 2 [Source:HGNC Symbol;Acc:18986]	protein_coding	9.29255	9.83203	9.58525	9.2356	8.14211	5.05154	8.72365	7.93888	7.96062	10.4154	10.3507	10.5989	10.3617	9.9721	10.4071	9.51942	9.12124	9.97988
ENSG00000070614	NDST1	N-deacetylase/N-sulfotransferase (heparan glucosaminyl) 1 [Source:HGNC Symbol;Acc:7680]	protein_coding	54.1642	53.0189	52.2654	75.1691	74.3021	30.9832	70.0874	67.5836	65.0506	29.4115	28.8258	28.2867	28.8877	29.7135	30.5686	23.8886	16.3423	22.7831
ENSG00000070669	ASNS	asparagine synthetase (glutamine-hydrolyzing) [Source:HGNC Symbol;Acc:753]	protein_coding	13.4924	12.8355	13.0403	22.294	22.852	27.2683	19.0781	19.1967	17.5112	10.4718	10.6799	12.5705	26.4475	27.4847	24.3179	39.8801	49.2554	43.1958
ENSG00000070718	AP3M2	adaptor-related protein complex 3, mu 2 subunit [Source:HGNC Symbol;Acc:570]	protein_coding	3.59823	3.63414	3.36746	2.44801	2.835	1.90015	2.68745	2.63257	2.75963	4.85229	5.47475	4.84449	5.04756	5.39243	5.35255	6.84023	5.79692	6.53349
ENSG00000070729	CNGB1	cyclic nucleotide gated channel beta 1 [Source:HGNC Symbol;Acc:2151]	protein_coding	0.00851809	0.01076	0.0107846	0.0100161	0.0100555	0.00409693	0.0175105	0.00651401	0.00497041	0.013703	0.0415637	0.0136439	0.0211518	0.0329327	0.0252846	0.00547242	0.0052615	0
ENSG00000070731	ST6GALNAC2	ST6 (alpha-N-acetyl-neuraminyl-2,3-beta-galactosyl-1,3)-N-acetylgalactosaminide alpha-2,6-sialyltransferase 2 [Source:HGNC Symbol;Acc:10867]	protein_coding	0.219937	0.20065	0.170169	0.244247	0.302904	0.270333	0.351648	0.186879	0.256672	0.285015	0.423969	0.443619	0.279137	0.377921	0.205526	1.22458	0.966057	0.898497
ENSG00000070748	CHAT	choline O-acetyltransferase [Source:HGNC Symbol;Acc:1912]	protein_coding	0	0	0.00880589	0	0	0	0	0	0	0	0	0	0	0	0	0	0	0
ENSG00000070756	PABPC1	poly(A) binding protein, cytoplasmic 1 [Source:HGNC Symbol;Acc:8554]	protein_coding	190.851	190.502	183.4	156.538	165.122	148.12	163.381	159.67	164.408	172.023	177.547	174.131	177.561	185.46	177.393	179.81	176.403	173.935
ENSG00000070759	TESK2	testis-specific kinase 2 [Source:HGNC Symbol;Acc:11732]	protein_coding	1.21876	1.05139	1.07261	0.611685	0.552684	0.521849	0.763837	0.81836	0.789218	0.460268	0.47543	0.476138	0.428123	0.62252	0.62501	0.725699	0.908884	0.830636
ENSG00000070761	C16orf80	chromosome 16 open reading frame 80 [Source:HGNC Symbol;Acc:29523]	protein_coding	6.89926	7.55036	7.5127	7.46201	7.17125	13.9307	7.44813	7.31679	6.98819	8.2456	8.375	8.16659	8.88924	7.68905	8.26473	7.79157	11.8064	8.60448
ENSG00000070770	CSNK2A2	casein kinase 2, alpha prime polypeptide [Source:HGNC Symbol;Acc:2459]	protein_coding	10.0096	10.0475	10.0281	10.3293	10.4711	10.1767	11.3485	11.2997	11.3121	10.3156	9.9613	10.5773	10.5488	10.3515	9.74186	9.95219	9.21898	10.1974
ENSG00000070778	PTPN21	protein tyrosine phosphatase, non-receptor type 21 [Source:HGNC Symbol;Acc:9651]	protein_coding	6.92391	7.17359	6.93904	8.01886	8.08738	4.62981	8.71801	8.39844	8.3807	7.33988	7.45874	7.67957	8.36603	8.6049	8.52312	8.23965	5.71386	7.84903
ENSG00000070785	EIF2B3	eukaryotic translation initiation factor 2B, subunit 3 gamma, 58kDa [Source:HGNC Symbol;Acc:3259]	protein_coding	8.55373	8.59491	8.34705	8.42802	8.08205	10.708	7.90573	7.58839	8.15757	13.7196	14.7649	13.8454	14.8682	12.4396	13.1384	10.2087	11.9036	11.2457
ENSG00000070808	CAMK2A	calcium/calmodulin-dependent protein kinase II alpha [Source:HGNC Symbol;Acc:1460]	protein_coding	0.100372	0.121507	0.100605	0.0491764	0.064181	0.0482758	0.0945692	0.0895502	0.0536877	0.17156	0.149649	0.17417	0.112158	0.0916253	0.103451	0.0859784	0.113664	0.118913
ENSG00000070814	TCOF1	Treacher Collins-Franceschetti syndrome 1 [Source:HGNC Symbol;Acc:11654]	protein_coding	5.25036	4.97273	5.00143	4.41704	4.3402	2.53403	4.38145	3.77788	3.89677	5.76047	5.71535	5.68691	5.98297	5.96684	6.19919	4.22587	3.54456	4.02743
ENSG00000070831	CDC42	cell division cycle 42 (GTP binding protein, 25kDa) [Source:HGNC Symbol;Acc:1736]	protein_coding	59.1198	58.7532	61.0649	59.5544	59.1151	79.2579	56.2859	63.7686	65.3871	64.5447	68.0754	69.0667	71.7087	68.1086	67.304	56.2387	69.537	61.235
ENSG00000070882	OSBPL3	oxysterol binding protein-like 3 [Source:HGNC Symbol;Acc:16370]	protein_coding	11.5329	11.3955	11.2648	10.0065	10.3608	7.02838	11.2795	11.7092	11.4544	11.2712	11.3003	11.1828	11.4489	12.3707	12.1275	10.1143	7.6768	11.0118
ENSG00000070886	EPHA8	EPH receptor A8 [Source:HGNC Symbol;Acc:3391]	protein_coding	0	0	0	0	0	0.00461765	0	0.00734194	0	0	0.00520515	0	0	0	0	0	0	0
ENSG00000070915	SLC12A3	solute carrier family 12 (sodium/chloride transporters), member 3 [Source:HGNC Symbol;Acc:10912]	protein_coding	0.00832374	0.00525725	0.0105386	0.0195751	0	0	0.00427773	0.00636539	0.00971402	0	0	0.00444421	0.00413384	0	0.00411795	0.00534757	0	0.00408055
ENSG00000070950	RAD18	RAD18 homolog (S. cerevisiae) [Source:HGNC Symbol;Acc:18278]	protein_coding	3.90796	3.91758	4.15038	2.18283	2.12186	1.87783	2.40021	2.43363	2.10196	3.21744	3.15516	3.23699	3.68043	3.31326	3.41482	1.76527	1.9839	2.15957
ENSG00000070961	ATP2B1	ATPase, Ca++ transporting, plasma membrane 1 [Source:HGNC Symbol;Acc:814]	protein_coding	12.3602	13.1383	12.1597	13.9411	14.5175	10.774	15.4117	16.4258	15.345	13.2225	13.4524	12.5042	11.1814	11.9511	11.3449	13.7436	10.6059	15.3629
ENSG00000070985	TRPM5	transient receptor potential cation channel, subfamily M, member 5 [Source:HGNC Symbol;Acc:14323]	protein_coding	0	0	0	0	0	0	0	0	0	0.00520981	0	0.0138329	0	0.00834722	0	0	0.00800156	0
ENSG00000071051	NCK2	NCK adaptor protein 2 [Source:HGNC Symbol;Acc:7665]	protein_coding	8.12901	7.60631	7.37323	7.67719	8.59088	7.04177	8.373	7.76237	8.55314	9.21627	8.80516	9.92055	8.93723	9.31214	9.36249	9.19595	10.3612	8.20633
ENSG00000071054	MAP4K4	mitogen-activated protein kinase kinase kinase kinase 4 [Source:HGNC Symbol;Acc:6866]	protein_coding	28.3237	28.3731	27.7103	26.3884	26.7558	8.96465	26.3418	25.059	23.735	34.4952	34.8842	31.7855	29.186	32.442	32.5718	29.2262	15.6251	28.7277
ENSG00000071073	MGAT4A	mannosyl (alpha-1,3-)-glycoprotein beta-1,4-N-acetylglucosaminyltransferase, isozyme A [Source:HGNC Symbol;Acc:7047]	protein_coding	0.0190079	0.0171505	0.00343794	0.0127717	0.0352606	0.0261205	0.011164	0.0249186	0.0158448	0.0218414	0.0294438	0.0144981	0.0296683	0.0209967	0.0403013	0.0314011	0.0268363	0.0399353
ENSG00000071082	RPL31	ribosomal protein L31 [Source:HGNC Symbol;Acc:10334]	protein_coding	45.9697	44.3324	45.0818	46.1347	43.7341	102.669	38.9214	36.318	36.3959	37.1542	39.3759	39.672	37.5177	36.7189	36.5624	39.1757	65.9934	46.9942
ENSG00000071127	WDR1	WD repeat domain 1 [Source:HGNC Symbol;Acc:12754]	protein_coding	97.9041	96.7555	105.871	84.7866	84.8344	64.2847	66.9426	70.693	68.8909	103.87	102.801	104.853	114.752	105.222	110.137	66.6935	67.5147	71.5397
ENSG00000071189	SNX13	sorting nexin 13 [Source:HGNC Symbol;Acc:21335]	protein_coding	3.0792	3.03106	3.08113	3.39085	3.40208	1.70785	3.70132	3.77418	3.70443	3.0148	2.94799	2.72316	2.6933	3.0207	2.77876	3.27207	2.14014	3.52895
ENSG00000071203	MS4A12	membrane-spanning 4-domains, subfamily A, member 12 [Source:HGNC Symbol;Acc:13370]	protein_coding	0	0	0.0177076	0	0	0	0	0	0.0163221	0	0	0	0	0	0	0	0.017278	0
ENSG00000071205	ARHGAP10	Rho GTPase activating protein 10 [Source:HGNC Symbol;Acc:26099]	protein_coding	3.4042	3.68715	3.60479	2.72385	2.6866	1.7339	2.57017	2.59597	2.69223	4.41299	4.59593	4.33971	4.16011	3.96813	4.05187	3.28974	2.99461	3.46426
ENSG00000071242	RPS6KA2	ribosomal protein S6 kinase, 90kDa, polypeptide 2 [Source:HGNC Symbol;Acc:10431]	protein_coding	24.778	24.8473	23.9007	30.5333	30.9851	13.5308	30.5223	29.2876	27.7368	15.8694	14.9884	15.4436	11.7989	15.6103	14.3129	28.7421	17.5157	22.9876
ENSG00000071243	ING3	inhibitor of growth family, member 3 [Source:HGNC Symbol;Acc:14587]	protein_coding	1.84985	1.5952	1.79871	2.01855	1.97409	2.69526	2.26641	2.09743	2.10126	1.7379	1.82933	1.82785	2.10198	1.93897	1.98652	1.85079	2.01712	2.01201
ENSG00000071246	VASH1	vasohibin 1 [Source:HGNC Symbol;Acc:19964]	protein_coding	1.81733	1.90085	1.75376	1.55165	1.48943	0.534467	1.54668	1.43402	1.54449	2.18799	1.90781	2.1425	1.88557	2.14813	2.08829	2.68211	1.54915	2.37197
ENSG00000071282	LMCD1	LIM and cysteine-rich domains 1 [Source:HGNC Symbol;Acc:6633]	protein_coding	55.3018	55.6536	54.3663	78.1075	77.0253	92.401	74.387	69.597	76.1935	3.75565	4.17581	3.47311	4.53863	4.65444	4.11645	5.76865	7.74019	5.92785
ENSG00000071462	WBSCR22	Williams Beuren syndrome chromosome region 22 [Source:HGNC Symbol;Acc:16405]	protein_coding	5.57857	5.55403	6.00945	5.59261	5.25535	8.89804	5.11157	5.02126	5.45992	8.35964	7.65338	8.52238	8.48999	7.41464	7.38417	6.86003	9.38347	7.1806
ENSG00000071537	SEL1L	sel-1 suppressor of lin-12-like (C. elegans) [Source:HGNC Symbol;Acc:10717]	protein_coding	24.036	25.1245	23.9692	23.5645	24.1242	15.0483	24.1133	24.984	23.645	20.4306	20.7178	19.0926	20.5788	23.6733	22.3607	64.2324	49.7637	72.7673
ENSG00000071539	TRIP13	thyroid hormone receptor interactor 13 [Source:HGNC Symbol;Acc:12307]	protein_coding	2.93328	2.76529	3.22898	1.04493	0.810237	0.813129	0.646058	0.718252	0.666092	6.4912	6.6041	6.97432	8.01577	6.62936	7.0485	1.67096	2.38307	2.63512
ENSG00000071553	ATP6AP1	ATPase, H+ transporting, lysosomal accessory protein 1 [Source:HGNC Symbol;Acc:868]	protein_coding	20.0855	18.7329	20.436	22.4783	21.7462	27.6593	23.9573	23.8574	22.7335	31.0365	30.1733	32.0203	32.5041	30.3506	31.5871	41.8242	46.796	37.3052
ENSG00000071564	TCF3	transcription factor 3 (E2A immunoglobulin enhancer binding factors E12/E47) [Source:HGNC Symbol;Acc:11633]	protein_coding	11.9993	10.7203	11.4984	11.1601	11.3797	9.94766	10.5964	10.4116	9.84833	21.5901	20.963	22.6191	24.0217	23.4425	22.9882	16.8176	18.2964	14.6982
ENSG00000071575	TRIB2	tribbles homolog 2 (Drosophila) [Source:HGNC Symbol;Acc:30809]	protein_coding	2.1471	1.93324	2.1506	3.30912	3.0442	3.05762	2.96171	2.80374	2.91789	4.33784	4.30982	4.20838	4.74415	5.62802	5.14748	7.04466	6.37839	5.67236
ENSG00000071626	DAZAP1	DAZ associated protein 1 [Source:HGNC Symbol;Acc:2683]	protein_coding	32.9365	29.618	32.736	28.8603	28.2396	33.8371	21.856	23.1462	24.4988	42.4408	39.3319	43.541	47.1398	41.8344	43.0416	35.1698	40.3675	33.7125
ENSG00000071655	MBD3	methyl-CpG binding domain protein 3 [Source:HGNC Symbol;Acc:6918]	protein_coding	28.5214	26.6052	27.4251	26.1871	27.6825	48.9533	27.2749	25.6743	27.6421	33.5185	32.0241	34.8222	35.2799	30.8289	34.9595	28.8807	47.4488	28.9663
ENSG00000071677	PRLH	prolactin releasing hormone [Source:HGNC Symbol;Acc:17945]	protein_coding	0	0	0	0	0	0.0937173	0	0	0	0	0	0	0	0	0	0	0	0
ENSG00000071794	HLTF	helicase-like transcription factor [Source:HGNC Symbol;Acc:11099]	protein_coding	7.88945	8.02854	8.21366	5.11551	5.52685	4.07861	5.41042	5.75062	5.84064	8.2698	8.6791	7.99822	8.195	8.20183	8.34426	7.03102	6.13021	7.90608
ENSG00000071859	FAM50A	family with sequence similarity 50, member A [Source:HGNC Symbol;Acc:18786]	protein_coding	33.9866	32.4012	37.334	34.0136	32.7282	56.6247	28.2489	27.4309	27.3503	49.1858	46.0329	50.2013	50.0095	42.6634	44.9496	50.6212	70.0592	51.0152
ENSG00000071889	FAM3A	family with sequence similarity 3, member A [Source:HGNC Symbol;Acc:13749]	protein_coding	4.66594	4.56628	4.64979	3.93553	3.81965	5.26547	4.13069	3.75099	4.0599	5.01622	4.76441	4.83282	5.0603	4.35583	4.70234	4.87245	6.34466	4.74451
ENSG00000071894	CPSF1	cleavage and polyadenylation specific factor 1, 160kDa [Source:HGNC Symbol;Acc:2324]	protein_coding	18.6321	17.8598	17.7084	14.7893	14.5089	9.64734	15.4819	14.5711	14.3484	21.1327	19.334	21.0044	21.3941	20.2383	20.2932	18.2425	17.2892	16.6092
ENSG00000071909	MYO3B	myosin IIIB [Source:HGNC Symbol;Acc:15576]	protein_coding	0.0313548	0.0237644	0.0158792	0.0368688	0.0148056	0.0482582	0.0225594	0.0287735	0.0292735	0.0378304	0.0407986	0.0368301	0.0404868	0.0202041	0.0403311	0.0483452	0.0309879	0.027668
ENSG00000071967	CYBRD1	cytochrome b reductase 1 [Source:HGNC Symbol;Acc:20797]	protein_coding	103.239	111.499	100.605	148.652	151.197	130.303	200.771	190.018	194.915	32.707	32.1944	30.9674	28.6073	32.8074	31.2261	54.699	43.6895	49.7292
ENSG00000071991	CDH19	cadherin 19, type 2 [Source:HGNC Symbol;Acc:1758]	protein_coding	0	0	0	0	0	0.00366539	0.0039165	0	0.00444686	0	0	0	0.00378476	0	0	0	0	0
ENSG00000071994	PDCD2	programmed cell death 2 [Source:HGNC Symbol;Acc:8762]	protein_coding	5.54441	5.26279	5.76762	4.58602	4.86664	9.108	5.17624	4.90208	5.11241	5.42122	5.61574	5.68729	5.61753	5.68143	5.32086	5.20521	7.11927	5.8138
ENSG00000072041	SLC6A15	solute carrier family 6 (neutral amino acid transporter), member 15 [Source:HGNC Symbol;Acc:13621]	protein_coding	0.323965	0.340388	0.314334	0.0249211	0.0178708	0.0145623	0.012448	0.0231537	0.0212005	0.409136	0.502301	0.462334	0.457112	0.452623	0.476325	1.38883	1.06974	1.39819
ENSG00000072042	RDH11	retinol dehydrogenase 11 (all-trans/9-cis/11-cis) [Source:HGNC Symbol;Acc:17964]	protein_coding	9.94229	9.4973	9.87902	8.55017	9.03503	10.6893	8.06794	8.67606	7.99637	14.3295	16.3049	15.6489	16.3246	15.2639	15.63	18.2788	19.7509	20.0216
ENSG00000072062	PRKACA	protein kinase, cAMP-dependent, catalytic, alpha [Source:HGNC Symbol;Acc:9380]	protein_coding	26.7963	27.2095	27.3547	24.2683	24.012	16.8322	24.3143	24.4056	25.1041	26.9566	26.9985	27.2091	27.5329	27.4318	27.3263	21.2691	21.4103	20.0645
ENSG00000072071	LPHN1	latrophilin 1 [Source:HGNC Symbol;Acc:20973]	protein_coding	2.0684	2.04046	1.76663	2.30088	2.08127	2.15705	2.6018	2.15923	2.11118	0.760556	0.733364	0.697674	0.665256	0.723526	0.734167	0.966043	0.685453	0.804755
ENSG00000072080	SPP2	secreted phosphoprotein 2, 24kDa [Source:HGNC Symbol;Acc:11256]	protein_coding	0.304985	0.231153	0.154455	0.33471	0.384032	0.254259	0.208983	0.248779	0.14237	0.163543	0.154328	0.151982	0.141368	0.209624	0.221295	0.104499	0.100472	0.259155
ENSG00000072110	ACTN1	actinin, alpha 1 [Source:HGNC Symbol;Acc:163]	protein_coding	121.972	116.665	121.881	115.051	112.492	54.533	91.2884	94.0842	91.0292	133.838	127.2	127.042	145.423	139.615	146.318	101.564	77.9494	94.7697
ENSG00000072121	ZFYVE26	zinc finger, FYVE domain containing 26 [Source:HGNC Symbol;Acc:20761]	protein_coding	2.83143	2.85263	2.82392	2.19518	2.17483	1.03811	2.43728	2.35688	2.18825	2.64497	2.6529	2.4377	2.19752	2.58531	2.55364	2.82799	1.5881	2.85318
ENSG00000072133	RPS6KA6	ribosomal protein S6 kinase, 90kDa, polypeptide 6 [Source:HGNC Symbol;Acc:10435]	protein_coding	1.95795	2.09104	1.99442	1.11974	1.46034	0.342441	1.1343	1.47008	1.35021	2.00439	2.0941	1.6061	2.00664	1.9154	1.96371	1.84108	0.780612	1.90224
ENSG00000072134	EPN2	epsin 2 [Source:HGNC Symbol;Acc:18639]	protein_coding	9.25565	9.41092	9.04407	7.94091	7.56348	6.2433	7.49534	7.60756	7.51303	11.7629	10.6349	11.3062	12.0706	10.9397	11.3998	9.55007	8.54314	8.65372
ENSG00000072135	PTPN18	protein tyrosine phosphatase, non-receptor type 18 (brain-derived) [Source:HGNC Symbol;Acc:9649]	protein_coding	3.79079	3.78692	3.7561	3.91269	3.35492	3.18373	3.53462	3.43374	3.38424	2.8019	2.83529	2.835	2.82726	2.6235	2.68858	2.21503	2.26723	2.06145
ENSG00000072163	LIMS2	LIM and senescent cell antigen-like domains 2 [Source:HGNC Symbol;Acc:16084]	protein_coding	10.0264	9.91997	9.93882	17.7989	17.9876	24.8878	17.2353	16.6431	16.7559	5.1953	4.78242	4.94374	5.09129	4.76216	5.11388	3.28915	4.60256	3.25295
ENSG00000072182	ASIC4	acid-sensing (proton-gated) ion channel family member 4 [Source:HGNC Symbol;Acc:21263]	protein_coding	0.0244956	0.0247542	0.0062027	0.034564	0.0347001	0.0329885	0.0352485	0.014986	0.0171522	0.0039406	0.0106245	0.00523147	0.0145984	0	0.00484742	0.0188845	0.0181567	0.00480339
ENSG00000072195	SPEG	SPEG complex locus [Source:HGNC Symbol;Acc:16901]	protein_coding	9.07034	8.9016	8.53833	7.43507	7.82544	5.11542	7.75527	6.82871	6.39544	6.89144	6.37512	6.7904	6.66137	6.77372	7.09757	6.00805	4.98523	6.25869
ENSG00000072201	LNX1	ligand of numb-protein X 1, E3 ubiquitin protein ligase [Source:HGNC Symbol;Acc:6657]	protein_coding	0.202169	0.187278	0.182018	0.126785	0.217444	0.142614	0.124678	0.151168	0.157291	0.354138	0.423819	0.450957	0.267743	0.318441	0.302276	0.80816	0.588308	0.61668
ENSG00000072210	ALDH3A2	aldehyde dehydrogenase 3 family, member A2 [Source:HGNC Symbol;Acc:403]	protein_coding	6.1174	6.8154	5.44176	5.02721	4.99331	5.15718	6.14746	5.46073	6.15056	1.66914	1.76311	1.72417	1.38352	1.54597	1.38945	2.57868	2.32477	2.1405
ENSG00000072274	TFRC	transferrin receptor (p90, CD71) [Source:HGNC Symbol;Acc:11763]	protein_coding	53.2963	55.0477	55.5247	37.0576	37.6423	23.1886	35.8217	38.8643	37.8144	39.5376	41.8922	38.0132	38.5977	39.2659	38.8946	37.5901	28.0759	40.901
ENSG00000072310	SREBF1	sterol regulatory element binding transcription factor 1 [Source:HGNC Symbol;Acc:11289]	protein_coding	14.7716	14.1222	13.0058	11.9383	12.5306	12.936	11.9403	11.0439	11.9353	17.6166	16.6521	19.2393	17.5434	16.3954	15.5052	26.1438	29.0385	23.1274
ENSG00000072315	TRPC5	transient receptor potential cation channel, subfamily C, member 5 [Source:HGNC Symbol;Acc:12337]	protein_coding	0.00880985	0.00556428	0.016731	0.00517956	0.00519996	0	0	0	0.0102813	0.333052	0.248371	0.366893	0.210012	0.204365	0.183055	0.0452789	0.00544172	0.0647829
ENSG00000072364	AFF4	AF4/FMR2 family, member 4 [Source:HGNC Symbol;Acc:17869]	protein_coding	21.349	22.352	20.9965	19.029	19.6925	7.14405	18.2015	18.4381	17.6771	21.5251	22.4259	20.2349	17.7453	22.358	21.8739	20.2933	9.23103	21.8605
ENSG00000072401	UBE2D1	ubiquitin-conjugating enzyme E2D 1 [Source:HGNC Symbol;Acc:12474]	protein_coding	8.36188	8.50592	7.59948	9.18337	9.00777	13.7776	9.00596	10.2355	10.6442	8.3241	8.274	9.38592	9.18272	8.6957	7.3862	9.00663	11.1823	9.25375
ENSG00000072415	MPP5	membrane protein, palmitoylated 5 (MAGUK p55 subfamily member 5) [Source:HGNC Symbol;Acc:18669]	protein_coding	9.07258	8.74026	8.87945	7.33343	7.40398	6.13228	7.393	7.99991	8.02678	8.59187	9.844	9.51843	9.92899	9.2165	9.52989	6.8001	6.05465	7.98675
ENSG00000072422	RHOBTB1	Rho-related BTB domain containing 1 [Source:HGNC Symbol;Acc:18738]	protein_coding	5.05556	5.22275	5.0025	4.73507	5.01257	3.05671	5.58972	5.32354	5.7185	5.99062	5.74991	6.0627	6.37986	7.88206	7.10487	10.7376	7.22074	9.98783
ENSG00000072444	ASAH2C	N-acylsphingosine amidohydrolase (non-lysosomal ceramidase) 2C [Source:HGNC Symbol;Acc:23457]	protein_coding	0.564434	0.735506	0.503996	0.565886	0.638252	0.468651	0.793886	0.726969	0.832053	0.487455	0.405872	0.520247	0.436703	0.405817	0.446782	0.54202	0.543149	0.600008
ENSG00000072501	SMC1A	structural maintenance of chromosomes 1A [Source:HGNC Symbol;Acc:11111]	protein_coding	6.54385	6.55697	6.67866	5.25432	5.4228	2.48965	5.30559	4.99321	4.7372	9.09017	9.57313	9.2682	10.2136	9.87299	10.2577	5.89004	3.35796	5.94152
ENSG00000072506	HSD17B10	hydroxysteroid (17-beta) dehydrogenase 10 [Source:HGNC Symbol;Acc:4800]	protein_coding	32.3638	30.8872	31.542	26.0121	25.9784	55.6292	21.3151	23.1795	22.2094	35.4018	34.8928	38.0572	38.7675	34.8116	35.2177	28.7502	48.274	29.4019
ENSG00000072518	MARK2	MAP/microtubule affinity-regulating kinase 2 [Source:HGNC Symbol;Acc:3332]	protein_coding	5.00629	4.83655	4.68375	4.05047	4.09599	2.80349	4.34312	4.01044	4.21495	4.98061	4.74479	5.11406	5.44121	5.30564	5.26744	4.15782	3.7345	3.86045
ENSG00000072571	HMMR	hyaluronan-mediated motility receptor (RHAMM) [Source:HGNC Symbol;Acc:5012]	protein_coding	1.34726	1.46571	1.567	0.363831	0.327215	0.310042	0.112636	0.246479	0.195595	4.60947	5.36815	4.61196	5.76892	5.07586	5.05152	0.811704	1.4812	1.61166
ENSG00000072609	CHFR	checkpoint with forkhead and ring finger domains, E3 ubiquitin protein ligase [Source:HGNC Symbol;Acc:20455]	protein_coding	3.01999	3.41404	3.40724	3.31366	3.33011	3.63754	3.2523	3.18958	3.14066	2.91402	2.68352	2.84601	3.20879	3.02213	3.00524	3.50604	3.08228	3.27772
ENSG00000072657	TRHDE	thyrotropin-releasing hormone degrading enzyme [Source:HGNC Symbol;Acc:30748]	protein_coding	13.4303	13.8896	14.1786	9.81862	9.88393	6.09213	9.93251	10.2043	10.4958	28.2915	29.8233	27.8711	29.9838	31.0518	31.6557	26.6028	19.799	27.6492
ENSG00000072682	P4HA2	prolyl 4-hydroxylase, alpha polypeptide II [Source:HGNC Symbol;Acc:8547]	protein_coding	18.4697	17.9585	18.9604	16.609	15.7972	14.0375	14.7913	14.2331	14.2037	19.1291	19.1631	19.0676	23.4711	22.1441	23.2776	30.1226	30.0437	27.1524
ENSG00000072694	FCGR2B	Fc fragment of IgG, low affinity IIb, receptor (CD32) [Source:HGNC Symbol;Acc:3618]	protein_coding	0	0	0.00464274	0.00431187	0.00432885	0	0	0.00560851	0	0	0.00397622	0	0	0	0	0	0	0
ENSG00000072736	NFATC3	nuclear factor of activated T-cells, cytoplasmic, calcineurin-dependent 3 [Source:HGNC Symbol;Acc:7777]	protein_coding	1.31732	1.39794	1.32601	1.35012	1.64964	0.288254	1.60405	1.32957	1.28458	1.62279	1.72759	1.59678	1.7888	2.09151	2.00797	1.7803	0.733053	1.71338
ENSG00000072756	TRNT1	tRNA nucleotidyl transferase, CCA-adding, 1 [Source:HGNC Symbol;Acc:17341]	protein_coding	3.2535	3.25605	3.29891	2.92131	3.24095	3.73497	2.88894	3.07262	2.94288	4.11664	4.06865	4.0715	3.86587	4.16287	4.24764	3.64737	3.92139	4.17707
ENSG00000072778	ACADVL	acyl-CoA dehydrogenase, very long chain [Source:HGNC Symbol;Acc:92]	protein_coding	116.19	116.378	119.605	75.4614	69.967	82.7691	68.033	66.431	69.6564	91.7618	87.7989	93.0518	92.9194	76.9614	82.895	55.5002	70.8085	58.265
ENSG00000072786	STK10	serine/threonine kinase 10 [Source:HGNC Symbol;Acc:11388]	protein_coding	8.44131	8.24497	8.81237	7.08223	6.64212	3.7808	5.18075	5.29677	5.01979	8.2862	7.96177	7.98285	7.61942	7.05049	7.73303	6.12713	4.92198	6.04694
ENSG00000072803	FBXW11	F-box and WD repeat domain containing 11 [Source:HGNC Symbol;Acc:13607]	protein_coding	14.7949	15.2458	14.9654	14.4357	15.0914	12.3995	15.439	16.2798	15.7859	15.3575	16.2174	15.444	15.2587	15.9939	15.5057	15.1759	14.346	15.6272
ENSG00000072818	ACAP1	ArfGAP with coiled-coil, ankyrin repeat and PH domains 1 [Source:HGNC Symbol;Acc:16467]	protein_coding	0.655296	0.659626	0.492611	0.650138	0.507654	0.984927	0.536726	0.532443	0.728899	0.288251	0.244253	0.328008	0.274591	0.290298	0.172226	0.447305	0.480661	0.391519
ENSG00000072832	CRMP1	collapsin response mediator protein 1 [Source:HGNC Symbol;Acc:2365]	protein_coding	6.8464	7.08047	6.65488	5.91054	6.22581	0.769051	5.84752	5.50585	4.89705	5.44295	5.26365	5.29212	5.49726	5.49316	5.57228	5.0795	3.26309	5.2012
ENSG00000072840	EVC	Ellis van Creveld syndrome [Source:HGNC Symbol;Acc:3497]	protein_coding	28.3142	29.7465	25.2565	22.277	21.8512	6.16426	24.5745	21.3199	21.1133	9.07637	8.65928	7.65407	7.32912	9.84823	10.0922	11.2371	4.5598	10.4875
ENSG00000072849	DERL2	derlin 2 [Source:HGNC Symbol;Acc:17943]	protein_coding	7.90127	7.70369	8.34027	7.81775	7.68983	14.431	7.53083	8.0938	8.87154	8.87197	9.01148	10.2579	10.197	9.19826	9.86154	16.1039	22.7606	19.2204
ENSG00000072858	SIDT1	SID1 transmembrane family, member 1 [Source:HGNC Symbol;Acc:25967]	protein_coding	0.060541	0.0563501	0.0322737	0.0449606	0.0413761	0.0306508	0.0753267	0.0389872	0.0446229	0.0230666	0.0380056	0.0306228	0.034814	0.0451703	0.0346802	0.0736946	0.0354271	0.0124964
ENSG00000072864	NDE1	nudE nuclear distribution E homolog 1 (A. nidulans) [Source:HGNC Symbol;Acc:17619]	protein_coding	4.12077	3.87631	4.18648	3.40948	3.45247	1.48798	3.26995	3.21831	3.4131	3.45558	3.29347	3.55771	3.52696	4.12418	3.72408	3.25893	2.55308	2.81221
ENSG00000072952	MRVI1	murine retrovirus integration site 1 homolog [Source:HGNC Symbol;Acc:7237]	protein_coding	42.7841	46.4493	42.0341	28.6098	28.9971	11.8176	29.1712	28.5997	29.4732	14.8943	15.5151	14.469	12.4503	15.1544	15.866	16.2662	8.37786	13.9166
ENSG00000072954	TMEM38A	transmembrane protein 38A [Source:HGNC Symbol;Acc:28462]	protein_coding	1.04593	0.86079	1.16372	0.614932	0.692184	0.243907	0.651544	0.46052	0.665796	0.905028	0.910738	0.778435	0.724072	0.714811	0.736969	1.03848	0.880985	1.02549
ENSG00000072958	AP1M1	adaptor-related protein complex 1, mu 1 subunit [Source:HGNC Symbol;Acc:13667]	protein_coding	35.5201	34.3922	36.0644	27.6252	26.6164	25.5278	24.6563	25.2054	23.2749	38.2701	38.0838	39.5035	42.4717	37.3473	38.7535	30.6844	33.4619	28.8776
ENSG00000073008	PVR	poliovirus receptor [Source:HGNC Symbol;Acc:9705]	protein_coding	29.9699	30.5567	31.075	18.4901	18.5778	11.8617	19.1741	18.1377	17.505	47.046	47.2073	49.983	43.7455	47.4519	43.9193	50.9938	41.2112	55.5197
ENSG00000073009	IKBKG	inhibitor of kappa light polypeptide gene enhancer in B-cells, kinase gamma [Source:HGNC Symbol;Acc:5961]	protein_coding	4.29477	4.13198	4.28109	4.16648	3.89806	5.50397	3.65263	3.37922	3.46744	5.3176	5.25866	5.76762	6.17623	6.03234	5.78075	5.38546	7.52412	5.38016
ENSG00000073050	XRCC1	X-ray repair complementing defective repair in Chinese hamster cells 1 [Source:HGNC Symbol;Acc:12828]	protein_coding	9.22921	9.48004	9.36336	8.58184	8.28591	5.37348	7.57644	7.29928	7.42613	16.8201	16.1173	17.2598	18.8528	16.9803	18.0113	17.0701	17.0423	15.2283
ENSG00000073060	SCARB1	scavenger receptor class B, member 1 [Source:HGNC Symbol;Acc:1664]	protein_coding	4.78518	4.63448	4.4264	6.31875	6.00379	5.3015	7.05869	6.59468	6.33475	6.65335	6.45465	6.90986	6.89115	6.92121	6.90581	10.2707	9.9776	9.01331
ENSG00000073067	CYP2W1	cytochrome P450, family 2, subfamily W, polypeptide 1 [Source:HGNC Symbol;Acc:20243]	protein_coding	0.0742023	0.128881	0.10569	0.0981577	0.218987	0.1606	0.266938	0.198606	0.259788	0.0298423	0.0301722	0.0495226	0.0184256	0	0.0091774	0.0357533	0.0114584	0.00909405
ENSG00000073111	MCM2	minichromosome maintenance complex component 2 [Source:HGNC Symbol;Acc:6944]	protein_coding	3.76959	3.33586	4.08133	2.19156	2.07623	1.42923	1.78617	1.73444	1.50725	7.38169	7.74226	8.00579	9.7464	6.96901	7.91156	1.97654	2.39977	2.56862
ENSG00000073146	MOV10L1	Mov10l1, Moloney leukemia virus 10-like 1, homolog (mouse) [Source:HGNC Symbol;Acc:7201]	protein_coding	0.777253	0.840214	0.818481	0.325151	0.419068	0.3307	0.537716	0.440075	0.479703	0.52299	0.542954	0.582584	0.515916	0.457496	0.447381	0.398515	0.484715	0.446981
ENSG00000073150	PANX2	pannexin 2 [Source:HGNC Symbol;Acc:8600]	protein_coding	0.663323	0.712221	0.535388	0.409486	0.323006	0.398797	0.400552	0.342401	0.309646	0.800316	0.719258	0.903112	1.04593	0.78005	0.902445	1.22518	1.32136	1.16252
ENSG00000073169	RP3-402G11.5	selenoprotein O [Source:RefSeq peptide;Acc:NP_113642]	protein_coding	10.4601	9.69333	9.61904	9.08712	8.35195	12.8261	9.43118	8.55683	8.34563	11.329	11.0117	12.4018	11.5897	9.74906	10.2959	8.60114	11.6851	8.26009
ENSG00000073282	TP63	tumor protein p63 [Source:HGNC Symbol;Acc:15979]	protein_coding	0.00690109	0	0.00436869	0.00405735	0.01222	0	0.00709321	0.0105549	0.0120806	0.00555089	0.00374151	0.00736926	0.0171365	0.00444685	0.00682826	0.00443359	0.00852541	0.00676625
ENSG00000073331	ALPK1	alpha-kinase 1 [Source:HGNC Symbol;Acc:20917]	protein_coding	1.70067	1.63995	1.53617	1.47187	1.37024	0.76253	1.64201	1.53097	1.51273	0.922257	0.995495	0.900464	0.89181	1.03201	0.942405	1.59796	1.07921	1.66942
ENSG00000073350	LLGL2	lethal giant larvae homolog 2 (Drosophila) [Source:HGNC Symbol;Acc:6629]	protein_coding	0.13161	0.158333	0.111086	0.0884312	0.0443897	0.0783718	0.0644162	0.0575119	0.0585113	0.110901	0.0815474	0.113769	0.180523	0.169611	0.155025	0.112737	0.116134	0.10446
ENSG00000073417	PDE8A	phosphodiesterase 8A [Source:HGNC Symbol;Acc:8793]	protein_coding	3.06909	3.40719	3.20852	2.68072	2.61428	2.27146	2.63492	2.80844	2.77097	3.74097	3.66033	3.99824	3.26547	3.19026	3.30778	3.79679	3.08636	3.65188
ENSG00000073464	CLCN4	chloride channel, voltage-sensitive 4 [Source:HGNC Symbol;Acc:2022]	protein_coding	0.739222	0.789383	0.685054	0.201623	0.269889	0.124623	0.383817	0.372984	0.400218	1.14015	1.1982	1.1393	1.15435	1.34551	1.18008	1.72829	1.16741	1.80821
ENSG00000073536	NLE1	notchless homolog 1 (Drosophila) [Source:HGNC Symbol;Acc:19889]	protein_coding	4.53096	4.63329	3.96097	3.17128	2.85478	2.95755	2.34703	2.48871	2.57043	5.74149	5.72211	5.67352	5.54519	5.23675	5.59503	4.8284	5.35308	4.63634
ENSG00000073578	SDHA	succinate dehydrogenase complex, subunit A, flavoprotein (Fp) [Source:HGNC Symbol;Acc:10680]	protein_coding	11.314	11.1035	11.7231	9.89722	9.59173	11.8643	9.53566	8.69119	8.76617	11.1934	11.1622	11.6478	11.3513	10.417	10.4534	9.7018	10.9779	9.33502
ENSG00000073584	SMARCE1	SWI/SNF related, matrix associated, actin dependent regulator of chromatin, subfamily e, member 1 [Source:HGNC Symbol;Acc:11109]	protein_coding	10.88	11.0074	11.1476	11.525	11.3202	11.6657	9.89421	10.1106	10.0786	12.6358	12.9671	12.9755	12.8337	12.8848	12.4379	12.327	12.6157	12.3885
ENSG00000073598	FNDC8	fibronectin type III domain containing 8 [Source:HGNC Symbol;Acc:25286]	protein_coding	0.770071	0.729562	0.99935	0.724395	0.522709	0.574088	0.593632	0.618339	0.561683	0.96008	0.60538	0.945659	0.707518	1.16609	0.838139	1.0142	0.832408	0.962656
ENSG00000073605	GSDMB	gasdermin B [Source:HGNC Symbol;Acc:23690]	protein_coding	3.81813	3.98654	3.43991	3.00343	2.77404	2.08938	3.26711	3.14844	3.12219	2.72109	2.73681	2.70329	2.7776	2.80409	2.73322	2.77142	2.12233	2.94956
ENSG00000073614	KDM5A	lysine (K)-specific demethylase 5A [Source:HGNC Symbol;Acc:9886]	protein_coding	5.96751	6.16513	6.03199	5.5126	5.88129	2.51014	5.34466	4.79639	5.18493	6.05524	6.54409	5.78299	5.46314	6.68495	6.42344	6.23844	3.17402	5.90067
ENSG00000073670	ADAM11	ADAM metallopeptidase domain 11 [Source:HGNC Symbol;Acc:189]	protein_coding	0.123305	0.113279	0.099346	0.118628	0.0727801	0.048523	0.126738	0.222879	0.117737	0.189345	0.170167	0.17955	0.172578	0.202247	0.155278	0.223248	0.20772	0.20882
ENSG00000073711	PPP2R3A	protein phosphatase 2, regulatory subunit B'', alpha [Source:HGNC Symbol;Acc:9307]	protein_coding	6.89026	6.94227	6.89585	5.24699	5.47293	3.10253	4.97095	5.2491	5.16929	6.52658	7.01588	6.13842	6.59617	7.07419	7.12596	4.59948	3.28321	5.27583
ENSG00000073712	FERMT2	fermitin family member 2 [Source:HGNC Symbol;Acc:15767]	protein_coding	30.3265	31.3903	31.4392	32.7347	34.5976	25.3461	31.0651	31.6646	30.8276	22.5698	24.1761	22.8371	27.9968	30.4553	29.5848	21.8443	19.8486	23.6087
ENSG00000073734	ABCB11	ATP-binding cassette, sub-family B (MDR/TAP), member 11 [Source:HGNC Symbol;Acc:42]	protein_coding	0	0	0	0	0	0	0	0	0	0	0	0	0	0	0	0	0	0
ENSG00000073737	DHRS9	dehydrogenase/reductase (SDR family) member 9 [Source:HGNC Symbol;Acc:16888]	protein_coding	0	0	0	0.00806278	0	0	0.00704783	0.0104874	0	0.00551537	0	0.0219663	0.0136215	0.00883679	0.0135692	0.00881044	0	0.0134459
ENSG00000073754	CD5L	CD5 molecule-like [Source:HGNC Symbol;Acc:1690]	protein_coding	0	0	0	0	0	0.0100738	0	0	0	0	0.0113555	0	0	0	0.0103619	0	0.0129374	0
ENSG00000073756	PTGS2	prostaglandin-endoperoxide synthase 2 (prostaglandin G/H synthase and cyclooxygenase) [Source:HGNC Symbol;Acc:9605]	protein_coding	35.8933	35.7703	38.8929	12.8229	12.8676	11.6264	24.2789	21.5915	21.9098	0.581106	0.561066	0.432646	0.140609	0.150982	0.154558	0.658576	0.476402	0.315881
ENSG00000073792	IGF2BP2	insulin-like growth factor 2 mRNA binding protein 2 [Source:HGNC Symbol;Acc:28867]	protein_coding	28.2788	27.3573	27.3374	22.0615	22.2317	13.2773	21.6237	21.6256	19.7024	30.1606	29.5796	29.9362	30.2088	33.3008	31.5169	25.8381	18.9907	25.8835
ENSG00000073803	MAP3K13	mitogen-activated protein kinase kinase kinase 13 [Source:HGNC Symbol;Acc:6852]	protein_coding	1.63618	1.60094	1.62008	1.54296	1.42877	1.8777	1.45973	1.49898	1.55515	1.33572	1.31238	1.33159	1.20015	1.18691	1.19352	1.07341	1.1579	1.12275
ENSG00000073849	ST6GAL1	ST6 beta-galactosamide alpha-2,6-sialyltranferase 1 [Source:HGNC Symbol;Acc:10860]	protein_coding	0.517162	0.482856	0.459051	0.105758	0.0862667	0.0784067	0.153112	0.146158	0.118084	0.375285	0.420578	0.417186	0.494137	0.601286	0.670221	0.736726	0.39236	0.473988
ENSG00000073861	TBX21	T-box 21 [Source:HGNC Symbol;Acc:11599]	protein_coding	0	0	0	0.0117587	0	0	0	0	0	0	0	0	0	0	0	0	0	0
ENSG00000073905	VDAC1P1	voltage-dependent anion channel 1 pseudogene 1 [Source:HGNC Symbol;Acc:12671]	pseudogene	8.2293	8.78415	8.65046	6.42719	6.66757	5.43317	5.61813	6.08417	6.66242	8.67096	9.05494	9.56581	9.07874	8.72696	8.50301	6.67202	7.20265	7.62191
ENSG00000073910	FRY	furry homolog (Drosophila) [Source:HGNC Symbol;Acc:20367]	protein_coding	5.58413	5.58125	5.10954	7.37448	7.73443	3.41769	8.90208	8.53386	8.3057	4.71707	4.5497	4.23584	3.65496	5.6855	5.04752	7.18073	3.6004	7.03246
ENSG00000073921	PICALM	phosphatidylinositol binding clathrin assembly protein [Source:HGNC Symbol;Acc:15514]	protein_coding	37.25	39.0234	38.3987	39.4388	39.5316	25.856	36.0999	38.4082	38.8443	48.2511	49.5012	46.9892	45.865	44.2752	45.6581	34.0726	29.4937	38.2716
ENSG00000073969	NSF	N-ethylmaleimide-sensitive factor [Source:HGNC Symbol;Acc:8016]	protein_coding	21.7158	22.7253	22.1473	19.6415	20.2632	18.1752	18.9339	20.6759	20.025	19.5901	20.9284	20.1308	19.424	18.4618	19.4274	16.598	15.3137	17.5198
ENSG00000074047	GLI2	GLI family zinc finger 2 [Source:HGNC Symbol;Acc:4318]	protein_coding	2.84848	2.744	2.78577	4.46999	4.43795	2.24125	3.71284	3.25272	3.16478	3.52553	3.51797	3.9359	4.42316	4.50175	4.57949	3.4394	2.31132	3.181
ENSG00000074054	CLASP1	cytoplasmic linker associated protein 1 [Source:HGNC Symbol;Acc:17088]	protein_coding	8.30235	7.73609	7.98263	7.66713	7.80947	3.15397	7.53318	7.98103	7.73123	8.08516	8.19842	8.30143	8.11064	9.56479	9.21206	9.30106	5.26135	9.46009
ENSG00000074071	MRPS34	mitochondrial ribosomal protein S34 [Source:HGNC Symbol;Acc:16618]	protein_coding	31.0403	29.8518	31.9797	25.6423	29.7397	65.9347	24.6514	22.2244	25.2701	38.8301	40.4274	43.4279	44.6311	40.4561	38.5867	33.4152	57.4651	33.7962
ENSG00000074181	NOTCH3	notch 3 [Source:HGNC Symbol;Acc:7883]	protein_coding	11.0945	10.6609	10.6449	9.27167	9.5151	3.67901	10.7744	10.7826	10.4443	15.5174	14.4561	14.8149	21.0487	19.9168	23.0081	21.0983	14.6232	16.8587
ENSG00000074201	CLNS1A	chloride channel, nucleotide-sensitive, 1A [Source:HGNC Symbol;Acc:2080]	protein_coding	13.5883	14.1223	14.0483	13.1196	13.6208	26.4655	13.293	13.3297	13.6355	11.6957	12.0618	12.6321	12.0726	11.5783	10.8236	11.1047	15.2436	11.6259
ENSG00000074211	PPP2R2C	protein phosphatase 2, regulatory subunit B, gamma [Source:HGNC Symbol;Acc:9306]	protein_coding	0.0167778	0.0247259	0.0177018	0.00986415	0.003301	0	0.0172449	0.0171073	0.0163168	0.0247412	0.0181926	0.008958	0.0361071	0.0144148	0.0276679	0.0107789	0	0.0109667
ENSG00000074219	TEAD2	TEA domain family member 2 [Source:HGNC Symbol;Acc:11715]	protein_coding	13.6256	14.1895	13.2721	12.8627	12.8296	14.9306	12.89	11.4588	12.068	17.9075	16.4675	18.2091	19.465	19.5066	19.1795	15.4493	17.0581	14.0353
ENSG00000074266	EED	embryonic ectoderm development [Source:HGNC Symbol;Acc:3188]	protein_coding	2.51942	2.42433	2.61283	1.9169	1.97693	3.11495	2.06403	2.34601	2.00195	2.03842	2.17345	2.17601	2.29269	1.86695	2.0126	1.54719	2.00935	1.50391
ENSG00000074276	CDHR2	cadherin-related family member 2 [Source:HGNC Symbol;Acc:18231]	protein_coding	0.0529028	0.0546762	0.0304452	0.0395857	0.0113547	0	0.0197729	0.022067	0.0224505	0.228235	0.286819	0.29273	0.195855	0.192137	0.214137	0.154487	0.0356479	0.103738
ENSG00000074317	SNCB	synuclein, beta [Source:HGNC Symbol;Acc:11140]	protein_coding	0	0	0	0	0	0	0	0	0.0151674	0.376339	0.3805	0.346958	0.180728	0.267988	0.231471	0.0667973	0.22478	0.165655
ENSG00000074319	TSG101	tumor susceptibility gene 101 [Source:HGNC Symbol;Acc:15971]	protein_coding	16.2461	16.7014	17.7939	18.0131	17.88	27.1974	16.2543	17.8427	17.4102	19.3675	19.1579	19.5209	18.501	18.6387	18.4998	17.7958	24.7284	20.3884
ENSG00000074356	C17orf85	chromosome 17 open reading frame 85 [Source:HGNC Symbol;Acc:24612]	protein_coding	10.8382	10.1996	10.2916	9.45457	10.1795	6.86138	9.37145	8.86843	9.21755	11.6817	11.3334	11.87	11.586	12.2304	11.9906	10.34	7.6402	11.3371
ENSG00000074370	ATP2A3	ATPase, Ca++ transporting, ubiquitous [Source:HGNC Symbol;Acc:813]	protein_coding	7.9627	7.59719	7.47419	4.36485	4.2262	3.19997	4.69462	4.19951	4.33206	0.675307	0.584007	0.7612	0.351398	0.319832	0.339598	0.610617	0.489235	0.476296
ENSG00000074410	CA12	carbonic anhydrase XII [Source:HGNC Symbol;Acc:1371]	protein_coding	5.1912	4.78484	5.12531	0.616201	0.452553	0.243591	0.354269	0.462612	0.422765	3.23916	3.50856	3.3801	3.79033	3.89802	3.6644	4.8806	3.02839	4.21734
ENSG00000074416	MGLL	monoglyceride lipase [Source:HGNC Symbol;Acc:17038]	protein_coding	36.033	35.5013	34.9581	29.7567	27.6961	14.219	26.2657	25.9297	27.6695	38.3901	36.1402	34.4584	25.8745	26.3337	26.5462	20.2832	17.5727	22.0662
ENSG00000074527	NTN4	netrin 4 [Source:HGNC Symbol;Acc:13658]	protein_coding	158.354	173.516	171.435	249.745	251.362	240.536	273.229	283.223	277.863	40.8698	41.1175	41.9033	46.679	49.7759	47.1166	60.4478	59.9179	65.8411
ENSG00000074582	BCS1L	BCS1-like (S. cerevisiae) [Source:HGNC Symbol;Acc:1020]	protein_coding	4.64321	4.41339	4.56805	3.03419	3.21687	3.88071	2.92608	3.0269	3.09135	6.15931	6.00868	6.08803	6.52477	5.45416	5.66369	4.35228	5.62325	4.54503
ENSG00000074590	NUAK1	NUAK family, SNF1-like kinase, 1 [Source:HGNC Symbol;Acc:14311]	protein_coding	6.77508	7.14888	6.70986	11.255	11.4943	5.95586	11.0227	10.3846	10.181	2.44727	2.57482	2.28485	2.62106	2.50209	2.84703	2.82002	1.868	2.90393
ENSG00000074603	DPP8	dipeptidyl-peptidase 8 [Source:HGNC Symbol;Acc:16490]	protein_coding	5.21158	5.23732	5.15363	5.34911	5.64076	3.50125	5.72172	5.59386	5.67932	5.19281	5.50628	5.13746	5.34161	5.43087	5.61018	5.32405	3.77457	5.83583
ENSG00000074621	SLC24A1	solute carrier family 24 (sodium/potassium/calcium exchanger), member 1 [Source:HGNC Symbol;Acc:10975]	protein_coding	2.08957	2.09946	1.9788	1.95431	2.03219	0.923307	2.23505	2.06564	2.0718	0.712835	0.776747	0.767962	0.812761	0.864794	0.832049	0.996823	0.612119	0.9744
ENSG00000074657	ZNF532	zinc finger protein 532 [Source:HGNC Symbol;Acc:30940]	protein_coding	13.5324	13.6684	12.5909	13.7758	14.5238	8.15844	14.9948	13.9998	13.7395	12.2318	12.5493	12.2806	11.4459	13.0934	13.0627	13.3603	7.76798	13.1663
ENSG00000074660	SCARF1	scavenger receptor class F, member 1 [Source:HGNC Symbol;Acc:16820]	protein_coding	0.171768	0.103771	0.151285	0.219537	0.238034	0.25862	0.260987	0.148489	0.183026	0.216253	0.121469	0.175446	0.10385	0.125119	0.140398	0.153533	0.304457	0.212345
ENSG00000074695	LMAN1	lectin, mannose-binding, 1 [Source:HGNC Symbol;Acc:6631]	protein_coding	64.4713	65.8339	64.3733	51.7395	53.4582	39.1559	51.8055	56.3195	56.4717	64.7373	66.2989	62.9881	65.169	73.4857	70.2349	83.5778	70.3572	90.5805
ENSG00000074696	PTPLAD1	protein tyrosine phosphatase-like A domain containing 1 [Source:HGNC Symbol;Acc:24175]	protein_coding	12.2221	12.2329	12.6373	11.9669	12.044	10.456	12.0071	12.2495	13.121	18.5855	18.8549	19.5555	18.4563	18.8816	17.9513	17.3532	14.8659	17.7812
ENSG00000074706	IPCEF1	interaction protein for cytohesin exchange factors 1 [Source:HGNC Symbol;Acc:21204]	protein_coding	0.015176	0.0191703	0.0115285	0.00356897	0.00716605	0.00291968	0.00935912	0.0139266	0.00708433	0.0488274	0.0526584	0.0907513	0.0452215	0.0547622	0.0570604	0.0974981	0.0299969	0.0892771
ENSG00000074755	ZZEF1	zinc finger, ZZ-type with EF-hand domain 1 [Source:HGNC Symbol;Acc:29027]	protein_coding	7.81534	8.19336	7.57538	6.53128	6.54109	2.5981	6.66218	6.03326	5.85077	6.99598	7.03073	6.63375	6.50275	7.18142	7.61291	6.5542	3.02044	6.25382
ENSG00000074771	NOX3	NADPH oxidase 3 [Source:HGNC Symbol;Acc:7890]	protein_coding	0	0	0	0	0	0	0	0	0	0	0	0	0	0	0	0	0	0
ENSG00000074800	ENO1	enolase 1, (alpha) [Source:HGNC Symbol;Acc:3350]	protein_coding	323.994	306.04	348.899	231.857	220.771	242.166	154.844	159.177	161.247	436.774	435.629	449.01	463.814	400.496	411.351	281.791	375.233	311.114
ENSG00000074803	SLC12A1	solute carrier family 12 (sodium/potassium/chloride transporters), member 1 [Source:HGNC Symbol;Acc:10910]	protein_coding	0	0.00260419	0.00261015	0.00242413	0.00243368	0.00198312	0.00423796	0.0031531	0.00240592	0.00165824	0	0	0.00614311	0	0.00407966	0.00529784	0.00509365	0.00202131
ENSG00000074842	C19orf10	chromosome 19 open reading frame 10 [Source:HGNC Symbol;Acc:16948]	protein_coding	107.818	102.49	121.475	97.4351	96.9154	210.824	85.0684	86.944	94.5428	247.285	240.779	269.302	276.434	245.134	257.86	318.681	510.034	320.136
ENSG00000074855	ANO8	anoctamin 8 [Source:HGNC Symbol;Acc:29329]	protein_coding	1.99469	2.19103	1.99997	1.65348	1.79894	0.423082	2.08842	1.83805	2.09652	4.64388	4.31235	4.72307	5.07005	5.05345	5.13024	4.17875	2.7856	4.25763
ENSG00000074935	TUBE1	tubulin, epsilon 1 [Source:HGNC Symbol;Acc:20775]	protein_coding	6.09086	5.2324	5.78689	4.48674	4.82958	5.43701	6.96302	7.24034	6.82243	2.83939	3.35202	3.07227	3.75962	4.27319	3.79564	5.25674	5.75994	5.62174
ENSG00000074964	ARHGEF10L	Rho guanine nucleotide exchange factor (GEF) 10-like [Source:HGNC Symbol;Acc:25540]	protein_coding	2.96635	3.15914	3.01282	3.43404	3.37405	2.48454	3.57449	3.26857	3.06398	4.12076	3.74249	3.8291	3.50634	3.58207	3.25936	3.52927	3.90344	3.62183
ENSG00000074966	TXK	TXK tyrosine kinase [Source:HGNC Symbol;Acc:12434]	protein_coding	0.0518556	0.0655037	0.0656536	0.0783961	0.0874497	0.0285039	0.0380709	0.0679806	0.034581	0.0297929	0.00803261	0.0949259	0.0515063	0.0286407	0.0366488	0.00951842	0.0366062	0.072632
ENSG00000075035	WSCD2	WSC domain containing 2 [Source:HGNC Symbol;Acc:29117]	protein_coding	0	0	0	0	0	0	0	0	0	0	0	0	0	0	0	0	0	0
ENSG00000075043	KCNQ2	potassium voltage-gated channel, KQT-like subfamily, member 2 [Source:HGNC Symbol;Acc:6296]	protein_coding	0	0	0	0	0	0	0	0	0	0	0	0	0	0	0	0	0	0
ENSG00000075073	TACR2	tachykinin receptor 2 [Source:HGNC Symbol;Acc:11527]	protein_coding	0.349388	0.305547	0.442356	0.30549	0.285541	0.172354	0.340699	0.315143	0.23001	0.0720591	0.0777129	0.0286993	0.0711867	0.0461815	0.0265924	0.0345329	0	0.0439182
ENSG00000075089	ACTR6	ARP6 actin-related protein 6 homolog (yeast) [Source:HGNC Symbol;Acc:24025]	protein_coding	4.35081	4.43934	4.4495	4.02136	3.89386	7.77345	3.77168	4.40529	4.51071	3.7383	4.19838	4.38666	4.25451	3.74673	3.71089	3.82223	5.01654	4.23934
ENSG00000075131	TIPIN	TIMELESS interacting protein [Source:HGNC Symbol;Acc:30750]	protein_coding	1.42839	1.46234	1.82028	1.38319	1.17924	1.88591	1.08432	1.12803	1.11131	2.5832	2.64214	2.66178	3.04155	2.88756	2.70655	1.57143	1.90299	1.81239
ENSG00000075142	SRI	sorcin [Source:HGNC Symbol;Acc:11292]	protein_coding	11.9951	12.2076	12.7582	12.2987	11.8025	22.5282	11.05	12.1069	11.2499	12.8025	13.0922	14.1378	14.2357	12.4076	12.6134	10.9042	14.646	10.8204
ENSG00000075151	EIF4G3	eukaryotic translation initiation factor 4 gamma, 3 [Source:HGNC Symbol;Acc:3298]	protein_coding	26.6363	26.7543	26.4622	24.6834	24.4225	9.71565	25.3952	24.8739	23.8255	29.0488	29.7967	27.9996	26.0683	28.9057	27.8018	28.3441	15.7709	28.8607
ENSG00000075188	NUP37	nucleoporin 37kDa [Source:HGNC Symbol;Acc:29929]	protein_coding	6.26439	6.14417	6.09056	5.58109	6.25928	9.02864	6.04323	6.29475	6.25028	7.54955	8.36908	7.80807	7.69812	7.56342	7.41468	5.975	7.47473	6.26777
ENSG00000075213	SEMA3A	sema domain, immunoglobulin domain (Ig), short basic domain, secreted, (semaphorin) 3A [Source:HGNC Symbol;Acc:10723]	protein_coding	8.43235	9.40558	8.59924	9.07971	9.68211	5.50091	11.7322	12.1454	11.3669	26.2972	28.9425	27.55	25.5134	25.1	25.1984	18.231	13.4801	19.1811
ENSG00000075218	GTSE1	G-2 and S-phase expressed 1 [Source:HGNC Symbol;Acc:13698]	protein_coding	1.7826	1.79223	2.19551	0.570363	0.443771	0.460766	0.317835	0.259658	0.268887	5.68656	5.424	5.95015	6.7933	6.01675	6.25125	0.856972	1.31831	1.75966
ENSG00000075223	SEMA3C	sema domain, immunoglobulin domain (Ig), short basic domain, secreted, (semaphorin) 3C [Source:HGNC Symbol;Acc:10725]	protein_coding	18.3916	19.0906	18.8226	37.7271	39.3677	23.7545	44.1253	46.976	40.0585	8.30101	9.50404	8.36489	6.71693	6.93819	6.549	4.23908	3.26968	5.41934
ENSG00000075234	TTC38	tetratricopeptide repeat domain 38 [Source:HGNC Symbol;Acc:26082]	protein_coding	6.19647	5.64804	5.67006	5.43504	5.26126	4.57764	4.9873	5.59617	5.24321	6.98471	6.66441	7.56867	7.58989	6.34588	6.69297	5.92979	6.27847	5.25782
ENSG00000075239	ACAT1	acetyl-CoA acetyltransferase 1 [Source:HGNC Symbol;Acc:93]	protein_coding	9.94914	10.5371	10.4154	9.59732	9.95592	14.4974	9.29819	10.4122	9.85314	10.6923	10.9929	11.598	10.5135	9.99034	9.98999	9.51076	12.3478	10.1476
ENSG00000075240	GRAMD4	GRAM domain containing 4 [Source:HGNC Symbol;Acc:29113]	protein_coding	2.82682	2.95906	2.87919	3.73246	3.75959	3.24585	4.55576	3.95314	4.27576	3.30689	3.2193	3.18723	2.79732	3.03246	3.1095	4.03123	4.08395	3.73158
ENSG00000075275	CELSR1	cadherin, EGF LAG seven-pass G-type receptor 1 (flamingo homolog, Drosophila) [Source:HGNC Symbol;Acc:1850]	protein_coding	0.106357	0.0811168	0.104169	0.504962	0.490368	0.21813	0.668284	0.540182	0.700232	0.401916	0.348153	0.435004	0.570062	0.643954	0.708845	0.675553	0.381776	0.576486
ENSG00000075290	WNT8B	wingless-type MMTV integration site family, member 8B [Source:HGNC Symbol;Acc:12789]	protein_coding	0.0121782	0.0153834	0	0	0	0.0117147	0.0250345	0.018626	0	0.0195911	0.0132051	0	0	0	0.0120497	0.0312954	0	0
ENSG00000075292	ZNF638	zinc finger protein 638 [Source:HGNC Symbol;Acc:17894]	protein_coding	9.32368	9.74019	9.36917	7.03714	7.30528	6.41193	7.29528	7.41326	7.21717	7.79074	8.36319	8.33052	7.761	8.46832	8.2421	8.28181	6.31062	8.47385
ENSG00000075303	SLC25A40	solute carrier family 25, member 40 [Source:HGNC Symbol;Acc:29680]	protein_coding	2.19694	2.24443	2.28161	1.93449	1.73893	1.75785	2.28411	2.39234	1.98494	2.11727	2.59626	2.15138	2.30784	2.10062	2.04854	1.81468	2.02614	2.04978
ENSG00000075336	TIMM21	translocase of inner mitochondrial membrane 21 homolog (yeast) [Source:HGNC Symbol;Acc:25010]	protein_coding	9.06192	8.89375	9.80977	8.67495	8.80852	11.5687	8.58707	9.17117	10.5558	11.4212	12.0543	12.3207	13.9698	11.4397	12.2495	11.1242	14.1496	12.6502
ENSG00000075340	ADD2	adducin 2 (beta) [Source:HGNC Symbol;Acc:244]	protein_coding	0	0	0	0	0	0	0	0.00424451	0	0	0	0	0	0	0	0	0	0
ENSG00000075388	FGF4	fibroblast growth factor 4 [Source:HGNC Symbol;Acc:3682]	protein_coding	0	0	0	0	0	0	0	0	0	0	0	0	0	0	0	0	0	0
ENSG00000075391	RASAL2	RAS protein activator like 2 [Source:HGNC Symbol;Acc:9874]	protein_coding	9.55645	9.79533	9.26666	8.4911	8.64272	3.59459	7.74212	7.92554	7.18278	4.17685	3.96462	3.45814	3.36363	4.22118	4.26374	3.20748	1.70459	3.92841
ENSG00000075399	C16orf7	chromosome 16 open reading frame 7 [Source:HGNC Symbol;Acc:13526]	protein_coding	7.10536	6.85244	6.74462	7.17268	7.05035	10.1116	7.0641	6.69023	7.24139	9.6923	8.24147	9.40612	8.68215	8.31571	8.0326	9.71772	12.9488	9.09254
ENSG00000075407	ZNF37A	zinc finger protein 37A [Source:HGNC Symbol;Acc:13102]	protein_coding	6.14104	6.42363	6.41642	4.78278	4.96916	1.54842	5.65376	5.13566	5.35688	3.99841	3.8587	4.16229	3.82691	4.27384	4.20267	4.75037	2.13824	4.99265
ENSG00000075413	MARK3	MAP/microtubule affinity-regulating kinase 3 [Source:HGNC Symbol;Acc:6897]	protein_coding	9.84808	9.73347	10.3363	9.66747	9.99149	10.924	10.5313	10.0429	9.82371	9.58675	10.1	10.0358	10.6611	10.1719	10.1579	9.31523	9.2697	9.65849
ENSG00000075415	SLC25A3	solute carrier family 25 (mitochondrial carrier; phosphate carrier), member 3 [Source:HGNC Symbol;Acc:10989]	protein_coding	108.476	110.146	112.713	110.755	113.544	194.509	99.8771	104.185	101.287	100.637	105.58	106.678	109.659	102.461	100.986	99.9198	137.928	107.702
ENSG00000075420	FNDC3B	fibronectin type III domain containing 3B [Source:HGNC Symbol;Acc:24670]	protein_coding	20.3941	21.1859	20.8671	22.773	22.9631	14.165	25.2039	24.9032	24.385	15.3944	15.4115	15.1297	16.3821	18.8029	18.7456	22.2407	14.8992	22.5252
ENSG00000075426	FOSL2	FOS-like antigen 2 [Source:HGNC Symbol;Acc:3798]	protein_coding	24.6351	24.5365	23.6462	24.6613	24.7329	14.9859	31.7037	27.9385	29.9702	14.0282	12.9529	14.6057	11.6438	11.8147	12.2071	10.2649	7.83589	9.31618
ENSG00000075429	CACNG5	calcium channel, voltage-dependent, gamma subunit 5 [Source:HGNC Symbol;Acc:1409]	protein_coding	0	0	0	0	0	0	0	0	0	0	0	0	0	0	0	0	0	0
ENSG00000075461	CACNG4	calcium channel, voltage-dependent, gamma subunit 4 [Source:HGNC Symbol;Acc:1408]	protein_coding	0.015143	0.0191285	0.00958616	0.008903	0	0	0	0	0	0.0913519	0.147779	0.137447	0.105287	0.087819	0.104882	0.0291857	0.0654752	0.0816591
ENSG00000075539	FRYL	FRY-like [Source:HGNC Symbol;Acc:29127]	protein_coding	2.82966	2.93249	2.61481	2.25203	2.39291	1.24047	2.14459	2.26459	2.15582	2.9387	3.30772	2.82815	2.6925	3.30191	3.44128	2.48087	1.18388	2.44545
ENSG00000075568	TMEM131	transmembrane protein 131 [Source:HGNC Symbol;Acc:30366]	protein_coding	8.13723	8.23563	7.92861	7.6406	7.63095	4.10801	8.11753	8.56045	8.38035	8.12334	8.50137	7.81821	7.11882	7.98371	7.82999	9.94161	5.02136	9.4147
ENSG00000075618	FSCN1	fascin homolog 1, actin-bundling protein (Strongylocentrotus purpuratus) [Source:HGNC Symbol;Acc:11148]	protein_coding	41.8906	39.1882	41.7592	36.602	37.5276	38.247	27.5278	29.1928	29.3049	96.2812	94.5916	111.751	125.216	113.936	122.634	72.2861	89.3791	64.1242
ENSG00000075624	ACTB	actin, beta [Source:HGNC Symbol;Acc:132]	protein_coding	1473.34	1386.81	1459.28	1438.74	1447.54	2558.37	1220.08	1283.64	1313.46	1910.92	1926.95	1943.79	2084.8	1895.5	1881.41	1110.79	1608.88	1066.04
ENSG00000075643	MOCOS	molybdenum cofactor sulfurase [Source:HGNC Symbol;Acc:18234]	protein_coding	1.59082	1.32913	1.34803	2.65612	2.74052	2.43799	2.83676	2.77155	2.68977	2.27704	2.36334	2.32295	1.70453	1.91025	1.94998	2.96144	2.73898	3.28323
ENSG00000075651	PLD1	phospholipase D1, phosphatidylcholine-specific [Source:HGNC Symbol;Acc:9067]	protein_coding	1.82443	1.96839	1.83875	1.76544	1.94323	1.3846	2.69597	2.47815	2.6147	1.29704	1.40945	1.36595	1.4374	1.60855	1.64154	2.16822	1.31209	1.97374
ENSG00000075673	ATP12A	ATPase, H+/K+ transporting, nongastric, alpha polypeptide [Source:HGNC Symbol;Acc:13816]	protein_coding	0	0	0	0.00810383	0	0	0.00708371	0	0	0	0	0	0	0	0	0	0	0
ENSG00000075702	WDR62	WD repeat domain 62 [Source:HGNC Symbol;Acc:24502]	protein_coding	0.730115	0.607068	0.754722	0.326017	0.300025	0.200029	0.161487	0.190825	0.210319	2.92519	3.00137	3.12845	3.63976	2.88233	2.92622	0.623434	0.884837	1.00128
ENSG00000075711	DLG1	discs, large homolog 1 (Drosophila) [Source:HGNC Symbol;Acc:2900]	protein_coding	7.36537	7.17273	7.3992	7.95447	8.44646	4.88219	8.55274	8.54524	8.27923	5.633	5.47041	5.52948	5.72356	6.40832	6.06918	6.04093	4.65918	6.43333
ENSG00000075785	RAB7A	RAB7A, member RAS oncogene family [Source:HGNC Symbol;Acc:9788]	protein_coding	117.233	114.354	125.654	119.026	118.422	116.713	116.439	127.686	126.97	116.088	119.491	118.777	110.435	105.052	104.793	122.425	121.296	118.682
ENSG00000075790	BCAP29	B-cell receptor-associated protein 29 [Source:HGNC Symbol;Acc:24131]	protein_coding	6.75049	6.91215	7.27263	7.33339	7.53557	8.98268	8.0136	8.83693	9.213	5.61673	5.78413	5.39571	5.34093	5.03371	5.21448	5.72611	6.35182	6.05779
ENSG00000075826	SEC31B	SEC31 homolog B (S. cerevisiae) [Source:HGNC Symbol;Acc:23197]	protein_coding	1.68905	1.53122	1.66716	1.40003	1.5036	1.29626	1.91	1.77869	1.65162	1.38086	1.28437	1.40611	1.28652	1.28464	1.28767	1.47451	1.17443	1.50221
ENSG00000075856	SART3	squamous cell carcinoma antigen recognized by T cells 3 [Source:HGNC Symbol;Acc:16860]	protein_coding	7.426	6.98509	7.29223	6.36486	6.39409	3.61421	6.32728	5.91966	5.76792	7.25936	7.38469	7.44999	7.79416	7.41813	7.49816	6.41412	5.5725	6.52125
ENSG00000075884	ARHGAP15	Rho GTPase activating protein 15 [Source:HGNC Symbol;Acc:21030]	protein_coding	0.0431828	0.0251762	0.0420563	0.0234355	0.0627406	0.00319532	0.0102427	0.0304829	0.0503955	0.0267185	0.025213	0.0248297	0.0263951	0.00856175	0.0230069	0.038413	0.020518	0.0390822
ENSG00000075886	TUBA3D	tubulin, alpha 3d [Source:HGNC Symbol;Acc:24071]	protein_coding	0.24143	0.487957	0.163025	0.151407	0.133002	0.0154827	0.248151	0.0984684	0.169053	0.310711	0.314146	0.326558	0.223817	0.331883	0.254808	0.413616	0.0596512	0.394521
ENSG00000075891	PAX2	paired box 2 [Source:HGNC Symbol;Acc:8616]	protein_coding	0	0	0	0	0	0	0	0	0	0	0	0	0	0	0	0	0	0
ENSG00000075914	EXOSC7	exosome component 7 [Source:HGNC Symbol;Acc:28112]	protein_coding	6.68197	6.40727	7.11838	6.21619	6.10395	11.5129	6.11215	6.1106	5.79108	6.79049	6.68663	6.91268	6.75199	5.62645	6.30781	5.42367	7.43926	6.30729
ENSG00000075945	KIFAP3	kinesin-associated protein 3 [Source:HGNC Symbol;Acc:17060]	protein_coding	5.45288	5.8124	5.79972	5.38037	4.91106	6.75034	5.89467	5.89209	6.01045	4.89766	4.8503	4.84229	5.13083	5.1168	4.93854	5.44428	5.3802	5.25581
ENSG00000075975	MKRN2	makorin ring finger protein 2 [Source:HGNC Symbol;Acc:7113]	protein_coding	15.1179	14.3626	14.9214	13.1678	13.8806	11.224	14.0258	13.6468	13.3008	21.2984	21.8178	22.2576	21.5105	20.3443	20.713	18.1253	20.1043	20.7285
ENSG00000076003	MCM6	minichromosome maintenance complex component 6 [Source:HGNC Symbol;Acc:6949]	protein_coding	7.93222	8.41043	8.62737	6.977	6.63582	6.18834	6.72145	6.6678	6.61117	11.2685	11.879	12.0052	13.1148	11.1643	11.4576	4.58241	4.88418	5.16236
ENSG00000076043	REXO2	REX2, RNA exonuclease 2 homolog (S. cerevisiae) [Source:HGNC Symbol;Acc:17851]	protein_coding	27.3892	27.4833	28.6642	27.668	27.1121	55.0945	26.1434	27.3527	29.2048	21.8291	21.948	22.9434	23.9863	22.6355	21.2315	27.8393	41.5667	32.3898
ENSG00000076053	RBM7	RNA binding motif protein 7 [Source:HGNC Symbol;Acc:9904]	protein_coding	3.28151	3.00794	3.28326	3.2564	3.33853	5.26519	3.36951	3.42244	3.57074	2.852	2.8296	3.04086	3.40197	3.2285	3.16942	3.00931	4.41655	3.22059
ENSG00000076067	RBMS2	RNA binding motif, single stranded interacting protein 2 [Source:HGNC Symbol;Acc:9909]	protein_coding	15.0517	14.9981	14.6444	11.1706	11.4669	4.82624	12.2623	12.5459	11.7603	25.8874	24.744	25.5703	24.0323	28.1964	27.1343	24.8798	14.025	25.4973
ENSG00000076108	BAZ2A	bromodomain adjacent to zinc finger domain, 2A [Source:HGNC Symbol;Acc:962]	protein_coding	12.6222	12.8346	12.0617	10.0775	10.0671	3.91357	10.4143	9.78949	9.48766	11.9642	12.062	12.0195	10.663	12.0012	11.8201	10.7607	6.23086	11.23
ENSG00000076201	PTPN23	protein tyrosine phosphatase, non-receptor type 23 [Source:HGNC Symbol;Acc:14406]	protein_coding	12.3635	11.8802	10.8021	11.5037	11.61	4.6372	10.175	10.2472	9.77626	15.6692	14.763	15.2503	14.7747	15.2461	15.3689	13.6535	8.88785	12.1641
ENSG00000076242	MLH1	mutL homolog 1, colon cancer, nonpolyposis type 2 (E. coli) [Source:HGNC Symbol;Acc:7127]	protein_coding	7.57771	8.15275	7.81575	7.27487	7.69983	10.7032	6.83797	7.80685	7.33217	10.5039	11.6564	11.4646	11.9773	11.2579	10.989	9.76297	11.6974	10.6071
ENSG00000076248	UNG	uracil-DNA glycosylase [Source:HGNC Symbol;Acc:12572]	protein_coding	8.09585	7.4295	8.55016	7.50491	7.62908	10.4671	7.52825	7.60098	7.93965	8.76849	7.87677	8.63437	8.66831	7.59264	7.8518	6.03798	7.56293	6.05149
ENSG00000076258	FMO4	flavin containing monooxygenase 4 [Source:HGNC Symbol;Acc:3772]	protein_coding	4.29184	4.76311	3.32499	10.5017	10.5792	10.5276	15.5551	13.7379	15.3123	0.156168	0.144044	0.250973	0.253746	0.171199	0.212327	0.144429	0.214605	0.10019
ENSG00000076321	KLHL20	kelch-like 20 (Drosophila) [Source:HGNC Symbol;Acc:25056]	protein_coding	7.64235	7.64512	7.36407	8.16162	8.70764	4.3213	8.55734	9.29356	8.84825	7.45046	8.21466	7.76697	8.14938	8.04905	7.98046	7.05396	5.6841	8.19846
ENSG00000076344	RGS11	regulator of G-protein signaling 11 [Source:HGNC Symbol;Acc:9993]	protein_coding	2.8733	2.5935	2.39582	4.68969	4.54363	2.67112	5.76333	4.77174	5.05485	1.09089	0.91259	0.99603	0.75076	0.732297	0.875172	1.21915	1.14567	1.09848
ENSG00000076351	SLC46A1	solute carrier family 46 (folate transporter), member 1 [Source:HGNC Symbol;Acc:30521]	protein_coding	0.931754	0.781319	0.712828	0.638717	0.772286	0.602611	0.831359	0.812596	0.791242	0.61551	0.580398	0.516534	0.52772	0.618277	0.533537	0.738701	0.783702	0.614215
ENSG00000076356	PLXNA2	plexin A2 [Source:HGNC Symbol;Acc:9100]	protein_coding	0.321015	0.346564	0.344995	0.726405	0.652153	0.254936	0.694433	0.716484	0.681743	0.349782	0.257015	0.294961	0.289192	0.336735	0.334247	0.203837	0.103754	0.168351
ENSG00000076382	SPAG5	sperm associated antigen 5 [Source:HGNC Symbol;Acc:13452]	protein_coding	3.31731	2.93087	3.69827	1.0973	0.965807	0.79315	0.63069	0.625656	0.566909	10.0099	11.3872	10.6407	12.9259	10.2472	10.9979	1.8068	2.40044	3.02689
ENSG00000076513	ANKRD13A	ankyrin repeat domain 13A [Source:HGNC Symbol;Acc:21268]	protein_coding	68.0579	70.6601	67.6789	39.4827	39.5879	21.9472	36.5206	38.1066	37.7961	32.5218	33.8954	33.1529	34.2117	32.5164	33.0491	15.8154	14.2674	20.4275
ENSG00000076554	TPD52	tumor protein D52 [Source:HGNC Symbol;Acc:12005]	protein_coding	0.173471	0.185415	0.190063	0.0431489	0.055133	0.0673889	0.0480038	0.0714311	0.0622907	0.00268329	0.00361728	0.00356229	0.00331351	0	0.00330077	0	0.00412117	0
ENSG00000076555	ACACB	acetyl-CoA carboxylase beta [Source:HGNC Symbol;Acc:85]	protein_coding	0.499548	0.452044	0.358783	0.395158	0.501789	0.216677	0.610545	0.469535	0.462148	0.381355	0.401822	0.430629	0.357252	0.496301	0.460126	0.522829	0.296221	0.464853
ENSG00000076604	TRAF4	TNF receptor-associated factor 4 [Source:HGNC Symbol;Acc:12034]	protein_coding	10.4109	9.5428	10.5957	9.45017	9.53914	15.1365	11.2223	10.395	10.9436	10.7774	9.58394	11.0637	11.9709	10.8094	11.3175	9.87575	12.4048	9.67932
ENSG00000076641	PAG1	phosphoprotein associated with glycosphingolipid microdomains 1 [Source:HGNC Symbol;Acc:30043]	protein_coding	2.86269	3.15489	3.03267	1.05334	0.862083	0.10303	1.1109	1.13926	1.14202	5.51763	5.61163	4.89207	4.69065	6.43109	6.16112	6.80601	2.03288	6.10039
ENSG00000076650	GPATCH1	G patch domain containing 1 [Source:HGNC Symbol;Acc:24658]	protein_coding	2.53225	2.32899	2.17934	1.8711	2.07715	1.58221	1.96582	1.82533	2.08918	2.80601	2.81215	2.94912	2.84195	2.78031	2.61151	2.71304	2.24933	2.78281
ENSG00000076662	ICAM3	intercellular adhesion molecule 3 [Source:HGNC Symbol;Acc:5346]	protein_coding	3.12463	2.50343	3.18682	2.73858	3.0909	4.02151	2.60201	2.69924	2.58296	3.8514	3.843	4.47971	4.16686	3.70991	4.45142	3.43862	5.46845	3.58836
ENSG00000076685	NT5C2	5'-nucleotidase, cytosolic II [Source:HGNC Symbol;Acc:8022]	protein_coding	14.3816	15.2596	14.8407	12.6882	12.9995	8.50738	12.8065	13.3277	13.9666	15.7196	16.3106	16.0589	15.2341	15.1153	15.2311	19.4857	17.0331	20.8667
ENSG00000076706	MCAM	melanoma cell adhesion molecule [Source:HGNC Symbol;Acc:6934]	protein_coding	3.79843	3.48703	4.04489	5.77344	5.41816	4.22034	5.02776	4.98763	4.47582	45.6898	44.3043	45.4465	54.3261	48.1501	52.1252	53.0054	48.8162	50.7207
ENSG00000076716	GPC4	glypican 4 [Source:HGNC Symbol;Acc:4452]	protein_coding	0.614688	0.654545	0.75252	1.21261	1.07945	0.786759	1.41502	1.35193	1.49993	3.14633	3.6576	3.52605	2.64403	3.1425	3.03598	4.86287	3.57719	3.44672
ENSG00000076770	MBNL3	muscleblind-like splicing regulator 3 [Source:HGNC Symbol;Acc:20564]	protein_coding	0.655712	0.777689	0.584602	0.267751	0.261338	0.150083	0.301226	0.299897	0.332175	0.503679	0.532682	0.490812	0.504702	0.649404	0.615414	0.67185	0.421954	0.609825
ENSG00000076826	CAMSAP3	calmodulin regulated spectrin-associated protein family, member 3 [Source:HGNC Symbol;Acc:29307]	protein_coding	0	0	0.0389244	0.00723009	0	0	0	0	0	0	0	0.00656592	0.00610737	0	0.0182517	0.00790054	0.00759603	0
ENSG00000076864	RAP1GAP	RAP1 GTPase activating protein [Source:HGNC Symbol;Acc:9858]	protein_coding	0.0689337	0.0870766	0.0924098	0.610305	0.612708	0.47587	0.787716	0.775227	0.757151	0.0358773	0.0131905	0.01299	0.0241657	0.00522573	0.0160485	0.0312609	0.015028	0.0198785
ENSG00000076924	XAB2	XPA binding protein 2 [Source:HGNC Symbol;Acc:14089]	protein_coding	13.3522	12.1989	12.4711	12.5693	11.6621	12.4078	11.82	10.8748	11.3828	15.2329	13.6726	15.1131	15.5238	14.236	14.0991	11.5655	13.5392	11.0009
ENSG00000076928	ARHGEF1	Rho guanine nucleotide exchange factor (GEF) 1 [Source:HGNC Symbol;Acc:681]	protein_coding	18.0417	17.6249	17.9182	15.342	14.5475	14.2263	14.8544	14.1503	13.3252	19.8647	18.5544	19.5256	21.4236	19.2203	19.0435	16.2272	19.6969	16.1467
ENSG00000076944	STXBP2	syntaxin binding protein 2 [Source:HGNC Symbol;Acc:11445]	protein_coding	9.68776	9.28816	9.33757	0.444501	0.437501	0.577536	0.426639	0.374109	0.527664	1.47858	1.45474	1.4722	1.11907	0.983896	0.982755	0.82858	1.23617	0.908423
ENSG00000076984	MAP2K7	mitogen-activated protein kinase kinase 7 [Source:HGNC Symbol;Acc:6847]	protein_coding	7.04373	6.6811	6.50651	7.34778	7.05214	6.14567	7.96432	7.39358	7.59597	6.48591	5.95729	6.75821	6.12238	6.1204	6.67756	6.28843	5.71256	5.8621
ENSG00000077009	NMRK2	nicotinamide riboside kinase 2 [Source:HGNC Symbol;Acc:17871]	protein_coding	0.0228829	0	0	0	0.0270129	0.0440238	0.0235199	0	0	0	0	0	0	0	0	0	0	0
ENSG00000077044	DGKD	diacylglycerol kinase, delta 130kDa [Source:HGNC Symbol;Acc:2851]	protein_coding	1.69181	1.76541	1.59699	1.44474	1.40541	1.02467	1.48129	1.33335	1.25585	2.49152	2.40164	2.55714	2.4435	2.38744	2.35324	2.14229	1.84096	2.08613
ENSG00000077063	CTTNBP2	cortactin binding protein 2 [Source:HGNC Symbol;Acc:15679]	protein_coding	0.0182803	0.00461831	0.0138866	0	0	0.0035169	0	0.00559177	0	1.13807	1.20913	1.10095	1.0749	1.32399	1.36741	1.37171	0.76782	1.20443
ENSG00000077080	ACTL6B	actin-like 6B [Source:HGNC Symbol;Acc:160]	protein_coding	0	0	0.0136309	0	0	0	0	0	0.0125644	0	0.011674	0.0114965	0	0	0	0	0.0133002	0
ENSG00000077092	RARB	retinoic acid receptor, beta [Source:HGNC Symbol;Acc:9865]	protein_coding	0.347855	0.272433	0.264248	0.14725	0.23817	0.207461	0.143015	0.20217	0.146144	0.0279797	0.00754374	0.0297162	0.0276409	0	0.0275347	0.0446956	0.0257838	0.0409269
ENSG00000077097	TOP2B	topoisomerase (DNA) II beta 180kDa [Source:HGNC Symbol;Acc:11990]	protein_coding	27.4719	27.8941	28.2786	28.1045	28.0208	20.6611	24.558	25.7951	24.8248	29.6472	30.6351	29.4032	30.7832	31.4334	30.3015	26.421	19.1198	28.2428
ENSG00000077147	TM9SF3	transmembrane 9 superfamily member 3 [Source:HGNC Symbol;Acc:21529]	protein_coding	37.0308	38.3238	37.489	40.461	40.4534	42.2643	43.6024	45.2319	47.5438	37.6732	38.5575	37.2126	36.4177	37.7346	37.0131	44.1105	43.624	45.7475
ENSG00000077150	NFKB2	nuclear factor of kappa light polypeptide gene enhancer in B-cells 2 (p49/p100) [Source:HGNC Symbol;Acc:7795]	protein_coding	13.3489	13.1178	13.6932	9.97279	9.54143	9.94603	8.81654	8.87075	9.2	12.1595	11.2533	12.0572	12.1221	10.8639	11.4329	9.84003	12.1377	10.2763
ENSG00000077152	UBE2T	ubiquitin-conjugating enzyme E2T (putative) [Source:HGNC Symbol;Acc:25009]	protein_coding	4.97502	5.00313	5.62611	2.21502	2.53734	5.38967	2.0603	2.54867	2.19838	12.9957	14.7695	15.035	18.1589	13.9746	15.1021	4.8098	9.54718	7.45879
ENSG00000077157	PPP1R12B	protein phosphatase 1, regulatory subunit 12B [Source:HGNC Symbol;Acc:7619]	protein_coding	2.05227	2.1705	1.95385	2.04984	2.1296	1.00168	1.91297	1.75929	1.60921	2.18519	2.14205	2.05798	2.26908	2.82438	2.7499	1.95993	0.986324	1.94387
ENSG00000077232	DNAJC10	DnaJ (Hsp40) homolog, subfamily C, member 10 [Source:HGNC Symbol;Acc:24637]	protein_coding	19.0415	18.8862	19.33	18.0645	18.2391	12.7465	17.4205	19.1181	18.4805	27.6394	28.7738	26.8994	28.1219	30.4988	30.6051	50.025	39.8461	54.3788
ENSG00000077235	GTF3C1	general transcription factor IIIC, polypeptide 1, alpha 220kDa [Source:HGNC Symbol;Acc:4664]	protein_coding	12.3682	11.977	12.173	9.37611	9.17591	5.14757	9.25367	8.79895	8.54712	13.0781	13.2765	13.1421	12.6951	12.7369	13.2001	11.4084	8.10248	10.8054
ENSG00000077238	IL4R	interleukin 4 receptor [Source:HGNC Symbol;Acc:6015]	protein_coding	5.91796	6.03793	6.41464	3.82628	3.40347	2.85852	2.83773	2.93328	2.86291	18.854	16.4995	19.0528	14.2515	16.2257	15.6814	23.2776	18.4699	18.527
ENSG00000077254	USP33	ubiquitin specific peptidase 33 [Source:HGNC Symbol;Acc:20059]	protein_coding	12.1166	13.0748	12.394	9.75328	9.8224	7.8108	10.547	10.5027	10.7257	10.5564	10.8686	10.1952	10.2144	11.4322	11.1463	10.629	7.74376	10.4035
ENSG00000077264	PAK3	p21 protein (Cdc42/Rac)-activated kinase 3 [Source:HGNC Symbol;Acc:8592]	protein_coding	0.0792208	0.108411	0.0835836	0.0077627	0.0155865	0.00635045	0.00678552	0.0100971	0.00770439	0.238955	0.186119	0.16919	0.137703	0.255237	0.176366	0.161168	0.0326224	0.103564
ENSG00000077274	CAPN6	calpain 6 [Source:HGNC Symbol;Acc:1483]	protein_coding	0.00720862	0	0	0	0	0	0.00740931	0	0	0	0	0	0	0	0	0	0.00890533	0
ENSG00000077279	DCX	doublecortin [Source:HGNC Symbol;Acc:2714]	protein_coding	0.00253678	0.00320444	0.0128471	0.0178973	0.0119785	0.00732065	0.0156444	0.0116396	0.00296048	0.00816182	0.0192548	0.00541774	0.00503938	0.00980771	0.00251001	0.00651898	0.00313386	0.00497442
ENSG00000077312	SNRPA	small nuclear ribonucleoprotein polypeptide A [Source:HGNC Symbol;Acc:11151]	protein_coding	18.1528	18.0809	17.7623	13.4684	12.1413	17.629	11.302	11.4293	10.6938	27.436	28.8485	29.456	32.1693	29.258	29.0599	19.8734	29.6468	21.1904
ENSG00000077327	SPAG6	sperm associated antigen 6 [Source:HGNC Symbol;Acc:11215]	protein_coding	0.0128409	0.00811029	0.0243866	0.0150991	0.0151585	0	0.0197976	0.0294594	0.0224785	0.0258215	0.00696186	0.00685602	0.0382633	0.00827429	0.0317635	0.0164992	0.0317266	0.01259
ENSG00000077348	EXOSC5	exosome component 5 [Source:HGNC Symbol;Acc:24662]	protein_coding	6.09167	5.82055	5.37243	4.10185	4.0258	7.68785	3.85308	3.78251	3.43304	5.69553	5.41977	5.44857	6.23164	5.16661	5.25464	3.24459	4.95266	3.21604
ENSG00000077380	DYNC1I2	dynein, cytoplasmic 1, intermediate chain 2 [Source:HGNC Symbol;Acc:2964]	protein_coding	25.2164	26.2687	26.5299	28.1822	28.6876	25.3632	27.3092	30.1299	29.2939	35.3263	37.7975	35.8189	35.9184	35.5754	34.3818	30.1479	29.1754	32.7482
ENSG00000077420	APBB1IP	amyloid beta (A4) precursor protein-binding, family B, member 1 interacting protein [Source:HGNC Symbol;Acc:17379]	protein_coding	5.88753	6.01013	6.18593	3.25206	3.26486	2.44095	3.97518	3.42996	4.35763	0.0760924	0.0724082	0.101019	0.1216	0.121916	0.0936028	0.0929518	0.061871	0.0545604
ENSG00000077454	LRCH4	leucine-rich repeats and calponin homology (CH) domain containing 4 [Source:HGNC Symbol;Acc:6691]	protein_coding	5.19348	4.9602	5.03701	4.98879	5.11016	4.61448	5.09301	5.02161	5.12564	8.09135	7.31959	8.5917	7.9118	7.69995	7.6398	7.03847	7.73951	7.15641
ENSG00000077458	FAM76B	family with sequence similarity 76, member B [Source:HGNC Symbol;Acc:28492]	protein_coding	2.65207	2.79083	2.88346	2.6229	2.61815	1.83042	2.71277	2.36341	2.52372	2.16058	2.28025	2.3365	2.14373	2.30415	2.13549	2.42855	2.19822	2.95919
ENSG00000077463	SIRT6	sirtuin 6 [Source:HGNC Symbol;Acc:14934]	protein_coding	7.84503	6.63301	7.60362	7.5239	8.31444	12.4312	7.4009	7.76663	7.92607	8.20698	7.0064	8.83051	9.43183	8.73244	8.29113	7.61557	11.0316	6.87478
ENSG00000077498	TYR	tyrosinase (oculocutaneous albinism IA) [Source:HGNC Symbol;Acc:12442]	protein_coding	0	0	0	0.0201825	0	0	0	0	0.0100155	0.00690296	0	0	0	0.01106	0.0169829	0.022054	0	0.00841435
ENSG00000077514	POLD3	polymerase (DNA-directed), delta 3, accessory subunit [Source:HGNC Symbol;Acc:20932]	protein_coding	2.72509	2.80573	2.67036	2.21668	2.07118	1.82239	2.23501	2.36229	2.60301	3.18655	3.58735	3.17405	3.26755	2.8805	2.99644	1.56486	1.33161	1.99473
ENSG00000077522	ACTN2	actinin, alpha 2 [Source:HGNC Symbol;Acc:164]	protein_coding	0.0140064	0.00589759	0	0.0219593	0.0275572	0.00898216	0.00959753	0	0.0054486	0.0337981	0.0303749	0.00997104	0.00927469	0.0180505	0.00923904	0.0179967	0	0
ENSG00000077549	CAPZB	capping protein (actin filament) muscle Z-line, beta [Source:HGNC Symbol;Acc:1491]	protein_coding	106.015	100.989	110.288	102.454	98.9749	138.928	90.651	92.0716	95.4829	78.0562	74.6437	79.4598	84.6653	76.3996	77.8313	61.0438	79.9559	61.4213
ENSG00000077585	GPR137B	G protein-coupled receptor 137B [Source:HGNC Symbol;Acc:11862]	protein_coding	7.88878	8.02623	7.57307	9.24954	10.2585	13.3423	11.078	11.634	11.5245	6.74476	6.70614	6.2547	5.99724	6.69045	6.55486	11.2528	10.6797	9.02928
ENSG00000077616	NAALAD2	N-acetylated alpha-linked acidic dipeptidase 2 [Source:HGNC Symbol;Acc:14526]	protein_coding	1.64165	1.80051	1.56222	0.921396	0.86224	0.920894	1.35936	1.27439	1.16689	0.122635	0.0961167	0.128731	0.116219	0.1645	0.0912148	0.0820049	0.0700837	0.111245
ENSG00000077684	PHF17	PHD finger protein 17 [Source:HGNC Symbol;Acc:30027]	protein_coding	5.38123	5.25686	5.32609	3.06751	3.1629	3.20741	2.98607	3.03996	2.99175	4.00819	3.98898	4.03688	4.18681	4.37349	4.08692	2.38337	2.23919	2.64635
ENSG00000077713	SLC25A43	solute carrier family 25, member 43 [Source:HGNC Symbol;Acc:30557]	protein_coding	12.757	12.7143	13.0675	14.9324	14.7865	14.3206	14.818	14.6492	15.0515	7.24584	7.18046	7.04485	7.91428	7.78923	7.32014	7.06579	7.09947	7.59368
ENSG00000077721	UBE2A	ubiquitin-conjugating enzyme E2A [Source:HGNC Symbol;Acc:12472]	protein_coding	23.7504	23.2955	24.02	24.2246	23.8063	39.9317	25.1434	26.8869	27.1356	22.7882	23.3511	24.0521	23.8655	22.4615	22.2003	22.486	29.1842	24.1474
ENSG00000077782	FGFR1	fibroblast growth factor receptor 1 [Source:HGNC Symbol;Acc:3688]	protein_coding	41.3754	41.2973	40.1146	33.55	33.9517	22.787	33.2476	31.8341	31.3446	33.9193	32.8432	33.937	28.5932	29.601	29.7914	27.2348	22.6787	24.5142
ENSG00000077800	FKBP6	FK506 binding protein 6, 36kDa [Source:HGNC Symbol;Acc:3722]	protein_coding	0.418728	0.330584	0.450624	0.455437	0.370727	0.302092	0.699376	0.544361	0.464233	0.429425	0.204317	0.301816	0.301533	0.269815	0.352163	0.403516	0.375031	0.492656
ENSG00000077809	GTF2I	general transcription factor IIi [Source:HGNC Symbol;Acc:4659]	protein_coding	25.1957	25.8873	24.9985	22.6232	21.9388	22.0876	24.3984	24.3669	24.6437	37.818	36.9702	40.0958	36.2852	38.7623	35.7411	38.5201	34.2664	38.4619
ENSG00000077935	SMC1B	structural maintenance of chromosomes 1B [Source:HGNC Symbol;Acc:11112]	protein_coding	0.0241903	0.0458356	0.030627	0.0284444	0.0214173	0.0349043	0.00621594	0.018499	0	0.0145931	0.0262302	0.0452049	0.0240274	0.0155875	0.0179513	0.031082	0.0448261	0.0296471
ENSG00000077942	FBLN1	fibulin 1 [Source:HGNC Symbol;Acc:3600]	protein_coding	485.591	488.012	436.596	354.187	355.667	330.302	476.237	417.196	434.887	40.179	37.8357	41.0169	39.051	40.9736	36.9359	42.9957	45.5374	35.982
ENSG00000077943	ITGA8	integrin, alpha 8 [Source:HGNC Symbol;Acc:6144]	protein_coding	0.307496	0.358217	0.359037	0.566463	0.609026	0.272786	0.32308	0.350113	0.406704	6.33177	6.75002	6.04906	5.04631	7.4413	6.74762	22.31	11.9153	15.6774
ENSG00000077984	CST7	cystatin F (leukocystatin) [Source:HGNC Symbol;Acc:2479]	protein_coding	0.0276563	0	0	0.0325199	0.0652958	0	0.0284262	0	0.0322756	0	0	0.059065	0	0.0356417	0.0273645	0.0355354	0	0.0271159
ENSG00000078018	MAP2	microtubule-associated protein 2 [Source:HGNC Symbol;Acc:6839]	protein_coding	4.71062	4.55628	4.72729	1.72947	1.73103	1.02099	2.17959	2.17808	2.0255	0.889525	0.866184	0.767477	1.01004	1.53131	1.35842	3.6739	2.00942	3.31612
ENSG00000078043	PIAS2	protein inhibitor of activated STAT, 2 [Source:HGNC Symbol;Acc:17311]	protein_coding	5.80282	5.83716	6.21847	5.98035	6.07251	3.50386	6.43236	6.4156	6.20676	6.12463	6.1976	5.74132	5.50394	5.9427	5.70325	6.23617	4.03311	6.50629
ENSG00000078053	AMPH	amphiphysin [Source:HGNC Symbol;Acc:471]	protein_coding	0.807447	0.939741	0.947635	1.21081	1.09776	0.715623	0.899863	1.05457	0.921136	3.17437	3.05453	3.20185	2.31591	2.42609	2.28008	0.641142	0.54358	0.609319
ENSG00000078061	ARAF	v-raf murine sarcoma 3611 viral oncogene homolog [Source:HGNC Symbol;Acc:646]	protein_coding	18.8568	18.0195	17.6237	17.5571	18.4222	16.1467	17.6985	17.545	17.0692	17.1175	17.3829	17.6501	17.6374	17.5045	18.1018	18.6694	19.8837	17.0086
ENSG00000078070	MCCC1	methylcrotonoyl-CoA carboxylase 1 (alpha) [Source:HGNC Symbol;Acc:6936]	protein_coding	6.27384	6.36112	6.9409	4.94842	5.256	4.36882	4.83943	4.98896	4.50835	6.30556	6.37044	6.12104	5.69357	5.98345	5.97205	6.12622	5.65479	6.66483
ENSG00000078081	LAMP3	lysosomal-associated membrane protein 3 [Source:HGNC Symbol;Acc:14582]	protein_coding	0.0269605	0.0170282	0.0768023	0.0951053	0.0636532	0.0842866	0.0692778	0.0412349	0.0550614	0.0271071	0.0365425	0.0359869	0.0401685	0.0173725	0.0533521	0.337754	0.199838	0.21147
ENSG00000078098	FAP	fibroblast activation protein, alpha [Source:HGNC Symbol;Acc:3590]	protein_coding	22.9548	25.0296	23.0874	24.9575	24.0022	16.7039	29.1846	28.8787	29.4548	12.7532	13.2696	11.9893	11.6299	12.9501	12.2684	9.47598	7.90839	11.0695
ENSG00000078114	NEBL	nebulette [Source:HGNC Symbol;Acc:16932]	protein_coding	0.00937468	0.00236841	0.00712149	0.00440931	0	0.00180357	0	0	0.0021881	0.00301621	0.00406608	0.00400426	0.00186231	0.0048326	0.00556545	0.00240909	0.00463248	0.0018383
ENSG00000078124	ACER3	alkaline ceramidase 3 [Source:HGNC Symbol;Acc:16066]	protein_coding	2.75737	2.96919	2.96454	2.90564	2.78901	2.99157	3.09122	3.14797	3.09131	1.67493	1.73184	1.72804	1.67321	1.66996	1.68467	1.3436	1.31788	1.6871
ENSG00000078140	UBE2K	ubiquitin-conjugating enzyme E2K [Source:HGNC Symbol;Acc:4914]	protein_coding	13.0539	13.6278	14.4847	12.4953	13.1175	18.1044	12.8377	13.4927	13.689	12.9691	12.9955	12.6984	13.643	12.3613	12.4697	10.2704	12.4795	12.0151
ENSG00000078142	PIK3C3	phosphatidylinositol 3-kinase, catalytic subunit type 3 [Source:HGNC Symbol;Acc:8974]	protein_coding	7.3514	7.18747	7.25909	5.82578	5.88088	4.2419	5.87071	5.73638	5.65488	5.25365	5.43431	5.25571	4.73716	4.90375	5.03697	5.54707	4.66367	6.38791
ENSG00000078177	N4BP2	NEDD4 binding protein 2 [Source:HGNC Symbol;Acc:29851]	protein_coding	1.24378	1.19145	1.2237	1.48688	1.42238	0.710386	1.68324	1.43862	1.50596	0.839949	0.643424	0.716653	0.877652	0.955066	0.889662	1.39836	0.745858	1.46846
ENSG00000078237	C12orf5	chromosome 12 open reading frame 5 [Source:HGNC Symbol;Acc:1185]	protein_coding	17.9336	17.117	17.8473	12.7619	12.888	19.4441	14.2908	15.691	16.3572	18.9964	18.8365	19.2017	19.5032	18.3321	19.5553	20.8767	24.3563	20.8574
ENSG00000078246	TULP3	tubby like protein 3 [Source:HGNC Symbol;Acc:12425]	protein_coding	17.5487	17.539	17.2435	17.0161	16.8175	9.73114	17.3682	17.0699	16.6163	13.8438	14.7331	15.1698	15.2996	15.7709	16.4969	17.2002	14.8399	17.0719
ENSG00000078269	SYNJ2	synaptojanin 2 [Source:HGNC Symbol;Acc:11504]	protein_coding	6.55567	6.84938	7.14879	6.90587	6.81143	4.47748	4.95103	5.01527	4.7497	9.3651	9.00499	8.65354	9.98091	10.5001	10.5288	8.23799	4.9674	8.26872
ENSG00000078295	ADCY2	adenylate cyclase 2 (brain) [Source:HGNC Symbol;Acc:233]	protein_coding	0.0389178	0.0273116	0.0401486	0.0372874	0.0425389	0.0194115	0.0296306	0.0330684	0.0319609	0.0231878	0.028133	0.0184702	0.0400874	0.0204335	0.022819	0.0111123	0.0249293	0.0339177
ENSG00000078304	PPP2R5C	protein phosphatase 2, regulatory subunit B', gamma [Source:HGNC Symbol;Acc:9311]	protein_coding	6.62794	6.81962	6.84219	6.96849	7.1538	7.67969	7.37545	7.33247	7.92739	6.34054	6.5194	6.30292	6.40316	6.36022	6.09578	5.67276	6.06516	6.06557
ENSG00000078319	PMS2P1	postmeiotic segregation increased 2 pseudogene 1 [Source:HGNC Symbol;Acc:9123]	pseudogene	1.15441	1.2541	0.818489	0.733011	1.03571	1.28815	0.854318	0.42375	0.70056	0.965695	0.951338	0.887566	0.963178	0.981907	1.02801	1.03831	0.998292	0.701752
ENSG00000078328	RBFOX1	RNA binding protein, fox-1 homolog (C. elegans) 1 [Source:HGNC Symbol;Acc:18222]	protein_coding	0.00320623	0	0	0	0.00378491	0	0	0	0	0.00257893	0.00347659	0	0	0	0.00634479	0.00411967	0	0.00314358
ENSG00000078369	GNB1	guanine nucleotide binding protein (G protein), beta polypeptide 1 [Source:HGNC Symbol;Acc:4396]	protein_coding	70.6819	69.9633	73.1641	71.6037	70.6835	60.3319	63.7812	67.0864	67.346	82.2818	82.8503	85.6795	88.0311	82.5596	83.8565	73.6019	73.5983	73.5031
ENSG00000078399	HOXA9	homeobox A9 [Source:HGNC Symbol;Acc:5109]	protein_coding	0.385003	0.405279	0.352045	0.892843	1.1236	0.925872	0.945335	1.01412	0.93606	0.00860215	0	0.0228401	0.021245	0.0137825	0	0	0	0
ENSG00000078401	EDN1	endothelin 1 [Source:HGNC Symbol;Acc:3176]	protein_coding	17.4337	17.851	19.5257	7.48277	7.43756	8.2025	9.45365	10.6424	10.7338	7.82548	8.95802	8.29496	11.2719	9.39132	10.5776	4.04768	3.64161	3.64685
ENSG00000078403	MLLT10	myeloid/lymphoid or mixed-lineage leukemia (trithorax homolog, Drosophila); translocated to, 10 [Source:HGNC Symbol;Acc:16063]	protein_coding	8.94167	9.18314	7.9048	7.58281	7.66113	5.60737	7.73683	8.02516	6.91612	5.49923	5.45887	5.65484	5.44526	5.77616	5.87482	5.00131	3.50844	5.46288
ENSG00000078487	ZCWPW1	zinc finger, CW type with PWWP domain 1 [Source:HGNC Symbol;Acc:23486]	protein_coding	0.627326	0.635905	0.607943	0.89246	0.95083	0.804597	1.13833	0.687025	1.01229	0.292786	0.226742	0.231565	0.246163	0.249524	0.268206	0.477658	0.478383	0.48598
ENSG00000078549	ADCYAP1R1	adenylate cyclase activating polypeptide 1 (pituitary) receptor type I [Source:HGNC Symbol;Acc:242]	protein_coding	0	0	0	0	0	0.00362351	0	0	0	0	0	0	0	0	0	0	0	0
ENSG00000078579	FGF20	fibroblast growth factor 20 [Source:HGNC Symbol;Acc:3677]	protein_coding	0.0457115	0.0192475	0.0964579	0.0179168	0	0	0.0156614	0	0	0.171584	0.198265	0.146438	0.181615	0.176731	0.16584	0.254516	0.26353	0.164334
ENSG00000078589	P2RY10	purinergic receptor P2Y, G-protein coupled, 10 [Source:HGNC Symbol;Acc:19906]	protein_coding	0	0	0	0	0	0	0	0	0	0	0	0	0	0	0	0	0	0
ENSG00000078596	ITM2A	integral membrane protein 2A [Source:HGNC Symbol;Acc:6173]	protein_coding	0	0.015841	0	0	0	0	0	0	0	0	0	0	0	0	0	0	0	0
ENSG00000078618	NRD1	nardilysin (N-arginine dibasic convertase) [Source:HGNC Symbol;Acc:7995]	protein_coding	39.1809	39.1655	39.8996	32.2859	32.8259	19.0373	29.5278	30.4768	31.0321	43.3329	43.6941	41.4613	39.6426	41.2445	39.8363	34.6007	26.7049	37.7677
ENSG00000078668	VDAC3	voltage-dependent anion channel 3 [Source:HGNC Symbol;Acc:12674]	protein_coding	20.8298	21.3947	21.6818	19.6559	20.3222	27.306	18.972	19.4001	20.7967	28.5227	29.9997	29.5961	29.5356	27.7506	26.8084	23.2544	27.6622	25.8914
ENSG00000078674	PCM1	pericentriolar material 1 [Source:HGNC Symbol;Acc:8727]	protein_coding	6.81247	6.9703	6.55567	6.93224	7.40304	5.72588	7.21076	6.99344	6.7825	8.23517	8.93729	7.9287	8.22213	9.01584	8.69263	9.07131	6.08648	9.24042
ENSG00000078687	TNRC6C	trinucleotide repeat containing 6C [Source:HGNC Symbol;Acc:29318]	protein_coding	1.20398	1.24661	1.02769	0.913832	0.937817	0.496014	0.991524	0.803743	0.78028	1.30975	1.28143	1.2962	1.39192	1.68834	1.60627	1.49944	0.768067	1.44897
ENSG00000078699	CBFA2T2	core-binding factor, runt domain, alpha subunit 2; translocated to, 2 [Source:HGNC Symbol;Acc:1536]	protein_coding	2.56197	2.4942	2.25887	2.93896	2.78679	1.82087	2.96595	2.75787	2.81215	2.43918	2.46836	2.35242	2.37993	2.83204	2.61567	3.21499	2.04952	3.00257
ENSG00000078725	DBC1	deleted in bladder cancer 1 [Source:HGNC Symbol;Acc:2687]	protein_coding	3.01821	3.63853	2.94905	4.40536	3.9967	3.38931	4.51847	3.48223	4.49479	0	0	0	0	0	0	0.0168612	0.00810566	0
ENSG00000078747	ITCH	itchy E3 ubiquitin protein ligase [Source:HGNC Symbol;Acc:13890]	protein_coding	11.9184	12.4567	12.4266	11.5001	12.1104	9.90174	11.6274	12.1781	12.0939	12.2502	12.6472	12.1088	11.5698	13.1264	12.4953	12.031	9.41211	12.7981
ENSG00000078795	PKD2L2	polycystic kidney disease 2-like 2 [Source:HGNC Symbol;Acc:9012]	protein_coding	0.0718446	0.0767916	0.0909614	0.084479	0.0587157	0.0531615	0.0738447	0.0760729	0.0644957	0.0889049	0.0838953	0.0708171	0.0658714	0.0641	0.0656182	0.0497069	0.047791	0.0379297
ENSG00000078804	TP53INP2	tumor protein p53 inducible nuclear protein 2 [Source:HGNC Symbol;Acc:16104]	protein_coding	16.1756	15.83	15.4272	15.4079	15.9066	11.4578	19.3083	18.2548	18.4514	15.6336	15.8575	15.623	14.9911	14.7938	15.2645	16.8835	14.6922	14.774
ENSG00000078808	SDF4	stromal cell derived factor 4 [Source:HGNC Symbol;Acc:24188]	protein_coding	43.8128	41.655	44.2532	41.2991	42.58	53.2437	47.0024	42.5793	44.395	60.0781	59.0619	62.1345	61.7494	59.5683	59.556	78.5355	98.2315	72.6361
ENSG00000078814	MYH7B	myosin, heavy chain 7B, cardiac muscle, beta [Source:HGNC Symbol;Acc:15906]	protein_coding	0.204362	0.22127	0.188921	0.156386	0.157001	0.0904905	0.183378	0.163723	0.102212	0.106976	0.0773821	0.114309	0.11277	0.125414	0.115546	0.116704	0.0681248	0.124038
ENSG00000078898	BPIFB2	BPI fold containing family B, member 2 [Source:HGNC Symbol;Acc:16177]	protein_coding	0	0	0	0	0	0	0	0	0	0	0	0	0	0	0	0	0	0
ENSG00000078900	TP73	tumor protein p73 [Source:HGNC Symbol;Acc:12003]	protein_coding	0.0231506	0.0116975	0.0234486	0.0163331	0.0163974	0.0267233	0.0142771	0.0283263	0.0216139	0.0484152	0.045185	0.00988847	0.0229947	0.0596702	0.0137438	0.00594923	0.0228797	0.0181586
ENSG00000078902	TOLLIP	toll interacting protein [Source:HGNC Symbol;Acc:16476]	protein_coding	8.20232	8.00435	8.19139	7.96653	7.91162	9.39121	8.38206	8.73815	8.08228	8.35065	8.08288	8.10231	7.33151	7.45706	7.76271	8.37937	10.0054	8.02098
ENSG00000078967	UBE2D4	ubiquitin-conjugating enzyme E2D 4 (putative) [Source:HGNC Symbol;Acc:21647]	protein_coding	1.6795	1.56085	1.73149	2.20055	2.0676	2.51568	2.37977	2.3302	2.07202	1.75618	1.97722	1.75501	1.77543	1.88615	1.80422	1.60307	1.73395	1.52907
ENSG00000079101	CLUL1	clusterin-like 1 (retinal) [Source:HGNC Symbol;Acc:2096]	protein_coding	0.3494	0.298986	0.342481	0.450604	0.452378	0.433679	0.556068	0.499915	0.565601	0.0906581	0.0366642	0.0240712	0.0895605	0.0290507	0.0223041	0.101374	0.0278477	0.0773553
ENSG00000079102	RUNX1T1	runt-related transcription factor 1; translocated to, 1 (cyclin D-related) [Source:HGNC Symbol;Acc:1535]	protein_coding	2.39958	2.4715	2.20272	2.15306	2.04033	1.5181	2.59732	2.16073	2.31441	0.71117	0.66182	0.771552	0.90653	1.01692	1.00088	1.224	0.930183	1.23787
ENSG00000079112	CDH17	cadherin 17, LI cadherin (liver-intestine) [Source:HGNC Symbol;Acc:1756]	protein_coding	0.0593395	0.0333144	0.0667812	0.0232582	0.0389164	0.0380539	0.0677683	0.0705888	0.0307781	0.0424264	0.028597	0.0281622	0.00654887	0.033988	0.0326185	0.0423583	0.00814514	0.0775734
ENSG00000079134	THOC1	THO complex 1 [Source:HGNC Symbol;Acc:19070]	protein_coding	7.80253	8.01098	8.38378	8.47333	8.99525	11.5101	7.88213	9.38306	8.66538	9.2524	9.06762	9.04676	8.9953	9.49068	9.08117	8.08604	8.30069	8.29455
ENSG00000079150	FKBP7	FK506 binding protein 7 [Source:HGNC Symbol;Acc:3723]	protein_coding	7.2581	6.87102	6.77056	5.1305	5.30828	8.38622	5.45363	5.56322	5.8027	13.9576	14.2205	14.6903	15.0151	15.7509	15.758	17.5477	21.6019	17.0791
ENSG00000079156	OSBPL6	oxysterol binding protein-like 6 [Source:HGNC Symbol;Acc:16388]	protein_coding	0.256307	0.222589	0.336675	0.399328	0.393337	0.314352	0.461023	0.362608	0.385112	0.713829	0.750382	0.817662	1.08515	1.04461	1.07147	1.21028	0.997397	1.38214
ENSG00000079215	SLC1A3	solute carrier family 1 (glial high affinity glutamate transporter), member 3 [Source:HGNC Symbol;Acc:10941]	protein_coding	0.225797	0.259296	0.265088	1.75716	1.91432	0.955692	2.33349	2.14115	1.99789	0.072648	0.0623223	0.0964461	0.0448553	0.0158724	0.0365587	0.015825	0.0152151	0
ENSG00000079246	XRCC5	X-ray repair complementing defective repair in Chinese hamster cells 5 (double-strand-break rejoining) [Source:HGNC Symbol;Acc:12833]	protein_coding	46.5726	47.2509	48.1518	44.1556	45.1298	43.2102	41.1959	42.2761	44.5547	66.3816	71.9361	69.0276	70.5621	66.9307	66.0704	49.5387	48.5134	52.6144
ENSG00000079257	LXN	latexin [Source:HGNC Symbol;Acc:13347]	protein_coding	53.51	55.1722	51.6394	20.0283	19.0372	29.6107	14.642	15.7719	16.5848	6.31374	7.28754	6.04454	7.76266	6.61173	6.86986	5.55926	7.81679	6.841
ENSG00000079263	SP140	SP140 nuclear body protein [Source:HGNC Symbol;Acc:17133]	protein_coding	0.335991	0.276797	0.283596	0.3779	0.321905	0.159259	0.265265	0.469198	0.352331	0.528759	0.501604	0.613574	0.59007	0.614992	0.510713	0.462997	0.439136	0.477429
ENSG00000079277	MKNK1	MAP kinase interacting serine/threonine kinase 1 [Source:HGNC Symbol;Acc:7110]	protein_coding	5.2781	5.49425	5.0422	5.09937	5.19855	4.0857	5.3004	5.19302	5.29196	4.16843	3.74048	4.34469	4.3614	4.43328	4.27517	4.72348	4.29701	4.88087
ENSG00000079308	TNS1	tensin 1 [Source:HGNC Symbol;Acc:11973]	protein_coding	9.9319	9.92299	9.14804	7.67771	7.62228	0.845601	6.90788	6.60134	6.50562	8.5711	8.31758	7.29823	7.22757	8.38288	9.34733	4.75111	1.65238	4.11214
ENSG00000079313	REXO1	REX1, RNA exonuclease 1 homolog (S. cerevisiae) [Source:HGNC Symbol;Acc:24616]	protein_coding	5.87411	5.61849	6.06607	5.87602	6.39179	6.07736	6.12994	6.14835	5.97984	7.27846	7.05679	7.68846	7.47683	6.92345	8.13279	5.45709	5.42948	5.62468
ENSG00000079332	SAR1A	SAR1 homolog A (S. cerevisiae) [Source:HGNC Symbol;Acc:10534]	protein_coding	44.7904	44.7253	46.1468	48.2353	47.6128	67.4309	48.8865	52.1164	53.2998	44.4493	44.5711	46.263	45.0573	43.8973	42.9749	43.6342	51.8446	45.9079
ENSG00000079335	CDC14A	CDC14 cell division cycle 14 homolog A (S. cerevisiae) [Source:HGNC Symbol;Acc:1718]	protein_coding	0.45344	0.465032	0.403571	0.422321	0.461083	0.40595	0.484521	0.501254	0.424388	0.523614	0.491676	0.460231	0.552949	0.65958	0.604129	0.628771	0.521343	0.594241
ENSG00000079337	RAPGEF3	Rap guanine nucleotide exchange factor (GEF) 3 [Source:HGNC Symbol;Acc:16629]	protein_coding	0.328071	0.316908	0.238904	0.668155	0.577129	0.513597	0.645758	0.547684	0.538017	0.439807	0.453389	0.402991	0.487728	0.458722	0.464637	0.405006	0.479461	0.405756
ENSG00000079385	CEACAM1	carcinoembryonic antigen-related cell adhesion molecule 1 (biliary glycoprotein) [Source:HGNC Symbol;Acc:1814]	protein_coding	0.0884021	0.0587732	0.07658	0.0547096	0.04394	0.0805616	0.109992	0.0355808	0.043439	0.0449092	0.0504508	0.0397471	0.0462141	0.071954	0.0736583	0.0298914	0.0287393	0.0729893
ENSG00000079387	SENP1	SUMO1/sentrin specific peptidase 1 [Source:HGNC Symbol;Acc:17927]	protein_coding	2.92516	2.71514	2.52697	2.67944	2.78538	1.87329	2.62454	2.81781	2.61688	3.17505	3.11925	3.11066	3.29472	3.31676	3.40998	3.03173	2.14623	3.16906
ENSG00000079393	DUSP13	dual specificity phosphatase 13 [Source:HGNC Symbol;Acc:19681]	protein_coding	0	0	0	0	0.0131043	0	0	0	0	0	0	0	0	0	0	0	0.027427	0
ENSG00000079432	CIC	capicua homolog (Drosophila) [Source:HGNC Symbol;Acc:14214]	protein_coding	12.792	12.1458	11.8166	13.2623	13.4532	7.38217	13.8437	12.9162	13.2175	13.8312	13.4223	14.0864	13.8775	14.4748	14.5868	12.8255	9.95085	11.4132
ENSG00000079435	LIPE	lipase, hormone-sensitive [Source:HGNC Symbol;Acc:6621]	protein_coding	1.6827	1.38291	1.54008	0.365528	0.462698	0.494047	0.486219	0.372089	0.410102	0.679459	0.754753	0.822658	1.00014	0.748982	0.768951	0.616502	1.06025	0.649329
ENSG00000079459	FDFT1	farnesyl-diphosphate farnesyltransferase 1 [Source:HGNC Symbol;Acc:3629]	protein_coding	18.0269	16.9044	17.7226	21.2955	21.141	28.5364	18.3313	20.5429	17.1004	23.6634	23.168	24.278	29.0842	27.9101	27.0523	26.9155	33.1311	28.2264
ENSG00000079462	PAFAH1B3	platelet-activating factor acetylhydrolase 1b, catalytic subunit 3 (29kDa) [Source:HGNC Symbol;Acc:8576]	protein_coding	5.91419	6.39585	6.51822	3.20196	3.13922	5.83233	2.09917	2.86332	2.43308	11.6702	11.6955	12.3582	14.0731	12.9407	12.4824	8.00914	13.64	7.96791
ENSG00000079482	OPHN1	oligophrenin 1 [Source:HGNC Symbol;Acc:8148]	protein_coding	1.04937	0.964044	0.954562	0.901008	0.835533	0.358184	0.971043	0.993102	0.944519	1.17575	1.15454	1.26843	1.18596	1.34443	1.28493	1.2732	0.691901	1.23404
ENSG00000079557	AFM	afamin [Source:HGNC Symbol;Acc:316]	protein_coding	0	0.0146549	0	0	0	0	0	0	0	0	0	0	0	0	0	0	0	0
ENSG00000079616	KIF22	kinesin family member 22 [Source:HGNC Symbol;Acc:6391]	protein_coding	3.32885	3.21018	3.57817	2.51536	2.12966	4.60979	2.08965	2.16125	2.05975	6.48274	6.94051	7.21074	8.60448	6.81651	7.51034	1.97355	3.35337	2.74357
ENSG00000079689	SCGN	secretagogin, EF-hand calcium binding protein [Source:HGNC Symbol;Acc:16941]	protein_coding	0	0	0	0	0	0	0	0	0	0	0	0	0	0	0	0	0	0
ENSG00000079691	LRRC16A	leucine rich repeat containing 16A [Source:HGNC Symbol;Acc:21581]	protein_coding	3.72838	3.69881	3.77636	3.61844	3.68851	1.67602	3.88078	3.5327	3.42146	1.1235	1.1517	1.15361	1.03692	1.2188	1.21648	1.37875	0.966123	1.58704
ENSG00000079739	PGM1	phosphoglucomutase 1 [Source:HGNC Symbol;Acc:8905]	protein_coding	18.645	19.2073	20.897	20.0133	19.9618	20.7544	19.2586	19.7488	19.8773	9.69064	9.85928	9.66357	9.83519	9.53711	9.70032	12.3762	14.6487	12.7562
ENSG00000079785	DDX1	DEAD (Asp-Glu-Ala-Asp) box helicase 1 [Source:HGNC Symbol;Acc:2734]	protein_coding	30.0713	30.5696	30.9561	28.3528	29.3816	36.069	25.5684	27.6514	28.266	42.3436	44.1451	43.5101	44.5917	42.5066	41.098	36.1991	40.012	39.9895
ENSG00000079805	DNM2	dynamin 2 [Source:HGNC Symbol;Acc:2974]	protein_coding	14.6283	15.1133	14.5702	13.6423	13.7079	8.31059	13.532	12.5876	12.6158	16.4809	16.6295	16.4125	16.9492	15.6135	16.9106	14.9246	13.2924	15.2142
ENSG00000079819	EPB41L2	erythrocyte membrane protein band 4.1-like 2 [Source:HGNC Symbol;Acc:3379]	protein_coding	13.9131	14.2046	13.7191	14.0489	14.6257	7.14208	14.1792	13.5478	13.7178	48.3155	52.262	48.294	51.735	57.6891	56.7566	46.0614	29.5013	48.4521
ENSG00000079841	RIMS1	regulating synaptic membrane exocytosis 1 [Source:HGNC Symbol;Acc:17282]	protein_coding	0.0300846	0.0278687	0.0330111	0.0306585	0.0213087	0.00964651	0.0206148	0.0460131	0.0304283	0.259731	0.343613	0.325539	0.256985	0.292076	0.285765	0.268012	0.185829	0.324465
ENSG00000079931	MOXD1	monooxygenase, DBH-like 1 [Source:HGNC Symbol;Acc:21063]	protein_coding	36.6344	39.0823	37.4245	40.9113	39.8275	41.2185	45.7106	52.2328	56.0233	20.266	20.9867	20.9531	12.7856	13.8712	13.3904	30.4568	28.7847	29.1294
ENSG00000079950	STX7	syntaxin 7 [Source:HGNC Symbol;Acc:11442]	protein_coding	12.0099	12.7909	11.7999	13.1605	12.8626	12.0202	15.1761	15.8857	16.3461	11.2091	11.7635	10.8633	10.4284	11.3925	10.2183	11.2063	10.9208	12.211
ENSG00000079974	RABL2B	RAB, member of RAS oncogene family-like 2B [Source:HGNC Symbol;Acc:9800]	protein_coding	4.51311	4.53861	4.04972	3.89507	4.15351	2.97149	4.50815	4.26889	3.98854	3.42571	3.01698	3.46708	3.55571	3.51797	3.36429	4.21685	3.69165	4.27027
ENSG00000079999	KEAP1	kelch-like ECH-associated protein 1 [Source:HGNC Symbol;Acc:23177]	protein_coding	20.3973	19.6431	19.7965	19.8525	20.4703	25.9688	21.9047	19.3559	19.859	20.7035	21.095	22.7979	21.5841	20.9238	20.8887	22.8436	28.9391	21.0818
ENSG00000080007	DDX43	DEAD (Asp-Glu-Ala-Asp) box polypeptide 43 [Source:HGNC Symbol;Acc:18677]	protein_coding	0.989597	1.08801	1.20651	0.22626	0.205518	0.343752	0.310795	0.252257	0.278028	0.0221106	0.0298068	0.0587073	0.0546074	0.0118086	0.0181325	0	0.0226393	0.0449195
ENSG00000080031	PTPRH	protein tyrosine phosphatase, receptor type, H [Source:HGNC Symbol;Acc:9672]	protein_coding	2.16248	2.35086	1.89992	1.24056	1.27639	0.989654	1.0844	1.05236	1.21595	0.342607	0.198955	0.22392	0.156212	0.160456	0.103741	0.193657	0.153811	0.218447
ENSG00000080166	DCT	dopachrome tautomerase (dopachrome delta-isomerase, tyrosine-related protein 2) [Source:HGNC Symbol;Acc:2709]	protein_coding	0	0	0.00659996	0	0.0123075	0	0.00535801	0	0.0182507	0.00419298	0	0	0	0	0	0	0	0.00511103
ENSG00000080189	SLC35C2	solute carrier family 35, member C2 [Source:HGNC Symbol;Acc:17117]	protein_coding	10.9989	10.0752	9.76609	11.244	11.1187	10.5142	11.3244	10.4507	11.0721	9.25893	8.96681	9.43075	9.11955	9.16809	8.91146	10.497	11.5199	9.4429
ENSG00000080200	CRYBG3	beta-gamma crystallin domain containing 3 [Source:HGNC Symbol;Acc:34427]	protein_coding	2.72472	2.57815	2.33671	2.52684	2.73706	0.143414	2.99081	2.73629	2.82584	2.16682	2.05699	1.93788	1.87914	2.51765	2.32973	2.54977	1.10508	2.29344
ENSG00000080224	EPHA6	EPH receptor A6 [Source:HGNC Symbol;Acc:19296]	protein_coding	0.00408065	0	0	0	0	0	0	0	0	0	0	0	0	0	0	0.00524321	0	0
ENSG00000080293	SCTR	secretin receptor [Source:HGNC Symbol;Acc:10608]	protein_coding	0	0	0	0	0	0	0	0	0	0	0	0	0	0	0	0	0	0
ENSG00000080298	RFX3	regulatory factor X, 3 (influences HLA class II expression) [Source:HGNC Symbol;Acc:9984]	protein_coding	0.528995	0.43567	0.395361	0.556259	0.61897	0.405743	0.771271	0.630864	0.614631	0.468609	0.487688	0.485251	0.483768	0.585632	0.555694	0.371292	0.328192	0.475247
ENSG00000080345	RIF1	RAP1 interacting factor homolog (yeast) [Source:HGNC Symbol;Acc:23207]	protein_coding	4.11969	4.39853	4.17415	3.34467	3.48179	1.61049	3.17088	3.38402	3.22598	4.95054	5.27438	4.61729	4.72337	5.63887	5.0981	4.27296	2.28525	4.67371
ENSG00000080371	RAB21	RAB21, member RAS oncogene family [Source:HGNC Symbol;Acc:18263]	protein_coding	6.1698	6.14238	6.63489	6.38876	6.20452	9.06565	7.37207	8.02097	7.98335	8.11398	7.74375	7.67956	7.72926	7.63818	7.05092	7.39739	8.42231	7.83756
ENSG00000080493	SLC4A4	solute carrier family 4, sodium bicarbonate cotransporter, member 4 [Source:HGNC Symbol;Acc:11030]	protein_coding	0.969013	1.00644	1.01264	0.839192	0.918757	0.520808	0.977018	1.15271	0.92623	7.32165	7.82873	7.15784	5.45409	7.07655	6.76021	9.43493	5.46481	7.08488
ENSG00000080503	SMARCA2	SWI/SNF related, matrix associated, actin dependent regulator of chromatin, subfamily a, member 2 [Source:HGNC Symbol;Acc:11098]	protein_coding	23.1346	25.3286	22.1082	18.5014	18.6807	10.2303	19.06	18.235	18.9096	6.85738	7.05442	6.95873	7.41483	8.26346	7.93228	7.07575	5.25709	6.9692
ENSG00000080511	RDH8	retinol dehydrogenase 8 (all-trans) [Source:HGNC Symbol;Acc:14423]	protein_coding	0	0.0568667	0	0.0529349	0.0177144	0.0288697	0.0308476	0	0.0525373	0.0120701	0.0162714	0.0160241	0.014905	0	0	0	0	0
ENSG00000080546	SESN1	sestrin 1 [Source:HGNC Symbol;Acc:21595]	protein_coding	5.8412	6.02086	5.9329	3.62615	3.81829	4.08249	5.25527	5.45403	5.85556	3.12282	3.16415	3.08923	3.27758	3.53411	3.40909	4.07856	4.19437	4.05278
ENSG00000080561	MID2	midline 2 [Source:HGNC Symbol;Acc:7096]	protein_coding	4.05281	4.42709	4.10075	2.96868	3.79409	1.10246	3.44006	3.20091	3.23715	0.788248	0.909529	0.682862	0.57743	0.663578	0.871033	0.469522	0.205193	0.407133
ENSG00000080572	PIH1D3	PIH1 domain containing 3 [Source:HGNC Symbol;Acc:28570]	protein_coding	0.0665986	0.0504762	0.0505917	0.0313242	0	0.0128127	0.0136905	0	0.0155444	0.0749959	0.0866573	0.0284466	0.01323	0.0171656	0.0263583	0.119801	0.0164548	0.0652973
ENSG00000080573	COL5A3	collagen, type V, alpha 3 [Source:HGNC Symbol;Acc:14864]	protein_coding	19.818	19.5854	20.6385	30.4182	29.166	18.4955	26.8359	24.9491	24.8313	6.69071	5.87533	6.20104	9.29916	7.89139	8.38118	3.35376	3.97766	3.23535
ENSG00000080603	SRCAP	Snf2-related CREBBP activator protein [Source:HGNC Symbol;Acc:16974]	protein_coding	9.96473	10.0684	9.04476	7.52056	7.90959	2.85895	7.74689	7.56787	7.14876	9.53641	9.53909	8.81704	8.71999	10.1057	10.107	8.16613	4.20468	7.39177
ENSG00000080608	KIAA0020	KIAA0020 [Source:HGNC Symbol;Acc:29676]	protein_coding	13.5295	12.8688	13.92	10.003	10.3338	12.6127	8.21685	9.3517	9.46251	22.3683	23.3182	22.3554	25.5283	24.7775	23.3822	18.9943	20.1037	21.3546
ENSG00000080618	CPB2	carboxypeptidase B2 (plasma) [Source:HGNC Symbol;Acc:2300]	protein_coding	0.0149798	0	0	0.0176141	0	0	0	0	0	0.024098	0	0.0159961	0.0297579	0	0.0148217	0	0	0
ENSG00000080644	CHRNA3	cholinergic receptor, nicotinic, alpha 3 (neuronal) [Source:HGNC Symbol;Acc:1957]	protein_coding	0	0.00681843	0	0.006347	0	0	0	0	0.00629933	0	0	0	0	0	0.0106816	0	0	0
ENSG00000080709	KCNN2	potassium intermediate/small conductance calcium-activated channel, subfamily N, member 2 [Source:HGNC Symbol;Acc:6291]	protein_coding	0.491954	0.398355	0.550988	4.1086	3.85674	3.89504	5.28987	5.66245	5.92524	1.08057	1.14894	1.0776	0.895841	0.796564	1.06713	0.413302	0.444122	0.537997
ENSG00000080802	CNOT4	CCR4-NOT transcription complex, subunit 4 [Source:HGNC Symbol;Acc:7880]	protein_coding	3.46172	3.75079	3.60118	2.81305	2.99765	1.59781	3.28236	3.3948	3.40519	3.1214	3.12802	3.19819	3.2194	3.7035	3.26157	3.27694	2.16549	3.26437
ENSG00000080815	PSEN1	presenilin 1 [Source:HGNC Symbol;Acc:9508]	protein_coding	6.98361	7.39059	7.05383	7.8863	8.4639	5.83203	8.45412	8.94444	8.45492	6.79481	6.9695	6.9906	6.50496	6.80336	6.65911	8.26864	6.96578	8.68321
ENSG00000080819	CPOX	coproporphyrinogen oxidase [Source:HGNC Symbol;Acc:2321]	protein_coding	8.52434	8.37504	9.36243	6.36878	5.99631	8.13914	6.55502	6.93192	7.31167	7.3588	7.41734	7.44693	7.51223	6.3563	7.2265	7.27488	7.74854	6.87884
ENSG00000080822	CLDND1	claudin domain containing 1 [Source:HGNC Symbol;Acc:1322]	protein_coding	6.9268	6.77572	7.03466	7.9942	8.45053	9.36634	8.75133	8.61111	9.11939	9.12468	9.4942	9.08137	8.43736	9.10473	8.71225	10.4712	11.304	10.5811
ENSG00000080823	MOK	MOK protein kinase [Source:HGNC Symbol;Acc:9833]	protein_coding	2.54256	2.58831	2.52612	0.764613	0.698593	0.627759	0.728468	0.715499	0.657869	2.8974	2.76711	2.68508	2.56958	2.13121	2.52036	1.64398	1.70198	2.01357
ENSG00000080824	HSP90AA1	heat shock protein 90kDa alpha (cytosolic), class A member 1 [Source:HGNC Symbol;Acc:5253]	protein_coding	183.129	184.059	189.992	122.638	128.143	131.442	112.49	122.825	123.638	238.122	248.891	252.046	258.512	225.776	243.016	158.322	153.292	169.303
ENSG00000080839	RBL1	retinoblastoma-like 1 (p107) [Source:HGNC Symbol;Acc:9893]	protein_coding	1.29163	1.38603	1.47671	0.843201	0.872018	0.602536	0.919102	0.845697	0.922571	2.77626	3.04467	2.84616	3.4326	2.77244	2.99198	1.21557	0.965927	1.61794
ENSG00000080845	DLGAP4	discs, large (Drosophila) homolog-associated protein 4 [Source:HGNC Symbol;Acc:24476]	protein_coding	12.3027	11.796	11.5266	11.6445	11.1895	6.9447	10.6419	10.5316	10.676	14.554	13.5749	14.5342	14.6092	14.2974	14.6572	12.6755	10.6504	11.1269
ENSG00000080854	IGSF9B	immunoglobulin superfamily, member 9B [Source:HGNC Symbol;Acc:32326]	protein_coding	0.0342233	0.00786013	0.0118172	0.00365834	0.00734548	0	0.00959347	0.00475845	0.00726172	0	0.00674712	0.00664455	0.00309026	0.00400953	0.0153919	0.00799515	0	0.00610084
ENSG00000080910	CFHR2	complement factor H-related 2 [Source:HGNC Symbol;Acc:4890]	protein_coding	0	0	0	0	0	0	0	0	0	0	0	0	0	0	0	0	0	0
ENSG00000080947	CROCCP3	ciliary rootlet coiled-coil, rootletin pseudogene 3 [Source:HGNC Symbol;Acc:29405]	pseudogene	1.24083	1.34857	1.22716	1.05712	1.1055	0.333308	1.25613	0.973964	0.907101	1.32196	1.19315	1.24001	1.06039	1.30946	1.54741	1.58832	0.827182	1.68945
ENSG00000080986	NDC80	NDC80 kinetochore complex component homolog (S. cerevisiae) [Source:HGNC Symbol;Acc:16909]	protein_coding	3.44585	3.5357	3.8267	1.21693	1.20784	1.62906	0.507695	0.629554	0.576445	7.97445	9.0031	8.70297	10.6067	9.30596	8.82044	1.45066	2.7895	2.85963
ENSG00000081014	AP4E1	adaptor-related protein complex 4, epsilon 1 subunit [Source:HGNC Symbol;Acc:573]	protein_coding	4.80225	5.1567	5.07557	4.80838	5.02536	2.82749	5.25926	5.4418	5.24949	4.01731	3.88834	3.721	3.80135	3.94573	3.94236	4.18095	3.06559	4.86605
ENSG00000081019	RSBN1	round spermatid basic protein 1 [Source:HGNC Symbol;Acc:25642]	protein_coding	1.85576	1.90584	1.92453	1.53457	1.76325	1.86132	1.95394	2.13449	2.27576	1.79304	1.88546	1.94138	1.73836	1.75966	1.75034	1.79319	1.83125	2.05618
ENSG00000081026	MAGI3	membrane associated guanylate kinase, WW and PDZ domain containing 3 [Source:HGNC Symbol;Acc:29647]	protein_coding	1.13509	1.07637	1.1505	1.17942	1.23232	0.604923	1.32505	1.19746	1.19992	1.7982	1.79677	1.54114	1.84264	2.01393	2.05956	1.34939	0.835141	1.49519
ENSG00000081041	CXCL2	chemokine (C-X-C motif) ligand 2 [Source:HGNC Symbol;Acc:4603]	protein_coding	1.02247	1.44746	1.22757	1.20228	1.04053	3.96811	2.33742	2.37269	2.18076	0.269414	0.496998	0.169422	0.14008	0.159032	0.0697709	0.271813	0.522674	0.432108
ENSG00000081051	AFP	alpha-fetoprotein [Source:HGNC Symbol;Acc:317]	protein_coding	0.134166	0.0299078	0.0799366	0.0463999	0.0372661	0.106284	0.0162236	0.0482824	0.0921028	0.0571321	0.102691	0.10113	0.125423	0.0610251	0.0780882	0.101405	0.194994	0.139282
ENSG00000081052	COL4A4	collagen, type IV, alpha 4 [Source:HGNC Symbol;Acc:2206]	protein_coding	0.704418	0.824148	0.664777	0.916932	0.889858	0.470073	1.28776	1.08533	1.14362	0.02718	0.0366407	0.0222053	0.0619638	0.0569475	0.051438	0.0601176	0.022478	0.0407767
ENSG00000081059	TCF7	transcription factor 7 (T-cell specific, HMG-box) [Source:HGNC Symbol;Acc:11639]	protein_coding	0.539302	0.59407	0.527473	0.685234	0.642674	0.314707	0.480757	0.551195	0.626396	0.703106	0.70118	0.807881	0.880936	0.783955	0.766275	0.604275	0.498889	0.473633
ENSG00000081087	OSTM1	osteopetrosis associated transmembrane protein 1 [Source:HGNC Symbol;Acc:21652]	protein_coding	9.47669	9.7683	10.3838	10.9274	11.381	14.2501	12.1682	13.5855	13.6638	10.6141	10.1658	9.51612	8.42456	8.67108	8.7315	13.4178	14.8339	14.8323
ENSG00000081138	CDH7	cadherin 7, type 2 [Source:HGNC Symbol;Acc:1766]	protein_coding	0.0178738	0.00752602	0.0264014	0.00350283	0.0140665	0.0143279	0.0153095	0	0.0208591	0.0167729	0.0161508	0.0127242	0.0147945	0.0230346	0.0117901	0.0267936	0.0184006	0.00584151
ENSG00000081148	IMPG2	interphotoreceptor matrix proteoglycan 2 [Source:HGNC Symbol;Acc:18362]	protein_coding	0.0680597	0.0234471	0.0548351	0.0291013	0.0146079	0.0238069	0.0699544	0.0283893	0.064986	0.0746506	0.0603808	0.0594628	0.11062	0.0558161	0.104073	0.0794995	0.0152871	0.103128
ENSG00000081154	PCNP	PEST proteolytic signal containing nuclear protein [Source:HGNC Symbol;Acc:30023]	protein_coding	40.8773	41.5497	43.104	40.9974	39.8961	58.5514	41.7426	45.2097	46.7566	37.0946	39.1276	38.9401	39.9102	37.4958	35.8845	35.4877	43.8201	38.7779
ENSG00000081177	EXD2	exonuclease 3'-5' domain containing 2 [Source:HGNC Symbol;Acc:20217]	protein_coding	7.03991	6.57822	7.20377	6.29016	6.70333	3.16497	6.78111	7.09717	6.67986	5.41616	5.96044	5.62147	5.26832	5.00784	5.43891	7.51487	5.48024	7.21939
ENSG00000081181	ARG2	arginase, type II [Source:HGNC Symbol;Acc:664]	protein_coding	0.723319	0.658396	0.996588	0.400245	0.301365	0.358126	0.262396	0.29284	0.211033	0.735807	0.795846	0.976844	0.729013	0.959585	0.820934	0.451027	0.735879	0.636181
ENSG00000081189	MEF2C	myocyte enhancer factor 2C [Source:HGNC Symbol;Acc:6996]	protein_coding	0.252857	0.287108	0.187047	0.377501	0.389049	0.265096	0.414666	0.525783	0.50729	0.475327	0.511389	0.430803	0.468444	0.435708	0.497566	0.313943	0.298333	0.389981
ENSG00000081237	PTPRC	protein tyrosine phosphatase, receptor type, C [Source:HGNC Symbol;Acc:9666]	protein_coding	0.0513742	0.0648957	0.0573919	0.00355346	0.00356745	0.00872096	0.021743	0.0138661	0.00352677	0.00486151	0	0	0.00600332	0	0	0.00388297	0	0.0088889
ENSG00000081248	CACNA1S	calcium channel, voltage-dependent, L type, alpha 1S subunit [Source:HGNC Symbol;Acc:1397]	protein_coding	0	0	0	0	0	0	0	0	0	0	0	0	0	0	0	0	0	0
ENSG00000081277	PKP1	plakophilin 1 (ectodermal dysplasia/skin fragility syndrome) [Source:HGNC Symbol;Acc:9023]	protein_coding	0	0.010462	0.00524299	0	0	0	0	0	0	0.00333089	0	0	0.00822642	0.00533679	0.0081948	0.00532088	0	0
ENSG00000081307	UBA5	ubiquitin-like modifier activating enzyme 5 [Source:HGNC Symbol;Acc:23230]	protein_coding	6.67592	6.6198	7.11194	5.42673	5.90618	7.73009	6.2422	6.05025	6.34884	7.26374	7.51665	7.32594	7.35692	7.26831	7.16089	7.01428	7.94937	8.00824
ENSG00000081320	STK17B	serine/threonine kinase 17b [Source:HGNC Symbol;Acc:11396]	protein_coding	11.6066	12.1152	11.4056	5.80391	6.03155	5.70954	7.46774	7.32181	7.77522	15.615	14.8292	15.455	13.9408	14.6065	13.2905	9.7971	10.0522	11.963
ENSG00000081377	CDC14B	CDC14 cell division cycle 14 homolog B (S. cerevisiae) [Source:HGNC Symbol;Acc:1719]	protein_coding	3.98214	4.32183	3.87083	3.94203	3.88206	2.92912	4.64666	4.5707	4.5267	3.82821	3.68051	3.80579	3.8405	4.15563	3.83304	4.13692	3.59765	4.38183
ENSG00000081386	ZNF510	zinc finger protein 510 [Source:HGNC Symbol;Acc:29161]	protein_coding	1.68544	2.06319	1.99092	1.49149	1.523	0.693644	1.45554	1.64103	1.74897	1.67714	1.87938	1.70237	1.4713	1.86419	1.60318	1.77491	0.971311	1.92935
ENSG00000081479	LRP2	low density lipoprotein receptor-related protein 2 [Source:HGNC Symbol;Acc:6694]	protein_coding	0.00632727	0.00599443	0.00801087	0.0241799	0.0205405	0.0167377	0.0276395	0.0483864	0.0350744	0	0	0	0	0	0	0	0	0
ENSG00000081665	ZNF506	zinc finger protein 506 [Source:HGNC Symbol;Acc:23780]	protein_coding	1.75266	1.65522	1.47701	1.58629	1.22703	1.53703	1.61392	1.72506	1.87763	0.973927	0.983197	1.12175	1.13128	1.12579	1.18711	1.17217	1.08601	1.17633
ENSG00000081692	JMJD4	jumonji domain containing 4 [Source:HGNC Symbol;Acc:25724]	protein_coding	1.49613	1.43814	1.52444	1.12143	1.08362	2.08137	1.19469	1.26721	1.19648	1.54862	1.44132	1.41304	1.65183	1.50563	1.31521	1.50879	2.41528	1.40846
ENSG00000081721	DUSP12	dual specificity phosphatase 12 [Source:HGNC Symbol;Acc:3067]	protein_coding	6.3644	6.36152	6.56089	6.74557	7.22015	11.7388	6.1815	6.02798	6.62676	8.18368	8.81628	8.40168	11.1497	9.61295	9.02701	8.96534	12.8936	10.0184
ENSG00000081760	AACS	acetoacetyl-CoA synthetase [Source:HGNC Symbol;Acc:21298]	protein_coding	2.61856	2.46365	2.62716	2.2388	2.15325	1.71309	1.89618	1.96581	1.77609	2.86103	2.72149	2.96008	3.54729	3.20775	3.29322	2.99278	2.9821	3.00156
ENSG00000081791	KIAA0141	KIAA0141 [Source:HGNC Symbol;Acc:28969]	protein_coding	10.859	11.369	10.5927	9.13256	9.284	7.78614	9.92841	9.25067	9.40647	8.13226	8.47238	8.53434	7.62992	8.05785	7.86573	8.7279	8.37048	8.95364
ENSG00000081800	SLC13A1	solute carrier family 13 (sodium/sulfate symporters), member 1 [Source:HGNC Symbol;Acc:10916]	protein_coding	0.0116514	0.00735896	0	0.00685016	0.00687714	0.0112079	0.0119757	0.0267303	0.0135974	0.00468588	0	0	0.0115729	0.0150155	0.0057642	0	0	0.0114237
ENSG00000081803	CADPS2	Ca++-dependent secretion activator 2 [Source:HGNC Symbol;Acc:16018]	protein_coding	0.0645733	0.0815687	0.0664262	0.113894	0.0714637	0.0621154	0.0414819	0.0864167	0.056519	0.230482	0.210055	0.237029	0.4169	0.473303	0.515128	0.897112	0.822649	0.779524
ENSG00000081818	PCDHB4	protocadherin beta 4 [Source:HGNC Symbol;Acc:8689]	protein_coding	0.0284124	0.0628083	0.0269794	0.116931	0.209628	0.129822	0.277433	0.271597	0.248685	0.0171402	0.00770207	0.01517	0.0211658	0.0366162	0.0140563	0.0182535	0.0614249	0.0278573
ENSG00000081842	PCDHA6	protocadherin alpha 6 [Source:HGNC Symbol;Acc:8672]	protein_coding	0.0335025	0.0362745	0.0302979	0	0	0	0.0147579	0.0146402	0.00558547	0.00384968	0	0.020443	0.00950768	0.00616799	0	0.0184488	0.00591258	0.00938512
ENSG00000081853	PCDHGA2	protocadherin gamma subfamily A, 2 [Source:HGNC Symbol;Acc:8700]	protein_coding	1.98997	1.9621	1.78463	2.05393	2.1599	0.191423	2.79534	2.55322	2.60619	1.61397	1.59435	1.5406	1.54282	1.61709	1.94162	2.03132	0.805793	1.66384
ENSG00000081870	HSPB11	heat shock protein family B (small), member 11 [Source:HGNC Symbol;Acc:25019]	protein_coding	4.96881	5.39338	5.78342	4.77932	4.98523	9.6042	5.00174	5.16144	5.61378	5.41387	5.61019	6.26155	6.47244	6.04307	5.85722	5.5579	8.07311	6.09651
ENSG00000081913	PHLPP1	PH domain and leucine rich repeat protein phosphatase 1 [Source:HGNC Symbol;Acc:20610]	protein_coding	2.34162	2.53672	2.24368	1.41415	1.4551	0.926224	1.57502	1.58155	1.52596	2.07032	2.06782	2.1124	2.00953	2.03757	2.00552	1.64157	1.13397	1.46201
ENSG00000081923	ATP8B1	ATPase, aminophospholipid transporter, class I, type 8B, member 1 [Source:HGNC Symbol;Acc:3706]	protein_coding	65.2538	67.6881	70.7056	40.0377	39.5869	23.8039	36.0128	38.3113	38.1598	53.5147	52.5236	47.9185	39.4135	41.5982	40.0206	25.5679	19.4562	32.8749
ENSG00000081985	IL12RB2	interleukin 12 receptor, beta 2 [Source:HGNC Symbol;Acc:5972]	protein_coding	0.0303808	0.0383768	0.0461576	0.0142894	0.00717282	0.0116898	0.0499625	0	0.0141821	0.0488735	0.0395311	0.0259534	0.0663876	0.0313223	0.0300602	0.0312289	0.0225189	0.0297872
ENSG00000082014	SMARCD3	SWI/SNF related, matrix associated, actin dependent regulator of chromatin, subfamily d, member 3 [Source:HGNC Symbol;Acc:11108]	protein_coding	6.21244	6.49907	6.43086	5.62275	5.04579	5.60984	5.66591	5.58054	5.5703	8.96288	8.48678	9.18466	9.74259	8.88576	8.67489	9.39329	10.7878	8.87063
ENSG00000082068	WDR70	WD repeat domain 70 [Source:HGNC Symbol;Acc:25495]	protein_coding	3.76725	3.35561	3.71488	3.7423	3.61038	3.86287	3.459	3.49846	3.42422	3.74438	3.68079	4.10086	3.66929	3.64949	3.69496	3.28179	3.66087	3.62916
ENSG00000082074	FYB	FYN binding protein [Source:HGNC Symbol;Acc:4036]	protein_coding	0.0378055	0.0371434	0.03191	0.00987865	0.0446289	0.00808145	0.0302229	0.0192739	0.0294133	0	0.00455483	0	0	0	0	0	0	0
ENSG00000082126	MPP4	membrane protein, palmitoylated 4 (MAGUK p55 subfamily member 4) [Source:HGNC Symbol;Acc:13680]	protein_coding	0.423555	0.38344	0.379848	0.240719	0.220834	0.18674	0.166883	0.264521	0.222435	1.19524	1.22855	1.22872	1.11837	1.04167	1.04771	0.426308	0.488364	0.612536
ENSG00000082146	STRADB	STE20-related kinase adaptor beta [Source:HGNC Symbol;Acc:13205]	protein_coding	10.266	10.6437	10.2182	8.86783	8.59511	11.4401	9.35866	10.2301	10.0915	8.11774	8.65704	9.09886	8.50264	8.51823	8.27462	8.81752	9.58006	9.12084
ENSG00000082153	BZW1	basic leucine zipper and W2 domains 1 [Source:HGNC Symbol;Acc:18380]	protein_coding	65.1045	65.1848	67.539	60.0655	59.9583	80.4781	54.3578	58.9001	61.026	64.5464	69.3192	67.2309	65.5337	63.2842	61.7302	49.6115	56.9002	56.2006
ENSG00000082175	PGR	progesterone receptor [Source:HGNC Symbol;Acc:8910]	protein_coding	0.0100825	0.00636806	0.00212754	0	0.00396741	0.00969869	0.00172719	0	0.00196108	0.00135164	0.00182211	0.00358882	0	0.00216561	0.00166268	0.00215915	0	0
ENSG00000082196	C1QTNF3	C1q and tumor necrosis factor related protein 3 [Source:HGNC Symbol;Acc:14326]	protein_coding	0.116719	0.135152	0.102623	0.171556	0.202851	0.199603	0.179953	0.168599	0.204321	0.0625887	0.0632807	0.0588565	0.0966109	0.112815	0.0898236	0.133308	0.0921224	0.130333
ENSG00000082212	ME2	malic enzyme 2, NAD(+)-dependent, mitochondrial [Source:HGNC Symbol;Acc:6984]	protein_coding	7.32806	7.6789	7.84408	6.8934	6.66495	6.77677	6.61909	7.16628	6.60838	8.93525	8.78874	8.34094	8.49182	7.96296	7.70664	7.06897	7.39318	8.464
ENSG00000082213	C5orf22	chromosome 5 open reading frame 22 [Source:HGNC Symbol;Acc:25639]	protein_coding	5.82151	6.11126	6.07854	6.70792	6.96655	6.01385	7.94229	7.41821	7.78387	6.04229	6.19242	5.60595	6.00211	6.0447	5.97296	6.11356	5.52859	6.58773
ENSG00000082258	CCNT2	cyclin T2 [Source:HGNC Symbol;Acc:1600]	protein_coding	4.11537	4.55809	4.20276	4.14303	4.10251	3.20948	4.3231	4.13265	4.39287	4.60421	4.61903	4.48529	4.30146	4.72326	4.5988	4.80016	3.46749	5.20685
ENSG00000082269	FAM135A	family with sequence similarity 135, member A [Source:HGNC Symbol;Acc:21084]	protein_coding	0.935153	0.932752	0.910284	0.956801	1.1068	0.647215	1.25079	1.14793	1.10552	0.865507	0.985038	0.889657	1.00123	1.09561	0.973352	1.32641	0.909206	1.27649
ENSG00000082293	COL19A1	collagen, type XIX, alpha 1 [Source:HGNC Symbol;Acc:2196]	protein_coding	0.00923974	0.00778106	0.00389944	0	0	0	0.00633131	0.00942118	0	0.00990931	0.00333963	0.00986657	0	0.0039692	0.00304741	0.00791473	0	0.00301974
ENSG00000082397	EPB41L3	erythrocyte membrane protein band 4.1-like 3 [Source:HGNC Symbol;Acc:3380]	protein_coding	2.0538	1.9961	2.20246	4.38552	4.66082	2.62395	4.82577	4.97995	4.78305	10.0804	10.0338	10.1925	4.59107	4.49548	5.0195	1.75538	1.4852	1.89759
ENSG00000082438	COBLL1	COBL-like 1 [Source:HGNC Symbol;Acc:23571]	protein_coding	4.14849	4.89806	4.1833	4.36576	4.62508	2.62247	6.18132	6.02437	5.80409	0.581629	0.642848	0.509977	0.53533	0.559521	0.577712	0.609791	0.460522	0.679619
ENSG00000082458	DLG3	discs, large homolog 3 (Drosophila) [Source:HGNC Symbol;Acc:2902]	protein_coding	1.63028	1.7403	1.66123	1.80512	1.7735	1.36628	2.01956	1.96666	1.86047	3.10283	3.20827	3.44673	3.42431	3.28889	3.24562	3.22008	3.1446	3.56671
ENSG00000082482	KCNK2	potassium channel, subfamily K, member 2 [Source:HGNC Symbol;Acc:6277]	protein_coding	14.9981	15.5719	15.7907	15.1449	15.5928	11.4721	12.3528	15.5441	16.9427	2.91539	3.10276	2.28292	2.69846	1.87351	2.43425	0.295826	0.414446	0.419222
ENSG00000082497	SERTAD4	SERTA domain containing 4 [Source:HGNC Symbol;Acc:25236]	protein_coding	2.53581	2.51979	2.68638	5.60945	5.59266	4.00514	4.43427	4.28855	4.57355	0.374635	0.300981	0.311477	0.350473	0.491109	0.418951	0.580319	0.459148	0.562753
ENSG00000082512	TRAF5	TNF receptor-associated factor 5 [Source:HGNC Symbol;Acc:12035]	protein_coding	6.65958	7.13754	6.83263	6.91557	6.39424	4.12447	6.34685	6.1087	5.66258	4.80859	4.70487	4.6577	5.27536	5.78654	5.3792	4.63375	3.08867	5.15984
ENSG00000082515	MRPL22	mitochondrial ribosomal protein L22 [Source:HGNC Symbol;Acc:14480]	protein_coding	2.77372	2.58463	3.15317	2.6758	2.80163	5.28931	2.53974	2.89042	2.83237	3.59794	3.5583	3.81708	4.01614	3.49278	3.56102	2.80472	4.47626	3.18873
ENSG00000082516	GEMIN5	gem (nuclear organelle) associated protein 5 [Source:HGNC Symbol;Acc:20043]	protein_coding	3.7141	3.80979	3.73185	3.18691	3.29641	1.76881	3.11403	3.11941	2.96063	5.5418	5.4027	5.42776	5.79195	5.80378	5.82838	4.23286	2.62671	4.31257
ENSG00000082556	OPRK1	opioid receptor, kappa 1 [Source:HGNC Symbol;Acc:8154]	protein_coding	0.0134662	0	0	0	0	0.00863573	0.00922737	0	0.0157153	0.007221	0.0146017	0.00479323	0	0.0289239	0.00444135	0.0173026	0.00554524	0.00440101
ENSG00000082641	NFE2L1	nuclear factor (erythroid-derived 2)-like 1 [Source:HGNC Symbol;Acc:7781]	protein_coding	57.1279	57.49	56.5308	57.6641	57.2798	29.8116	61.9619	58.2373	57.1575	58.2648	59.5729	54.5893	60.5843	58.5964	60.0545	85.9844	67.0762	85.0828
ENSG00000082684	SEMA5B	sema domain, seven thrombospondin repeats (type 1 and type 1-like), transmembrane domain (TM) and short cytoplasmic domain, (semaphorin) 5B [Source:HGNC Symbol;Acc:10737]	protein_coding	0	0	0	0	0	0	0	0	0	0	0	0	0	0	0	0	0	0
ENSG00000082701	GSK3B	glycogen synthase kinase 3 beta [Source:HGNC Symbol;Acc:4617]	protein_coding	13.6312	13.7085	13.3739	15.1368	15.3102	10.8348	17.0354	17.1582	16.1704	10.2252	10.3984	10.0104	10.5367	11.8908	11.3544	12.8006	9.06077	12.4735
ENSG00000082781	ITGB5	integrin, beta 5 [Source:HGNC Symbol;Acc:6160]	protein_coding	17.0667	16.8661	17.2907	22.997	20.8771	18.5694	22.2165	22.0238	22.6187	47.9051	45.6454	46.0933	40.5069	39.4618	41.6217	50.132	48.55	45.2481
ENSG00000082805	ERC1	ELKS/RAB6-interacting/CAST family member 1 [Source:HGNC Symbol;Acc:17072]	protein_coding	6.64627	6.98452	6.51528	5.95585	6.16345	2.0045	5.75445	5.69968	5.556	6.7618	6.95612	6.39998	6.46952	7.69661	7.6585	6.8521	3.23809	6.65803
ENSG00000082898	XPO1	exportin 1 (CRM1 homolog, yeast) [Source:HGNC Symbol;Acc:12825]	protein_coding	15.0658	14.7103	15.7119	12.5489	12.6839	10.1899	12.4437	14.0109	13.7135	20.3153	20.9979	20.118	20.1335	21.1258	20.0627	14.6017	12.2478	16.2705
ENSG00000082929	C4orf6	chromosome 4 open reading frame 6 [Source:HGNC Symbol;Acc:13716]	protein_coding	0.198869	0.279122	0.223809	0.207859	0.208677	0.0212555	0.204405	0.101387	0.386808	0.142187	0.0479196	0.0471911	0.0658431	0.0284766	0.0218634	0.0567834	0	0.0216648
ENSG00000082996	RNF13	ring finger protein 13 [Source:HGNC Symbol;Acc:10057]	protein_coding	9.35478	9.66515	8.9654	11.4054	10.9933	15.7765	12.5309	12.9728	12.9463	6.10341	5.66333	6.08083	5.74007	6.22296	6.18464	11.2421	11.861	11.3114
ENSG00000083067	TRPM3	transient receptor potential cation channel, subfamily M, member 3 [Source:HGNC Symbol;Acc:17992]	protein_coding	0.0270598	0.0363182	0.0192713	0.0318185	0.0379332	0.0309104	0.0330281	0.0284534	0.0315795	0.00816209	0.00733541	0.0162538	0.0117589	0.0196161	0.0117137	0.0152114	0.0208931	0.0348221
ENSG00000083093	PALB2	partner and localizer of BRCA2 [Source:HGNC Symbol;Acc:26144]	protein_coding	2.65886	2.59782	2.60376	1.97795	1.9409	1.41454	1.87955	2.0582	1.80478	2.65804	2.7948	2.4626	2.42536	2.60839	2.72744	2.754	2.03114	2.84099
ENSG00000083097	DOPEY1	dopey family member 1 [Source:HGNC Symbol;Acc:21194]	protein_coding	2.71914	2.78887	2.59888	2.36522	2.56335	0.650414	2.82971	2.56497	2.59634	2.154	2.16796	1.94609	1.87517	2.17064	2.22765	1.81541	0.739492	2.00545
ENSG00000083099	LYRM2	LYR motif containing 2 [Source:HGNC Symbol;Acc:25229]	protein_coding	3.90592	3.65366	3.96969	3.37665	3.38994	3.68027	3.18918	3.51727	3.38587	4.04991	3.94928	3.93355	3.82957	3.94141	3.65651	4.10101	4.15895	4.48627
ENSG00000083123	BCKDHB	branched chain keto acid dehydrogenase E1, beta polypeptide [Source:HGNC Symbol;Acc:987]	protein_coding	3.70569	3.71471	4.12014	3.28092	3.34565	3.48623	3.31905	3.43321	3.31482	3.85823	3.52864	4.36551	3.8302	3.85447	3.79066	3.85909	4.27581	3.97755
ENSG00000083168	KAT6A	K(lysine) acetyltransferase 6A [Source:HGNC Symbol;Acc:13013]	protein_coding	4.83071	4.94256	4.88243	4.56765	4.80083	1.15858	4.36294	4.15885	4.17372	4.74962	4.8639	4.36357	4.29809	5.58786	5.21347	4.177	1.62732	4.30865
ENSG00000083223	ZCCHC6	zinc finger, CCHC domain containing 6 [Source:HGNC Symbol;Acc:25817]	protein_coding	9.86414	9.76777	9.23679	9.99401	11.1105	4.9822	11.1711	10.7595	10.9524	6.45407	6.64286	5.79271	5.25108	6.42284	6.41819	6.23621	3.10685	6.52528
ENSG00000083290	ULK2	unc-51-like kinase 2 (C. elegans) [Source:HGNC Symbol;Acc:13480]	protein_coding	7.79752	8.12514	7.23112	8.05695	8.25385	5.77951	9.60967	9.0466	8.59023	3.63902	3.79764	3.8531	3.45345	3.90702	3.92264	5.45351	4.47856	5.52913
ENSG00000083307	GRHL2	grainyhead-like 2 (Drosophila) [Source:HGNC Symbol;Acc:2799]	protein_coding	0.0211516	0.0213749	0.0214238	0.0248713	0.0249692	0.0040693	0.0173924	0.0258803	0.0148107	0.0340266	0.0183482	0.0180692	0.0126055	0.0109036	0.00418568	0.0217421	0.010452	0.0165907
[truncated: 54,692 more rows]

## Sheet: counts
ensembl_gene_id	external_gene_id	description	gene_biotype	HFF_PD26_1	HFF_PD26_2	HFF_PD26_3	HFF_PD46_1	HFF_PD46_2	HFF_PD46_3	HFF_PD64_1	HFF_PD64_2	HFF_PD64_3	MRC_5_PD42_1	MRC_5_PD42_2	MRC_5_PD42_3	MRC_5_PD52_1	MRC_5_PD52_2	MRC_5_PD52_3	MRC_5_PD62_1	MRC_5_PD62_2	MRC_5_PD62_3
[truncated: 56,299 more rows]
