# Supplementary material for: Transcriptomic Insights into the Association of IL-1 Signaling with the Senescence-Associated Secretory Phenotype in Human Fibroblasts
Source: Genes (Basel). 2026 Apr 29;17(5):527. doi: 10.3390/genes17050527 (PMC13205888; doi:10.3390/genes17050527)
Supplement: Supplementary file 1 [file genes-17-00527-s001.zip › data/sample_metadata.txt]

sample_id	condition	PD
HFF_PD26_1	Early	26
HFF_PD26_2	Early	26
HFF_PD26_3	Early	26
HFF_PD64_1	Senescent	64
HFF_PD64_2	Senescent	64
HFF_PD64_3	Senescent	64
